# Supplementary material for: Tensor-Decomposition-Based Unsupervised Feature Extraction Applied to Prostate Cancer Multiomics Data
Source: Genes (Basel). 2020 Dec 11;11(12):1493. doi: 10.3390/genes11121493 (PMC7763286; doi:10.3390/genes11121493)
Supplement: Supplementary file 1 [file genes-11-01493-s001.zip › Enrichment_GO/GO_AllLists.csv]

Category	CategoryID	GO	Description	PARENT_GO	LogP	Enrichment	Z-score	#TotalGeneInLibrary	#GeneInGO	#GeneInHitList	#GeneInGOAndHitList	%InGO	STDV %InGO	GeneID	Hits	Log(q-value)	GeneList
GO Biological Processes	19	GO:0043009	chordate embryonic development	19_GO:0032502 developmental process	-12	2.2	8.1	24367	646	1562	91	5.8	0.59	25|207|598|677|860|1051|1072|1277|1745|1746|1857|1889|1956|1969|1999|2294|2624|3169|3200|3202|3203|3204|3205|3207|3221|3223|3236|3670|3705|3726|3856|3955|4088|4154|4245|4323|4627|4824|4851|4920|5087|5155|5727|5754|5801|5914|5916|6256|6385|6491|6659|6670|6722|6926|6928|7205|7703|7763|8061|8531|8642|9644|9839|9871|9997|10161|10400|10436|10672|23242|23493|25902|27173|54910|55897|56949|57142|57619|57…	ABL1|AKT1|BCL2L1|ZFP36L1|RUNX2|CEBPB|CFL1|COL1A1|DLX1|DLX2|DVL3|ECE1|EGFR|EPHA2|ELF3|FOXF1|GATA2|FOXA1|HOXA3|HOXA5|HOXA6|HOXA7|HOXA9|HOXA11|HOXC4|HOXC6|HOXD10|ISL1|ITPK1|JUNB|KRT8|LFNG|SMAD3|MBNL1|MGAT1|MMP14|MYH9|NKX3-1|NOTCH1|ROR2|PBX1|PDGFB|PTCH1|PTK7|PTPRR|RARA|RARG|RXRA|SDC4|STIL|SOX4|SP3|SRF|TBX3|HNF1B|TRIP6|PCGF2|ZFAND5|FOSL1|YBX3|DCHS1|SH3PXD2A|ZEB2|SEC24D|SCO2|LPAR6|PEMT|EMG1|GNA13|COBL|…	-7.7	Input ID
GO Biological Processes	19	GO:0009792	embryo development ending in birth or egg hatching	19_GO:0032502 developmental process	-12	2.2	7.9	24367	664	1562	92	5.9	0.6	25|207|598|677|860|1051|1072|1277|1745|1746|1857|1889|1956|1969|1999|2294|2624|3169|3200|3202|3203|3204|3205|3207|3221|3223|3236|3670|3705|3726|3856|3955|4088|4154|4245|4323|4627|4824|4851|4920|5087|5155|5727|5754|5801|5914|5916|6256|6385|6491|6659|6670|6722|6926|6928|7205|7703|7763|8061|8531|8642|9644|9839|9871|9997|10161|10400|10436|10672|23242|23326|23493|25902|27173|54910|55897|56949|57142|57…	ABL1|AKT1|BCL2L1|ZFP36L1|RUNX2|CEBPB|CFL1|COL1A1|DLX1|DLX2|DVL3|ECE1|EGFR|EPHA2|ELF3|FOXF1|GATA2|FOXA1|HOXA3|HOXA5|HOXA6|HOXA7|HOXA9|HOXA11|HOXC4|HOXC6|HOXD10|ISL1|ITPK1|JUNB|KRT8|LFNG|SMAD3|MBNL1|MGAT1|MMP14|MYH9|NKX3-1|NOTCH1|ROR2|PBX1|PDGFB|PTCH1|PTK7|PTPRR|RARA|RARG|RXRA|SDC4|STIL|SOX4|SP3|SRF|TBX3|HNF1B|TRIP6|PCGF2|ZFAND5|FOSL1|YBX3|DCHS1|SH3PXD2A|ZEB2|SEC24D|SCO2|LPAR6|PEMT|EMG1|GNA13|COBL|…	-7.7	Input ID
GO Biological Processes	19	GO:0001568	blood vessel development	19_GO:0032502 developmental process	-11	2	7.8	24367	777	1562	102	6.5	0.63	25|59|207|290|302|354|677|694|861|1277|1282|1284|1890|1969|2050|2064|2294|2624|2683|2889|3164|3200|3202|3204|3315|3339|3397|3670|3726|3728|4035|4092|4211|4323|4627|4780|4824|4851|4855|5155|5176|5315|5345|5754|5787|5797|6237|6376|6461|6464|6659|6667|6678|6722|6926|7082|7494|7534|8061|8503|8837|9146|9444|9784|10267|10481|10672|23210|23493|23554|25976|51330|51564|54453|55742|55897|56848|56999|57556|…	ABL1|ACTA2|AKT1|ANPEP|ANXA2|KLK3|ZFP36L1|BTG1|RUNX1|COL1A1|COL4A1|COL4A2|TYMP|EPHA2|EPHB4|ERBB2|FOXF1|GATA2|B4GALT1|RAPGEF1|NR4A1|HOXA3|HOXA5|HOXA7|HSPB1|HSPG2|ID1|ISL1|JUNB|JUP|LRP1|SMAD7|MEIS1|MMP14|MYH9|NFE2L2|NKX3-1|NOTCH1|NOTCH4|PDGFB|SERPINF1|PKM|SERPINF2|PTK7|PTPRB|PTPRM|RRAS|CX3CL1|SHB|SHC1|SOX4|SP1|SPARC|SRF|TBX3|TJP1|XBP1|YWHAZ|FOSL1|PIK3R3|CFLAR|HGS|QKI|SNX17|RAMP1|HOXB13|GNA13|JMJD6|H…	-7.6	Input ID
GO Biological Processes	19	GO:0048732	gland development	19_GO:0032502 developmental process	-11	2.4	7.8	24367	442	1562	68	4.4	0.52	25|207|220|247|595|1027|1051|1628|1956|1969|1999|2030|2194|2294|2624|3169|3200|3202|3205|3239|3249|3398|3670|4088|4824|4851|4855|5087|5176|5315|5727|5914|5915|5916|5967|6239|6256|6670|6722|6778|6794|6881|6926|6928|7001|7067|7068|7430|7494|8660|8835|8837|9612|9821|10116|10269|10370|10481|11331|22890|23242|51043|55036|55897|57142|80004|84159|90780	ABL1|AKT1|ALDH1A3|ALOX15B|CCND1|CDKN1B|CEBPB|DBP|EGFR|EPHA2|ELF3|SLC29A1|FASN|FOXF1|GATA2|FOXA1|HOXA3|HOXA5|HOXA9|HOXD13|HPN|ID2|ISL1|SMAD3|NKX3-1|NOTCH1|NOTCH4|PBX1|SERPINF1|PKM|PTCH1|RARA|RARB|RARG|REG1A|RREB1|RXRA|SP3|SRF|STAT6|STK11|TAF10|TBX3|HNF1B|PRDX2|THRA|THRB|EZR|XBP1|IRS2|SOCS2|CFLAR|NCOR2|RB1CC1|FEM1B|ZMPSTE24|CITED2|HOXB13|PHB2|ZBTB1|COBL|ZBTB7B|CCDC40|MESP1|RTN4|ESRP2|ARID5B|PYGO2	-7.1	Input ID
GO Biological Processes	19	GO:0030855	epithelial cell differentiation	19_GO:0032502 developmental process	-10	2	7.3	24367	786	1562	100	6.4	0.62	25|59|207|247|307|595|677|694|861|865|1027|1051|1200|1266|1282|1365|1508|1969|1999|2194|2195|2294|2317|2355|2683|2810|2889|3169|3202|3204|3397|3398|3399|3728|3855|3856|3892|4088|4646|4851|4855|5155|5583|5652|5727|5754|5914|5915|5916|6256|6382|6659|6820|6881|6926|6928|7067|7068|7082|7132|7379|7430|7494|7538|7965|8609|8643|9139|9231|9839|10116|10481|10551|11078|23022|23135|23493|25803|26084|26298|5…	ABL1|ACTA2|AKT1|ALOX15B|ANXA4|CCND1|ZFP36L1|BTG1|RUNX1|CBFB|CDKN1B|CEBPB|TPP1|CNN3|COL4A1|CLDN3|CTSB|EPHA2|ELF3|FASN|FAT1|FOXF1|FLNB|FOSL2|B4GALT1|SFN|RAPGEF1|FOXA1|HOXA5|HOXA7|ID1|ID2|ID3|JUP|KRT7|KRT8|KRT86|SMAD3|MYO6|NOTCH1|NOTCH4|PDGFB|PRKCH|PRSS8|PTCH1|PTK7|RARA|RARB|RARG|RXRA|SDC1|SOX4|SULT2B1|TAF10|TBX3|HNF1B|THRA|THRB|TJP1|TNFRSF1A|UPK2|EZR|XBP1|ZFP36|AIMP2|KLF7|PTCH2|CBFA2T2|DLG5|ZEB2|FE…	-6.8	Input ID
GO Biological Processes	19	GO:0002521	leukocyte differentiation	19_GO:0002376 immune system process	-10	2.2	7.5	24367	522	1562	75	4.8	0.54	25|177|302|567|604|677|678|860|861|865|920|1051|1236|1316|1969|2064|2194|2353|2475|2624|3146|3204|3398|3428|3566|3659|3707|3726|3955|4055|4092|4323|4627|4920|5452|5777|5795|5914|5925|6097|6237|6659|6670|6722|6778|6794|7001|7071|7163|7494|7704|8840|9644|10100|10193|10221|22890|23210|27086|27102|27166|29781|51043|51341|56262|57630|64115|64806|79840|80149|133396|359948|406911|406991|407030	ABL1|AGER|ANXA2|B2M|BCL6|ZFP36L1|ZFP36L2|RUNX2|RUNX1|CBFB|CD4|CEBPB|CCR7|KLF6|EPHA2|ERBB2|FASN|FOS|MTOR|GATA2|HMGB1|HOXA7|ID2|IFI16|IL4R|IRF1|ITPKB|JUNB|LFNG|LTBR|SMAD7|MMP14|MYH9|ROR2|POU2F2|PTPN6|PTPRJ|RARA|RB1|RORC|RRAS|SOX4|SP3|SRF|STAT6|STK11|PRDX2|KLF10|TPD52|XBP1|ZBTB16|CCN4|SH3PXD2A|TSPAN2|RNF41|TRIB1|ZBTB1|JMJD6|FOXP1|EIF2AK1|PRELID1|NCAPH2|ZBTB7B|ZBTB7A|LRRC8A|SH3RF1|VSIR|IL25|NHEJ1|ZC3…	-6.8	Input ID
GO Biological Processes	19	GO:0045444	fat cell differentiation	19_GO:0032502 developmental process	-10	3	7.9	24367	230	1562	44	2.8	0.42	153|154|207|595|677|678|1051|1487|2475|2624|2784|3164|3192|3398|3625|4088|4929|5696|6097|6239|6720|7204|7494|7538|7704|8840|8864|9572|9658|10974|11007|51043|51341|54795|79689|79969|80149|81029|84159|114899|285590|406991|407019|407024	ADRB1|ADRB2|AKT1|CCND1|ZFP36L1|ZFP36L2|CEBPB|CTBP1|MTOR|GATA2|GNB3|NR4A1|HNRNPU|ID2|INHBB|SMAD3|NR4A2|PSMB8|RORC|RREB1|SREBF1|TRIO|XBP1|ZFP36|ZBTB16|CCN4|PER2|NR1D1|ZNF516|ADIRF|CCDC85B|ZBTB7B|ZBTB7A|TRPM4|STEAP4|ATAT1|ZC3H12A|WNT5B|ARID5B|C1QTNF3|SH3PXD2B|MIR21|MIR27B|MIR29B1	-6.8	Input ID
GO Biological Processes	19	GO:0048514	blood vessel morphogenesis	19_GO:0032502 developmental process	-10	2	7.2	24367	690	1562	90	5.8	0.59	25|207|290|302|354|677|694|861|1282|1284|1890|1969|2050|2064|2294|2624|2683|3164|3200|3202|3204|3315|3339|3397|3670|3726|3728|4035|4092|4211|4323|4627|4780|4851|4855|5176|5315|5345|5787|5797|6237|6376|6461|6464|6659|6667|6678|6722|7082|7494|7534|8503|9146|9444|10267|10481|10672|23210|23493|23554|25976|51330|51564|54453|55742|56999|57556|64855|79812|80149|80781|81575|84830|90993|113026|153090|3750…	ABL1|AKT1|ANPEP|ANXA2|KLK3|ZFP36L1|BTG1|RUNX1|COL4A1|COL4A2|TYMP|EPHA2|EPHB4|ERBB2|FOXF1|GATA2|B4GALT1|NR4A1|HOXA3|HOXA5|HOXA7|HSPB1|HSPG2|ID1|ISL1|JUNB|JUP|LRP1|SMAD7|MEIS1|MMP14|MYH9|NFE2L2|NOTCH1|NOTCH4|SERPINF1|PKM|SERPINF2|PTPRB|PTPRM|RRAS|CX3CL1|SHB|SHC1|SOX4|SP1|SPARC|SRF|TJP1|XBP1|YWHAZ|PIK3R3|HGS|QKI|RAMP1|HOXB13|GNA13|JMJD6|HEY2|TSPAN12|TIPARP|TNFRSF12A|HDAC7|RIN2|PARVA|ADAMTS9|SEMA6A|N…	-6.6	Input ID
GO Biological Processes	19	GO:0030155	regulation of cell adhesion	19_GO:0022610 biological adhesion	-9.9	2	7.1	24367	716	1562	92	5.9	0.6	25|81|177|207|288|604|861|865|920|928|1051|1236|1277|1366|1803|1969|2064|2065|2192|2294|2319|2934|3105|3146|3169|3204|3566|3611|3659|3675|3707|3728|3909|3987|4035|4088|4092|4323|4739|4814|4851|5034|5291|5345|5500|5530|5573|5777|5795|5801|5881|5914|6237|6239|6376|6385|6695|6722|6904|7001|7082|7402|7494|7704|9231|9780|10211|10370|10551|11078|22890|22998|23189|23499|23603|51043|54453|57556|57662|593…	ABL1|ACTN4|AGER|AKT1|ANK3|BCL6|RUNX1|CBFB|CD4|CD9|CEBPB|CCR7|COL1A1|CLDN7|DPP4|EPHA2|ERBB2|ERBB3|FBLN1|FOXF1|FLOT2|GSN|HLA-A|HMGB1|FOXA1|HOXA7|IL4R|ILK|IRF1|ITGA3|ITPKB|JUP|LAMA3|LIMS1|LRP1|SMAD3|SMAD7|MMP14|NEDD9|NINJ1|NOTCH1|P4HB|PIK3CB|SERPINF2|PPP1CB|PPP3CA|PRKAR1A|PTPN6|PTPRJ|PTPRR|RAC3|RARA|RRAS|RREB1|CX3CL1|SDC4|SPOCK1|SRF|TBCD|PRDX2|TJP1|UTRN|XBP1|ZBTB16|DLG5|PIEZO1|FLOT1|CITED2|AGR2|TRIO…	-6.5	Input ID
GO Biological Processes	19	GO:0009611	response to wounding	19_GO:0050896 response to stimulus	-9.6	2	7	24367	691	1562	89	5.7	0.59	60|87|177|667|677|678|832|928|1027|1277|1364|1365|1465|1606|1609|1719|1956|2064|2065|2192|2294|2475|2624|2683|2934|3021|3315|3399|3611|3625|3659|3670|3705|3708|4035|4088|4627|4780|4814|4851|4855|5155|5291|5315|5339|5345|5530|5573|5583|5754|5777|5890|5967|6239|6376|6382|6385|6678|6722|6895|7001|7094|7494|7534|7538|8355|8428|8837|8840|8968|9066|9158|10481|10672|11057|11331|23189|23499|26509|30846|5…	ACTB|ACTN1|AGER|DST|ZFP36L1|ZFP36L2|CAPZB|CD9|CDKN1B|COL1A1|CLDN4|CLDN3|CSRP1|DGKA|DGKQ|DHFR|EGFR|ERBB2|ERBB3|FBLN1|FOXF1|MTOR|GATA2|B4GALT1|GSN|H3-3B|HSPB1|ID3|ILK|INHBB|IRF1|ISL1|ITPK1|ITPR1|LRP1|SMAD3|MYH9|NFE2L2|NINJ1|NOTCH1|NOTCH4|PDGFB|PIK3CB|PKM|PLEC|SERPINF2|PPP3CA|PRKAR1A|PRKCH|PTK7|PTPN6|RAD51B|REG1A|RREB1|CX3CL1|SDC1|SDC4|SPARC|SRF|TARBP2|PRDX2|TLN1|XBP1|YWHAZ|ZFP36|H3C8|STK24|CFLAR|CC…	-6.3	Input ID
GO Biological Processes	19	GO:0045596	negative regulation of cell differentiation	19_GO:0048519 negative regulation of biological process	-9.6	2	7	24367	759	1562	95	6.1	0.6	81|567|595|604|677|678|861|865|1656|1745|1746|1956|2064|2192|2309|2624|3146|3169|3192|3202|3204|3205|3249|3397|3398|3399|3418|3566|3659|3670|3707|4035|4054|4088|4092|4211|4212|4775|4780|4851|4855|5087|5155|5530|5727|5914|5915|5916|5925|6376|6695|6926|7001|7068|7204|7494|7538|7704|8831|8837|8840|9139|9181|9572|10140|10221|10443|11007|23111|23189|23493|23603|25803|51043|51564|51621|54623|54795|5491…	ACTN4|B2M|CCND1|BCL6|ZFP36L1|ZFP36L2|RUNX1|CBFB|DDX6|DLX1|DLX2|EGFR|ERBB2|FBLN1|FOXO3|GATA2|HMGB1|FOXA1|HNRNPU|HOXA5|HOXA7|HOXA9|HPN|ID1|ID2|ID3|IDH2|IL4R|IRF1|ISL1|ITPKB|LRP1|LTBP3|SMAD3|SMAD7|MEIS1|MEIS2|NFATC3|NFE2L2|NOTCH1|NOTCH4|PBX1|PDGFB|PPP3CA|PTCH1|RARA|RARB|RARG|RB1|CX3CL1|SPOCK1|TBX3|PRDX2|THRB|TRIO|XBP1|ZFP36|ZBTB16|SYNGAP1|CFLAR|CCN4|CBFA2T2|ARHGEF2|NR1D1|TOB1|TRIB1|N4BP2L2|CCDC85B|S…	-6.3	Input ID
GO Biological Processes	19	GO:0002064	epithelial cell development	19_GO:0032502 developmental process	-9.2	2.9	7.4	24367	220	1562	41	2.6	0.4	59|1365|1969|2194|2195|2317|2355|2683|2810|2889|3169|3202|3397|4851|4855|5155|5914|5915|5916|6382|7082|7132|7430|7494|10116|10481|11078|23022|25803|26084|54507|54768|57619|79955|79977|80781|81029|84283|286262|407024|440193	ACTA2|CLDN3|EPHA2|FASN|FAT1|FLNB|FOSL2|B4GALT1|SFN|RAPGEF1|FOXA1|HOXA5|ID1|NOTCH1|NOTCH4|PDGFB|RARA|RARB|RARG|SDC1|TJP1|TNFRSF1A|EZR|XBP1|FEM1B|HOXB13|TRIOBP|PALLD|SPDEF|ARHGEF26|ADAMTSL4|HYDIN|SHROOM3|PDZD7|GRHL2|COL18A1|WNT5B|TMEM79|TPRN|MIR29B1|CCDC88C	-6	Input ID
GO Biological Processes	19	GO:0034329	cell junction assembly	19_GO:0071840 cellular component organization or biogenesis	-9.2	2.8	7.4	24367	247	1562	44	2.8	0.42	25|60|81|87|667|861|865|928|1365|1969|2889|3611|3728|3909|3987|4035|4088|4092|4323|5010|5339|5583|5795|6385|6722|6904|7082|7094|7145|7205|8506|9069|9231|10211|10580|22998|23499|23603|51564|57662|64072|79778|79977|81671	ABL1|ACTB|ACTN4|ACTN1|DST|RUNX1|CBFB|CD9|CLDN3|EPHA2|RAPGEF1|ILK|JUP|LAMA3|LIMS1|LRP1|SMAD3|SMAD7|MMP14|CLDN11|PLEC|PRKCH|PTPRJ|SDC4|SRF|TBCD|TJP1|TLN1|TNS1|TRIP6|CNTNAP1|CLDN12|DLG5|FLOT1|SORBS1|LIMCH1|MACF1|CORO1C|HDAC7|CAMSAP3|CDH23|MICALL2|GRHL2|VMP1	-6	Input ID
KEGG Pathway	24	hsa05202	Transcriptional misregulation in cancer		-9.1	3.1	7.5	24367	180	1562	36	2.3	0.38	598|604|860|861|894|1027|1051|1236|1655|2120|3021|3205|3206|3207|3398|3480|3695|3728|4211|5087|5090|5218|5914|6256|6667|7113|7185|7704|8355|8864|8968|51274|54738|79058|85414|221037	BCL2L1|BCL6|RUNX2|RUNX1|CCND2|CDKN1B|CEBPB|CCR7|DDX5|ETV6|H3-3B|HOXA9|HOXA10|HOXA11|ID2|IGF1R|ITGB7|JUP|MEIS1|PBX1|PBX3|CDK14|RARA|RXRA|SP1|TMPRSS2|TRAF1|ZBTB16|H3C8|PER2|H3C7|KLF3|FEV|ASPSCR1|SLC45A3|JMJD1C	-5.9	Input ID
GO Biological Processes	19	GO:0061061	muscle structure development	19_GO:0032502 developmental process	-9.1	2	6.8	24367	676	1562	86	5.5	0.58	25|207|488|677|694|928|1106|1410|1465|1489|1655|2065|2274|2294|2317|2319|2353|2475|2817|3021|3192|3236|3399|3566|3611|3670|3679|3856|4000|4088|4092|4154|4209|4211|4323|4627|4775|4851|5155|5530|5573|5914|5915|5925|6256|6382|6604|6722|6895|6926|7402|7494|7832|8470|8531|8572|8837|9043|9444|9518|10211|10269|10290|10521|10611|23135|23493|26509|29895|30846|51177|54910|55897|64855|84159|84300|85461|1157…	ABL1|AKT1|ATP2A2|ZFP36L1|BTG1|CD9|CHD2|CRYAB|CSRP1|CTF1|DDX5|ERBB3|FHL2|FOXF1|FLNB|FLOT2|FOS|MTOR|GPC1|H3-3B|HNRNPU|HOXD10|ID3|IL4R|ILK|ISL1|ITGA7|KRT8|LMNA|SMAD3|SMAD7|MBNL1|MEF2D|MEIS1|MMP14|MYH9|NFATC3|NOTCH1|PDGFB|PPP3CA|PRKAR1A|RARA|RARB|RB1|RXRA|SDC1|SMARCD3|SRF|TARBP2|TBX3|UTRN|XBP1|BTG2|SORBS2|YBX3|PDLIM4|CFLAR|SPAG9|QKI|GDF15|FLOT1|ZMPSTE24|SPEG|DDX17|PDLIM5|KDM6B|HEY2|MYOF|MYLPF|EHD2|PL…	-5.9	Input ID
GO Biological Processes	19	GO:0001525	angiogenesis	19_GO:0032502 developmental process	-8.9	2	6.8	24367	594	1562	78	5	0.55	25|207|290|302|354|694|861|1282|1284|1890|1969|2050|2064|2624|2683|3164|3200|3202|3204|3315|3339|3397|3670|3728|4211|4323|4627|4780|4851|4855|5176|5315|5787|5797|6237|6376|6461|6464|6667|6678|6722|7082|7494|7534|8503|9146|10267|10481|10672|23210|23554|51330|51564|55742|56999|57556|64855|79812|80149|80781|81575|84830|90993|113026|153090|375056|406890|406900|406910|406911|406921|406991|406994|40701…	ABL1|AKT1|ANPEP|ANXA2|KLK3|BTG1|RUNX1|COL4A1|COL4A2|TYMP|EPHA2|EPHB4|ERBB2|GATA2|B4GALT1|NR4A1|HOXA3|HOXA5|HOXA7|HSPB1|HSPG2|ID1|ISL1|JUP|MEIS1|MMP14|MYH9|NFE2L2|NOTCH1|NOTCH4|SERPINF1|PKM|PTPRB|PTPRM|RRAS|CX3CL1|SHB|SHC1|SP1|SPARC|SRF|TJP1|XBP1|YWHAZ|PIK3R3|HGS|RAMP1|HOXB13|GNA13|JMJD6|TSPAN12|TNFRSF12A|HDAC7|PARVA|ADAMTS9|SEMA6A|NIBAN2|MMRN2|ZC3H12A|COL18A1|APOLD1|ADTRP|CREB3L1|PLCD3|DAB2IP|MIA…	-5.8	Input ID
GO Biological Processes	19	GO:0048598	embryonic morphogenesis	19_GO:0032502 developmental process	-8.7	2	6.7	24367	600	1562	78	5	0.55	25|220|677|860|1072|1284|1746|1857|1889|1969|2114|2132|2139|2294|2624|3200|3202|3203|3204|3205|3206|3207|3221|3236|3238|3239|3249|3398|3675|3679|3899|3909|4088|4154|4323|4646|4851|4920|5013|5087|5089|5573|5727|5754|5914|5915|5916|6385|6491|6659|6670|6722|6926|6928|7358|7703|7704|9839|11078|23135|23187|23242|25902|26018|27173|54623|54910|55036|55897|57619|79955|79977|80736|145873|200894|221833|286…	ABL1|ALDH1A3|ZFP36L1|RUNX2|CFL1|COL4A2|DLX2|DVL3|ECE1|EPHA2|ETS2|EXT2|EYA2|FOXF1|GATA2|HOXA3|HOXA5|HOXA6|HOXA7|HOXA9|HOXA10|HOXA11|HOXC4|HOXD10|HOXD12|HOXD13|HPN|ID2|ITGA3|ITGA7|AFF3|LAMA3|SMAD3|MBNL1|MMP14|MYO6|NOTCH1|ROR2|OTX1|PBX1|PBX2|PRKAR1A|PTCH1|PTK7|RARA|RARB|RARG|SDC4|STIL|SOX4|SP3|SRF|TBX3|HNF1B|UGDH|PCGF2|ZBTB16|ZEB2|TRIOBP|KDM6B|PHLDB1|COBL|MTHFD1L|LRIG1|SLC39A1|PAF1|SEMA4C|CCDC40|MES…	-5.6	Input ID
GO Biological Processes	19	GO:0045664	regulation of neuron differentiation	19_GO:0032502 developmental process	-8.7	2	6.6	24367	667	1562	84	5.4	0.57	25|207|567|604|1072|1453|1523|1656|1745|1746|1857|1981|2309|2475|2624|2889|2902|3169|3397|3398|3611|3670|3675|4035|4211|4681|4780|4851|4920|5087|5176|5530|5754|5881|5914|5915|5967|6324|6376|6695|6722|6794|7068|8428|8831|8835|8837|9043|9139|9181|9231|9839|10458|10611|22849|22941|23077|23111|23189|23242|23316|23327|23413|23493|23499|23613|29882|29993|51330|51657|54845|54897|54910|57142|57556|79791|…	ABL1|AKT1|B2M|BCL6|CFL1|CSNK1D|CUX1|DDX6|DLX1|DLX2|DVL3|EIF4G1|FOXO3|MTOR|GATA2|RAPGEF1|GRIN1|FOXA1|ID1|ID2|ILK|ISL1|ITGA3|LRP1|MEIS1|NBL1|NFE2L2|NOTCH1|ROR2|PBX1|SERPINF1|PPP3CA|PTK7|RAC3|RARA|RARB|REG1A|SCN1B|CX3CL1|SPOCK1|SRF|STK11|THRB|STK24|SYNGAP1|SOCS2|CFLAR|SPAG9|CBFA2T2|ARHGEF2|DLG5|ZEB2|BAIAP2|PDLIM5|CPEB3|SHANK2|MYCBP2|SPART|KANK1|COBL|CUX2|NEDD4L|NCS1|HEY2|MACF1|ZMYND8|ANAPC2|PACSIN1|…	-5.6	Input ID
GO Biological Processes	19	GO:0034248	regulation of cellular amide metabolic process	19_GO:0008152 metabolic process	-8.6	2.1	6.7	24367	506	1562	69	4.4	0.52	207|468|677|678|1153|1263|1612|1719|1915|1981|2064|2309|2475|2872|3315|4780|4855|5036|5187|5914|5976|6256|6659|6895|7132|7349|7538|7832|8531|8667|8864|8890|8893|9444|10140|10347|22794|22849|23034|23178|23645|27102|27335|28958|29118|55024|55095|55571|56848|60678|79066|80149|84300|84305|85451|89978|197135|246175|342977|406900|406911|406921|406940|406985|406991|406994|407019|407021|407024	AKT1|ATF4|ZFP36L1|ZFP36L2|CIRBP|PLK3|DAPK1|DHFR|EEF1A1|EIF4G1|ERBB2|FOXO3|MTOR|MKNK2|HSPB1|NFE2L2|NOTCH4|PA2G4|PER1|RARA|UPF1|RXRA|SOX4|TARBP2|TNFRSF1A|UCN|ZFP36|BTG2|YBX3|EIF3H|PER2|EIF2B4|EIF2B5|QKI|TOB1|ABCA7|CASC3|CPEB3|SAMD4A|PASK|PPP1R15A|EIF2AK1|EIF3K|COA3|DDX25|BANK1|SAMD4B|CNOT11|SPHK2|EEFSEC|METTL16|ZC3H12A|UQCC2|PYM1|UNK|DPH6|PATL2|CNOT6L|NANOS3|MIR106B|MIR125B1|MIR132|MIR148A|MIR200C|…	-5.6	Input ID
GO Biological Processes	19	GO:0006417	regulation of translation	19_GO:0008152 metabolic process	-8.6	2.2	6.8	24367	444	1562	63	4	0.5	207|468|677|678|1153|1612|1719|1981|2064|2309|2475|2872|3315|4855|5036|5187|5914|5976|6256|6659|6895|7349|7538|7832|8531|8667|8864|8890|8893|9444|10140|22794|22849|23034|23178|23645|27102|27335|28958|29118|55024|55095|55571|60678|79066|80149|84300|84305|85451|89978|197135|246175|342977|406900|406911|406921|406940|406985|406991|406994|407019|407021|407024	AKT1|ATF4|ZFP36L1|ZFP36L2|CIRBP|DAPK1|DHFR|EIF4G1|ERBB2|FOXO3|MTOR|MKNK2|HSPB1|NOTCH4|PA2G4|PER1|RARA|UPF1|RXRA|SOX4|TARBP2|UCN|ZFP36|BTG2|YBX3|EIF3H|PER2|EIF2B4|EIF2B5|QKI|TOB1|CASC3|CPEB3|SAMD4A|PASK|PPP1R15A|EIF2AK1|EIF3K|COA3|DDX25|BANK1|SAMD4B|CNOT11|EEFSEC|METTL16|ZC3H12A|UQCC2|PYM1|UNK|DPH6|PATL2|CNOT6L|NANOS3|MIR106B|MIR125B1|MIR132|MIR148A|MIR200C|MIR21|MIR212|MIR27B|MIR29A|MIR29B1	-5.6	Input ID
GO Biological Processes	19	GO:0010810	regulation of cell-substrate adhesion	19_GO:0022610 biological adhesion	-8.5	2.8	7.1	24367	215	1562	39	2.5	0.39	25|81|604|1236|1277|2192|2294|3204|3611|3675|3728|3987|4035|4088|4323|4739|4814|4851|5034|5291|5795|5881|6237|6239|6376|6385|6695|6904|7402|10551|11078|22998|23189|23499|23603|54453|57662|59339|340485	ABL1|ACTN4|BCL6|CCR7|COL1A1|FBLN1|FOXF1|HOXA7|ILK|ITGA3|JUP|LIMS1|LRP1|SMAD3|MMP14|NEDD9|NINJ1|NOTCH1|P4HB|PIK3CB|PTPRJ|RAC3|RRAS|RREB1|CX3CL1|SDC4|SPOCK1|TBCD|UTRN|AGR2|TRIOBP|LIMCH1|KANK1|MACF1|CORO1C|RIN2|CAMSAP3|PLEKHA2|ACER2	-5.5	Input ID
GO Biological Processes	19	GO:0042060	wound healing	19_GO:0050896 response to stimulus	-8.4	2	6.6	24367	576	1562	75	4.8	0.54	60|87|177|667|832|928|1027|1277|1364|1365|1465|1606|1609|1956|2064|2065|2192|2475|2624|2683|2934|3021|3315|3611|3659|3705|3708|4088|4627|4780|4814|4851|4855|5155|5291|5315|5339|5345|5530|5573|5583|5754|5777|5890|5967|6239|6376|6382|6385|6678|6722|6895|7001|7094|7494|7534|8355|8837|8840|8968|9066|9158|10672|23189|23499|26509|30846|51330|58189|81029|84830|199731|221037|375056|407024	ACTB|ACTN1|AGER|DST|CAPZB|CD9|CDKN1B|COL1A1|CLDN4|CLDN3|CSRP1|DGKA|DGKQ|EGFR|ERBB2|ERBB3|FBLN1|MTOR|GATA2|B4GALT1|GSN|H3-3B|HSPB1|ILK|IRF1|ITPK1|ITPR1|SMAD3|MYH9|NFE2L2|NINJ1|NOTCH1|NOTCH4|PDGFB|PIK3CB|PKM|PLEC|SERPINF2|PPP3CA|PRKAR1A|PRKCH|PTK7|PTPN6|RAD51B|REG1A|RREB1|CX3CL1|SDC1|SDC4|SPARC|SRF|TARBP2|PRDX2|TLN1|XBP1|YWHAZ|H3C8|CFLAR|CCN4|H3C7|SYT7|FIBP|GNA13|KANK1|MACF1|MYOF|EHD2|TNFRSF12A|WFD…	-5.4	Input ID
GO Biological Processes	19	GO:1903707	negative regulation of hemopoiesis	19_GO:0002376 immune system process	-8.3	3.2	7.2	24367	157	1562	32	2	0.36	604|677|861|865|2064|2624|3146|3202|3204|3205|3398|3566|3659|3707|4092|4211|4212|4780|4851|5914|7001|7538|7704|10221|10443|51043|51621|54623|80149|406911|406991|407030	BCL6|ZFP36L1|RUNX1|CBFB|ERBB2|GATA2|HMGB1|HOXA5|HOXA7|HOXA9|ID2|IL4R|IRF1|ITPKB|SMAD7|MEIS1|MEIS2|NFE2L2|NOTCH1|RARA|PRDX2|ZFP36|ZBTB16|TRIB1|N4BP2L2|ZBTB7B|KLF13|PAF1|ZC3H12A|MIR125B1|MIR21|MIR30B	-5.4	Input ID
GO Biological Processes	19	GO:0000904	cell morphogenesis involved in differentiation	19_GO:0032502 developmental process	-8.3	1.9	6.4	24367	756	1562	91	5.8	0.59	25|60|81|87|214|288|473|658|1072|1365|1523|1969|2064|2192|2195|2317|2817|2902|3326|3397|3398|3611|3670|3695|3800|3987|4035|4627|4739|4851|4855|4929|5034|5291|5530|5727|5777|5797|5818|5881|5909|5925|6239|6277|6324|6464|6722|6794|6904|7204|7430|8609|8660|8831|9839|10160|10211|10458|10611|11078|22941|23022|23077|23111|23189|23242|23316|23327|23499|23603|26084|29882|51330|54910|55740|55742|57142|5755…	ABL1|ACTB|ACTN4|ACTN1|ALCAM|ANK3|RERE|BMPR1B|CFL1|CLDN3|CUX1|EPHA2|ERBB2|FBLN1|FAT1|FLNB|GPC1|GRIN1|HSP90AB1|ID1|ID2|ILK|ISL1|ITGB7|KIF5C|LIMS1|LRP1|MYH9|NEDD9|NOTCH1|NOTCH4|NR4A2|P4HB|PIK3CB|PPP3CA|PTCH1|PTPN6|PTPRM|NECTIN1|RAC3|RAP1GAP|RB1|RREB1|S100A6|SCN1B|SHC1|SRF|STK11|TBCD|TRIO|EZR|KLF7|IRS2|SYNGAP1|ZEB2|FARP1|FLOT1|BAIAP2|PDLIM5|TRIOBP|SHANK2|PALLD|MYCBP2|SPART|KANK1|COBL|CUX2|NEDD4L|MACF…	-5.4	Input ID
GO Biological Processes	19	GO:0030099	myeloid cell differentiation	19_GO:0002376 immune system process	-8.2	2.2	6.6	24367	423	1562	60	3.8	0.49	87|302|567|604|677|861|865|920|1051|1236|1969|2194|2309|2353|2475|2624|3021|3202|3204|3205|3303|3304|3398|3428|3707|3726|4055|4211|4212|4627|4920|5777|5914|5916|5925|6670|6722|7067|7071|7538|7704|8355|8840|8968|9644|10100|10193|10221|23054|23210|27086|27102|51341|51621|54623|55904|64806|84148|133396|406911	ACTN1|ANXA2|B2M|BCL6|ZFP36L1|RUNX1|CBFB|CD4|CEBPB|CCR7|EPHA2|FASN|FOXO3|FOS|MTOR|GATA2|H3-3B|HOXA5|HOXA7|HOXA9|HSPA1A|HSPA1B|ID2|IFI16|ITPKB|JUNB|LTBR|MEIS1|MEIS2|MYH9|ROR2|PTPN6|RARA|RARG|RB1|SP3|SRF|THRA|KLF10|ZFP36|ZBTB16|H3C8|CCN4|H3C7|SH3PXD2A|TSPAN2|RNF41|TRIB1|NCOA6|JMJD6|FOXP1|EIF2AK1|ZBTB7A|KLF13|PAF1|KMT2E|IL25|KAT8|IL31RA|MIR125B1	-5.3	Input ID
GO Biological Processes	19	GO:0031589	cell-substrate adhesion	19_GO:0022610 biological adhesion	-8.2	2.3	6.6	24367	353	1562	53	3.4	0.46	25|81|87|604|967|1236|1277|2192|2294|3204|3397|3611|3675|3679|3695|3728|3987|4035|4059|4088|4323|4739|4814|4851|5034|5291|5795|5881|6237|6239|6376|6385|6695|6722|6904|7205|7402|10551|10580|11078|22998|23189|23499|23603|25992|51330|54453|55742|56999|57662|59339|79778|340485	ABL1|ACTN4|ACTN1|BCL6|CD63|CCR7|COL1A1|FBLN1|FOXF1|HOXA7|ID1|ILK|ITGA3|ITGA7|ITGB7|JUP|LIMS1|LRP1|BCAM|SMAD3|MMP14|NEDD9|NINJ1|NOTCH1|P4HB|PIK3CB|PTPRJ|RAC3|RRAS|RREB1|CX3CL1|SDC4|SPOCK1|SRF|TBCD|TRIP6|UTRN|AGR2|SORBS1|TRIOBP|LIMCH1|KANK1|MACF1|CORO1C|SNED1|TNFRSF12A|RIN2|PARVA|ADAMTS9|CAMSAP3|PLEKHA2|MICALL2|ACER2	-5.3	Input ID
GO Biological Processes	19	GO:0071383	cellular response to steroid hormone stimulus	19_GO:0050896 response to stimulus	-8.1	2.6	6.8	24367	249	1562	42	2.7	0.41	476|677|678|687|861|865|1655|1956|2274|2309|3164|3169|3192|3670|4824|4929|5176|5187|5914|5915|5916|5925|6097|6256|7067|7068|7538|8204|8837|9572|9612|10521|11057|11331|11335|23558|27086|51341|56937|81285|84830|112398	ATP1A1|ZFP36L1|ZFP36L2|KLF9|RUNX1|CBFB|DDX5|EGFR|FHL2|FOXO3|NR4A1|FOXA1|HNRNPU|ISL1|NKX3-1|NR4A2|SERPINF1|PER1|RARA|RARB|RARG|RB1|RORC|RXRA|THRA|THRB|ZFP36|NRIP1|CFLAR|NR1D1|NCOR2|DDX17|ABHD2|PHB2|CBX3|WBP2|FOXP1|ZBTB7A|PMEPA1|OR51E2|ADTRP|EGLN2	-5.2	Input ID
GO Biological Processes	19	GO:0034330	cell junction organization	19_GO:0071840 cellular component organization or biogenesis	-8	2.5	6.6	24367	299	1562	47	3	0.43	25|60|81|87|667|861|865|928|1365|1969|2889|3611|3728|3909|3987|4035|4088|4092|4323|5010|5339|5583|5795|5818|6385|6722|6904|7082|7094|7145|7205|8506|9069|9074|9080|9231|10211|10580|22998|23499|23603|51564|57662|64072|79778|79977|81671	ABL1|ACTB|ACTN4|ACTN1|DST|RUNX1|CBFB|CD9|CLDN3|EPHA2|RAPGEF1|ILK|JUP|LAMA3|LIMS1|LRP1|SMAD3|SMAD7|MMP14|CLDN11|PLEC|PRKCH|PTPRJ|NECTIN1|SDC4|SRF|TBCD|TJP1|TLN1|TNS1|TRIP6|CNTNAP1|CLDN12|CLDN6|CLDN9|DLG5|FLOT1|SORBS1|LIMCH1|MACF1|CORO1C|HDAC7|CAMSAP3|CDH23|MICALL2|GRHL2|VMP1	-5.1	Input ID
GO Biological Processes	19	GO:0045598	regulation of fat cell differentiation	19_GO:0032502 developmental process	-7.9	3.3	7	24367	138	1562	29	1.9	0.34	207|677|678|1051|2475|2624|2784|3192|3398|4088|6097|6239|7204|7494|7538|7704|8840|9572|10974|11007|51043|54795|79969|80149|81029|285590|406991|407019|407024	AKT1|ZFP36L1|ZFP36L2|CEBPB|MTOR|GATA2|GNB3|HNRNPU|ID2|SMAD3|RORC|RREB1|TRIO|XBP1|ZFP36|ZBTB16|CCN4|NR1D1|ADIRF|CCDC85B|ZBTB7B|TRPM4|ATAT1|ZC3H12A|WNT5B|SH3PXD2B|MIR21|MIR27B|MIR29B1	-5.1	Input ID
GO Biological Processes	19	GO:0008285	negative regulation of cell proliferation	19_GO:0008283 cell proliferation	-7.9	1.8	6.2	24367	773	1562	91	5.8	0.59	247|567|604|658|687|694|928|1027|1051|1365|1487|1718|2064|2192|2495|2624|2683|2810|2889|3249|3303|3304|3418|3611|3659|3670|4000|4088|4092|4211|4335|4601|4824|4851|4883|4920|5176|5527|5573|5727|5777|5795|5797|5914|5915|5916|5925|5967|6385|6659|6678|6722|6794|6820|7071|7704|7832|7965|8061|8519|8864|9146|9231|9705|10140|10193|10221|10290|10397|10400|10536|11251|11331|23677|27102|51043|51621|55198|58…	ALOX15B|B2M|BCL6|BMPR1B|KLF9|BTG1|CD9|CDKN1B|CEBPB|CLDN3|CTBP1|DHCR24|ERBB2|FBLN1|FTH1|GATA2|B4GALT1|SFN|RAPGEF1|HPN|HSPA1A|HSPA1B|IDH2|ILK|IRF1|ISL1|LMNA|SMAD3|SMAD7|MEIS1|MNT|MXI1|NKX3-1|NOTCH1|NPR3|ROR2|SERPINF1|PPP2R5C|PRKAR1A|PTCH1|PTPN6|PTPRJ|PTPRM|RARA|RARB|RARG|RB1|REG1A|SDC4|SOX4|SPARC|SRF|STK11|SULT2B1|KLF10|ZBTB16|BTG2|AIMP2|FOSL1|IFITM1|PER2|HGS|DLG5|ST18|TOB1|RNF41|TRIB1|SPEG|NDRG1|P…	-5	Input ID
GO Biological Processes	19	GO:1903706	regulation of hemopoiesis	19_GO:0002376 immune system process	-7.8	2.1	6.3	24367	487	1562	65	4.2	0.51	25|177|567|604|677|678|861|865|920|1051|2064|2309|2353|2475|2624|3021|3146|3202|3204|3205|3303|3304|3398|3566|3659|3707|4092|4211|4212|4323|4780|4851|4920|5691|5696|5698|5707|5708|5777|5914|5916|5925|7001|7071|7494|7538|7704|8355|8968|10193|10221|10443|22890|27086|27166|51043|51621|54623|55904|57630|64115|80149|406911|406991|407030	ABL1|AGER|B2M|BCL6|ZFP36L1|ZFP36L2|RUNX1|CBFB|CD4|CEBPB|ERBB2|FOXO3|FOS|MTOR|GATA2|H3-3B|HMGB1|HOXA5|HOXA7|HOXA9|HSPA1A|HSPA1B|ID2|IL4R|IRF1|ITPKB|SMAD7|MEIS1|MEIS2|MMP14|NFE2L2|NOTCH1|ROR2|PSMB3|PSMB8|PSMB9|PSMD1|PSMD2|PTPN6|RARA|RARG|RB1|PRDX2|KLF10|XBP1|ZFP36|ZBTB16|H3C8|H3C7|RNF41|TRIB1|N4BP2L2|ZBTB1|FOXP1|PRELID1|ZBTB7B|KLF13|PAF1|KMT2E|SH3RF1|VSIR|ZC3H12A|MIR125B1|MIR21|MIR30B	-5	Input ID
GO Biological Processes	19	GO:0007507	heart development	19_GO:0032502 developmental process	-7.6	2	6.2	24367	589	1562	74	4.7	0.54	677|1027|1767|1889|1956|2050|2064|2065|2257|2274|2294|2475|3192|3397|3398|3399|3611|3670|3675|4000|4088|4092|4209|4211|4824|4851|5019|5155|5573|5727|5754|5914|5915|5925|6256|6464|6491|6604|6659|6678|6722|6926|7132|8470|8572|8642|9249|9784|9821|10269|10370|10611|10614|23054|23135|23210|23493|50805|55036|55742|55897|56999|57142|57211|79977|115701|130916|145873|150094|200894|284086|285590|406991|407…	ZFP36L1|CDKN1B|DNAH5|ECE1|EGFR|EPHB4|ERBB2|ERBB3|FGF12|FHL2|FOXF1|MTOR|HNRNPU|ID1|ID2|ID3|ILK|ISL1|ITGA3|LMNA|SMAD3|SMAD7|MEF2D|MEIS1|NKX3-1|NOTCH1|OXCT1|PDGFB|PRKAR1A|PTCH1|PTK7|RARA|RARB|RB1|RXRA|SHC1|STIL|SMARCD3|SOX4|SPARC|SRF|TBX3|TNFRSF1A|SORBS2|PDLIM4|DCHS1|DHRS3|SNX17|RB1CC1|ZMPSTE24|CITED2|PDLIM5|HEXIM1|NCOA6|KDM6B|JMJD6|HEY2|IRX4|CCDC40|PARVA|MESP1|ADAMTS9|RTN4|ADGRG6|GRHL2|ALPK2|MTERF4…	-4.8	Input ID
GO Biological Processes	19	GO:0001503	ossification	19_GO:0032501 multicellular organismal process	-7.6	2.2	6.3	24367	408	1562	57	3.6	0.47	154|207|658|860|861|865|1051|1277|1655|1956|1969|2132|2194|2268|2274|3021|3192|3397|3398|3399|3611|3726|3727|4054|4088|4092|4209|4323|4665|4851|4920|5087|5727|6670|6678|7067|7071|7171|7704|8519|8642|8840|9249|10140|10269|51564|51741|54795|55973|56172|58476|81621|90993|285590|406985|406991|407024	ADRB2|AKT1|BMPR1B|RUNX2|RUNX1|CBFB|CEBPB|COL1A1|DDX5|EGFR|EPHA2|EXT2|FASN|FGR|FHL2|H3-3B|HNRNPU|ID1|ID2|ID3|ILK|JUNB|JUND|LTBP3|SMAD3|SMAD7|MEF2D|MMP14|NAB2|NOTCH1|ROR2|PBX1|PTCH1|SP3|SPARC|THRA|KLF10|TPM4|ZBTB16|IFITM1|DCHS1|CCN4|DHRS3|TOB1|ZMPSTE24|HDAC7|WWOX|TRPM4|BCAP29|ANKH|TP53INP2|KAZALD1|CREB3L1|SH3PXD2B|MIR200C|MIR21|MIR29B1	-4.8	Input ID
GO Biological Processes	19	GO:0061448	connective tissue development	19_GO:0032502 developmental process	-7.6	2.5	6.4	24367	278	1562	44	2.8	0.42	59|658|860|861|871|1277|1746|3169|3200|3202|3207|3221|3398|4054|4088|4092|4209|4851|4920|5019|5155|5914|5915|5916|6097|6722|7067|7227|7494|7704|8609|8837|8840|9658|10269|23111|54795|57561|64856|81029|84159|285590|406910|406991	ACTA2|BMPR1B|RUNX2|RUNX1|SERPINH1|COL1A1|DLX2|FOXA1|HOXA3|HOXA5|HOXA11|HOXC4|ID2|LTBP3|SMAD3|SMAD7|MEF2D|NOTCH1|ROR2|OXCT1|PDGFB|RARA|RARB|RARG|RORC|SRF|THRA|TRPS1|XBP1|ZBTB16|KLF7|CFLAR|CCN4|ZNF516|ZMPSTE24|SPART|TRPM4|ARRDC3|VWA1|WNT5B|ARID5B|SH3PXD2B|MIR125A|MIR21	-4.8	Input ID
GO Biological Processes	19	GO:0030856	regulation of epithelial cell differentiation	19_GO:0032502 developmental process	-7.6	3	6.7	24367	160	1562	31	2	0.35	247|595|677|694|861|865|1027|1051|2810|3204|3397|4851|4855|5583|5727|6820|6926|7132|7538|8609|8643|9839|23493|54845|55897|79977|81575|406985|406991|407024|407056	ALOX15B|CCND1|ZFP36L1|BTG1|RUNX1|CBFB|CDKN1B|CEBPB|SFN|HOXA7|ID1|NOTCH1|NOTCH4|PRKCH|PTCH1|SULT2B1|TBX3|TNFRSF1A|ZFP36|KLF7|PTCH2|ZEB2|HEY2|ESRP1|MESP1|GRHL2|APOLD1|MIR200C|MIR21|MIR29B1|MIR99B	-4.8	Input ID
Reactome Gene Sets	6	R-HSA-9006931	Signaling by Nuclear Receptors		-7.5	2.4	6.4	24367	299	1562	46	2.9	0.43	207|220|595|801|861|865|1027|1105|1655|1956|2194|2289|2309|2353|2784|3017|3021|3169|3315|3326|3480|3727|5430|5914|5915|5916|5959|6256|6464|6667|6720|6722|7090|8204|8345|8346|8355|8503|8968|9249|9612|9687|10728|23030|23189|51109	AKT1|ALDH1A3|CCND1|CALM1|RUNX1|CBFB|CDKN1B|CHD1|DDX5|EGFR|FASN|FKBP5|FOXO3|FOS|GNB3|H2BC5|H3-3B|FOXA1|HSPB1|HSP90AB1|IGF1R|JUND|POLR2A|RARA|RARB|RARG|RDH5|RXRA|SHC1|SP1|SREBF1|SRF|TLE3|NRIP1|H2BC9|H2BC10|H3C8|PIK3R3|H3C7|DHRS3|NCOR2|GREB1|PTGES3|KDM4B|KANK1|RDH11	-4.8	Input ID
GO Biological Processes	19	GO:0030217	T cell differentiation	19_GO:0002376 immune system process	-7.4	2.6	6.4	24367	243	1562	40	2.6	0.4	25|567|604|677|678|860|861|865|920|1236|2064|2475|3146|3566|3659|3707|3955|4092|5914|6097|6659|6670|6722|6778|6794|7001|7494|7704|22890|23210|27086|27166|29781|51043|57630|64115|79840|80149|406991|407030	ABL1|B2M|BCL6|ZFP36L1|ZFP36L2|RUNX2|RUNX1|CBFB|CD4|CCR7|ERBB2|MTOR|HMGB1|IL4R|IRF1|ITPKB|LFNG|SMAD7|RARA|RORC|SOX4|SP3|SRF|STAT6|STK11|PRDX2|XBP1|ZBTB16|ZBTB1|JMJD6|FOXP1|PRELID1|NCAPH2|ZBTB7B|SH3RF1|VSIR|NHEJ1|ZC3H12A|MIR21|MIR30B	-4.7	Input ID
GO Biological Processes	19	GO:0007389	pattern specification process	19_GO:0032502 developmental process	-7.4	2.1	6.1	24367	446	1562	60	3.8	0.49	658|1745|1746|1767|2114|2294|3169|3200|3202|3203|3204|3205|3206|3207|3221|3223|3224|3236|3237|3238|3239|3670|3955|4088|4681|4824|4851|4920|5013|5087|5089|5090|5727|5916|5986|6491|6493|6604|6722|6926|6928|7703|7704|7832|8553|8642|8831|9839|10370|23242|23493|50805|55036|55897|57619|84667|145873|200894|221833|284086	BMPR1B|DLX1|DLX2|DNAH5|ETS2|FOXF1|FOXA1|HOXA3|HOXA5|HOXA6|HOXA7|HOXA9|HOXA10|HOXA11|HOXC4|HOXC6|HOXC8|HOXD10|HOXD11|HOXD12|HOXD13|ISL1|LFNG|SMAD3|NBL1|NKX3-1|NOTCH1|ROR2|OTX1|PBX1|PBX2|PBX3|PTCH1|RARG|RFNG|STIL|SIM2|SMARCD3|SRF|TBX3|HNF1B|PCGF2|ZBTB16|BTG2|BHLHE40|DCHS1|SYNGAP1|ZEB2|CITED2|COBL|HEY2|IRX4|CCDC40|MESP1|SHROOM3|HES7|MESP2|ARL13B|SP8|NEK8	-4.6	Input ID
GO Biological Processes	19	GO:0032870	cellular response to hormone stimulus	19_GO:0050896 response to stimulus	-7.3	1.8	6	24367	712	1562	84	5.4	0.57	31|207|476|535|599|677|678|687|861|865|1128|1508|1655|1956|2274|2309|2353|2875|3164|3169|3192|3480|3625|3670|3726|3727|4780|4824|4851|4929|5031|5176|5187|5315|5573|5914|5915|5916|5925|5967|6097|6256|6464|6667|6720|6778|6844|7067|7068|7494|7538|8204|8503|8660|8835|8837|9518|9572|9612|10267|10458|10521|10580|11057|11331|11335|23189|23433|23545|23558|27086|51043|51341|55198|55971|56937|57492|64710|8…	ACACA|AKT1|ATP1A1|ATP6V0A1|BCL2L2|ZFP36L1|ZFP36L2|KLF9|RUNX1|CBFB|CHRM1|CTSB|DDX5|EGFR|FHL2|FOXO3|FOS|GPT|NR4A1|FOXA1|HNRNPU|IGF1R|INHBB|ISL1|JUNB|JUND|NFE2L2|NKX3-1|NOTCH1|NR4A2|P2RY6|SERPINF1|PER1|PKM|PRKAR1A|RARA|RARB|RARG|RB1|REG1A|RORC|RXRA|SHC1|SP1|SREBF1|STAT6|VAMP2|THRA|THRB|XBP1|ZFP36|NRIP1|PIK3R3|IRS2|SOCS2|CFLAR|GDF15|NR1D1|NCOR2|RAMP1|BAIAP2|DDX17|SORBS1|ABHD2|PHB2|CBX3|KANK1|RHOQ|ATP…	-4.6	Input ID
GO Biological Processes	19	GO:0051272	positive regulation of cellular component movement	19_GO:0048518 positive regulation of biological process	-7.3	1.9	6	24367	601	1562	74	4.7	0.54	25|81|177|207|604|1236|1277|1364|1365|1366|1956|2268|2294|2475|2624|3146|3315|3480|3554|3611|3675|4035|4088|4323|4739|4780|4851|4920|5031|5155|5530|5641|6237|6239|6376|6667|6678|7082|7205|7494|7803|8503|8660|8840|9043|9181|9732|23587|23625|27086|51564|54434|54453|54795|54910|57142|57402|57556|63940|64115|79791|79846|80149|80781|81029|84904|153090|284119|375056|406921|406991|407019|407021|407024	ABL1|ACTN4|AGER|AKT1|BCL6|CCR7|COL1A1|CLDN4|CLDN3|CLDN7|EGFR|FGR|FOXF1|MTOR|GATA2|HMGB1|HSPB1|IGF1R|IL1R1|ILK|ITGA3|LRP1|SMAD3|MMP14|NEDD9|NFE2L2|NOTCH1|ROR2|P2RY6|PDGFB|PPP3CA|LGMN|RRAS|RREB1|CX3CL1|SP1|SPARC|TJP1|TRIP6|XBP1|PTP4A1|PIK3R3|IRS2|CCN4|SPAG9|ARHGEF2|DOCK4|ELP5|FAM89B|FOXP1|HDAC7|SSH1|RIN2|TRPM4|SEMA4C|RTN4|S100A14|SEMA6A|GPSM3|VSIR|FBXO31|CFAP69|ZC3H12A|COL18A1|WNT5B|ARHGEF39|DAB2IP…	-4.6	Input ID
GO Biological Processes	19	GO:0030098	lymphocyte differentiation	19_GO:0002376 immune system process	-7.3	2.2	6.2	24367	355	1562	51	3.3	0.45	25|567|604|677|678|860|861|865|920|1236|1316|2064|2475|3146|3398|3566|3659|3707|3955|4092|4323|5452|5777|5795|5914|6097|6659|6670|6722|6778|6794|7001|7163|7494|7704|10193|22890|23210|27086|27166|29781|51043|51341|56262|57630|64115|79840|80149|359948|406991|407030	ABL1|B2M|BCL6|ZFP36L1|ZFP36L2|RUNX2|RUNX1|CBFB|CD4|CCR7|KLF6|ERBB2|MTOR|HMGB1|ID2|IL4R|IRF1|ITPKB|LFNG|SMAD7|MMP14|POU2F2|PTPN6|PTPRJ|RARA|RORC|SOX4|SP3|SRF|STAT6|STK11|PRDX2|TPD52|XBP1|ZBTB16|RNF41|ZBTB1|JMJD6|FOXP1|PRELID1|NCAPH2|ZBTB7B|ZBTB7A|LRRC8A|SH3RF1|VSIR|NHEJ1|ZC3H12A|IRF2BP2|MIR21|MIR30B	-4.6	Input ID
GO Biological Processes	19	GO:0030029	actin filament-based process	19_GO:0009987 cellular process	-7.2	1.8	5.9	24367	785	1562	90	5.8	0.59	25|60|81|87|390|476|604|776|832|1072|1236|1265|1266|1365|1465|2195|2257|2317|2475|2934|3397|3611|3728|3781|3856|3985|4035|4088|4604|4627|4646|4739|5345|5573|5754|5881|6324|6376|6385|6464|6722|7082|7094|7169|7171|7430|8470|8572|8837|9181|9463|9828|10278|10458|10580|10611|10788|11078|11252|11346|22998|23022|23189|23242|23327|23433|23603|27032|29993|30846|51474|54434|54509|54795|55160|55740|55742|55…	ABL1|ACTB|ACTN4|ACTN1|RND3|ATP1A1|BCL6|CACNA1D|CAPZB|CFL1|CCR7|CNN2|CNN3|CLDN3|CSRP1|FAT1|FGF12|FLNB|MTOR|GSN|ID1|ILK|JUP|KCNN2|KRT8|LIMK2|LRP1|SMAD3|MYBPC1|MYH9|MYO6|NEDD9|SERPINF2|PRKAR1A|PTK7|RAC3|SCN1B|CX3CL1|SDC4|SHC1|SRF|TJP1|TLN1|TPM2|TPM4|EZR|SORBS2|PDLIM4|CFLAR|ARHGEF2|PICK1|ARHGEF17|EFS|BAIAP2|SORBS1|PDLIM5|IQGAP2|TRIOBP|PACSIN2|SYNPO|LIMCH1|PALLD|KANK1|COBL|NEDD4L|RHOQ|CORO1C|ATP2C1|PA…	-4.5	Input ID
GO Biological Processes	19	GO:2000147	positive regulation of cell motility	19_GO:0040011 locomotion	-7.1	1.9	5.9	24367	584	1562	72	4.6	0.53	25|81|177|207|1236|1277|1364|1365|1366|1956|2268|2294|2475|2624|3146|3315|3480|3554|3611|3675|4035|4088|4323|4739|4780|4851|4920|5031|5155|5530|5641|6237|6239|6376|6667|6678|7082|7205|7494|7803|8503|8660|8840|9043|9181|9732|23587|23625|27086|51564|54434|54453|54910|57142|57402|57556|63940|64115|79791|79846|80149|80781|81029|84904|153090|284119|375056|406921|406991|407019|407021|407024	ABL1|ACTN4|AGER|AKT1|CCR7|COL1A1|CLDN4|CLDN3|CLDN7|EGFR|FGR|FOXF1|MTOR|GATA2|HMGB1|HSPB1|IGF1R|IL1R1|ILK|ITGA3|LRP1|SMAD3|MMP14|NEDD9|NFE2L2|NOTCH1|ROR2|P2RY6|PDGFB|PPP3CA|LGMN|RRAS|RREB1|CX3CL1|SP1|SPARC|TJP1|TRIP6|XBP1|PTP4A1|PIK3R3|IRS2|CCN4|SPAG9|ARHGEF2|DOCK4|ELP5|FAM89B|FOXP1|HDAC7|SSH1|RIN2|SEMA4C|RTN4|S100A14|SEMA6A|GPSM3|VSIR|FBXO31|CFAP69|ZC3H12A|COL18A1|WNT5B|ARHGEF39|DAB2IP|CAVIN1|MIA…	-4.4	Input ID
GO Biological Processes	19	GO:0001501	skeletal system development	19_GO:0032502 developmental process	-7.1	2	5.9	24367	529	1562	67	4.3	0.51	166|302|658|860|861|871|1277|1745|1746|1969|2114|2268|3200|3202|3203|3204|3205|3206|3207|3221|3223|3224|3236|3238|3239|4054|4088|4092|4209|4211|4323|4665|4883|4920|5087|5777|5914|5915|5916|6659|6670|6678|6722|6926|7067|7227|7703|7704|7763|8642|8840|9249|10269|10743|25902|25976|27086|27173|51741|56172|64856|79977|81029|84159|84667|285590|406991	TLE5|ANXA2|BMPR1B|RUNX2|RUNX1|SERPINH1|COL1A1|DLX1|DLX2|EPHA2|ETS2|FGR|HOXA3|HOXA5|HOXA6|HOXA7|HOXA9|HOXA10|HOXA11|HOXC4|HOXC6|HOXC8|HOXD10|HOXD12|HOXD13|LTBP3|SMAD3|SMAD7|MEF2D|MEIS1|MMP14|NAB2|NPR3|ROR2|PBX1|PTPN6|RARA|RARB|RARG|SOX4|SP3|SPARC|SRF|TBX3|THRA|TRPS1|PCGF2|ZBTB16|ZFAND5|DCHS1|CCN4|DHRS3|ZMPSTE24|RAI1|MTHFD1L|TIPARP|FOXP1|SLC39A1|WWOX|ANKH|VWA1|GRHL2|WNT5B|ARID5B|HES7|SH3PXD2B|MIR21	-4.4	Input ID
GO Biological Processes	19	GO:0097190	apoptotic signaling pathway	19_GO:0023052 signaling	-7.1	1.9	5.9	24367	607	1562	74	4.7	0.54	25|207|355|468|598|599|638|658|1051|1612|1655|1969|2065|2139|2309|2810|2872|2934|3090|3303|3304|3315|3428|3625|3708|3856|4000|4055|4088|4170|4335|4780|4824|4929|5034|5925|6376|6794|7001|7132|7185|7494|7534|7703|8428|8531|8678|8837|8996|9181|9479|9531|9705|9821|10116|10193|23612|23645|27113|27166|51330|51657|51741|57630|79017|84447|85450|90993|151126|153090|259230|342977|406921|406991	ABL1|AKT1|FAS|ATF4|BCL2L1|BCL2L2|BIK|BMPR1B|CEBPB|DAPK1|DDX5|EPHA2|ERBB3|EYA2|FOXO3|SFN|MKNK2|GSN|HIC1|HSPA1A|HSPA1B|HSPB1|IFI16|INHBB|ITPR1|KRT8|LMNA|LTBR|SMAD3|MCL1|MNT|NFE2L2|NKX3-1|NR4A2|P4HB|RB1|CX3CL1|STK11|PRDX2|TNFRSF1A|TRAF1|XBP1|YWHAZ|PCGF2|STK24|YBX3|BECN1|CFLAR|NOL3|ARHGEF2|MAPK8IP1|BAG3|ST18|RB1CC1|FEM1B|RNF41|PHLDA3|PPP1R15A|BBC3|PRELID1|TNFRSF12A|STYXL1|WWOX|SH3RF1|GGCT|SYVN1|ITPRI…	-4.4	Input ID
GO Biological Processes	19	GO:0001655	urogenital system development	19_GO:0032502 developmental process	-7	2.3	6.1	24367	330	1562	48	3.1	0.44	59|247|1027|1282|2294|2624|3169|3207|3237|3239|3398|3399|3611|3675|4088|4092|4358|4824|4851|4953|5087|5155|5176|5727|5914|5915|5916|6256|6382|6385|6659|6794|6928|7704|8642|8837|9231|10116|10269|10481|23210|25976|64412|84159|84445|84662|90780|406910	ACTA2|ALOX15B|CDKN1B|COL4A1|FOXF1|GATA2|FOXA1|HOXA11|HOXD11|HOXD13|ID2|ID3|ILK|ITGA3|SMAD3|SMAD7|MPV17|NKX3-1|NOTCH1|ODC1|PBX1|PDGFB|SERPINF1|PTCH1|RARA|RARB|RARG|RXRA|SDC1|SDC4|SOX4|STK11|HNF1B|ZBTB16|DCHS1|CFLAR|DLG5|FEM1B|ZMPSTE24|HOXB13|JMJD6|TIPARP|GZF1|ARID5B|LZTS2|GLIS2|PYGO2|MIR125A	-4.4	Input ID
GO Biological Processes	19	GO:0071407	cellular response to organic cyclic compound	19_GO:0050896 response to stimulus	-7	1.9	5.9	24367	544	1562	68	4.4	0.52	25|60|207|468|476|599|677|678|687|861|865|1027|1051|1277|1655|1811|1956|2274|2294|2309|2889|3164|3169|3192|3326|3397|3399|3670|3728|4824|4929|5031|5155|5176|5187|5727|5914|5915|5916|5925|6097|6256|7067|7068|7430|7538|8204|8837|9572|9612|10211|10521|11057|11331|11335|23558|25976|27086|51341|54434|54795|56937|80149|81285|84830|112398|406911|406991	ABL1|ACTB|AKT1|ATF4|ATP1A1|BCL2L2|ZFP36L1|ZFP36L2|KLF9|RUNX1|CBFB|CDKN1B|CEBPB|COL1A1|DDX5|SLC26A3|EGFR|FHL2|FOXF1|FOXO3|RAPGEF1|NR4A1|FOXA1|HNRNPU|HSP90AB1|ID1|ID3|ISL1|JUP|NKX3-1|NR4A2|P2RY6|PDGFB|SERPINF1|PER1|PTCH1|RARA|RARB|RARG|RB1|RORC|RXRA|THRA|THRB|EZR|ZFP36|NRIP1|CFLAR|NR1D1|NCOR2|FLOT1|DDX17|ABHD2|PHB2|CBX3|WBP2|TIPARP|FOXP1|ZBTB7A|SSH1|TRPM4|PMEPA1|ZC3H12A|OR51E2|ADTRP|EGLN2|MIR125B1|…	-4.3	Input ID
GO Biological Processes	19	GO:0010720	positive regulation of cell development	19_GO:0048518 positive regulation of biological process	-7	1.9	5.8	24367	567	1562	70	4.5	0.52	25|604|1453|1523|1745|1746|1857|1981|2475|2624|2889|3169|3207|3398|3611|3675|3987|4035|4092|4681|4739|4780|4851|4920|5034|5176|5583|5754|5881|5914|5915|5967|6239|6324|6376|6604|6722|6794|8835|8837|9043|9139|9181|9231|9839|10221|10458|11078|22849|22941|23242|23316|23327|23499|23613|29882|29993|51330|51593|51657|57556|64855|79791|91584|114804|153090|339479|406911|406985|100132074	ABL1|BCL6|CSNK1D|CUX1|DLX1|DLX2|DVL3|EIF4G1|MTOR|GATA2|RAPGEF1|FOXA1|HOXA11|ID2|ILK|ITGA3|LIMS1|LRP1|SMAD7|NBL1|NEDD9|NFE2L2|NOTCH1|ROR2|P4HB|SERPINF1|PRKCH|PTK7|RAC3|RARA|RARB|REG1A|RREB1|SCN1B|CX3CL1|SMARCD3|SRF|STK11|SOCS2|CFLAR|SPAG9|CBFA2T2|ARHGEF2|DLG5|ZEB2|TRIB1|BAIAP2|TRIOBP|CPEB3|SHANK2|COBL|CUX2|NEDD4L|MACF1|ZMYND8|ANAPC2|PACSIN1|TNFRSF12A|SRRT|STYXL1|SEMA6A|NIBAN2|FBXO31|PLXNA4|RNF157|…	-4.3	Input ID
GO Biological Processes	19	GO:0010942	positive regulation of cell death	19_GO:0048518 positive regulation of biological process	-6.9	1.8	5.7	24367	739	1562	85	5.4	0.57	25|166|207|220|355|468|598|604|638|658|694|1027|1612|1981|2309|2353|2475|2683|2810|2902|2934|3146|3169|3202|3399|3625|4035|4055|4088|4170|4824|4851|5291|5524|5915|5916|6659|7132|7204|7316|7534|7704|7965|8061|8678|8837|8878|8893|9181|9705|9828|10497|10672|23097|23593|23612|23787|25803|26084|27113|27166|29115|51330|51657|51741|54434|54507|55164|55811|56848|80149|80781|92565|150094|153090|221472|340…	ABL1|TLE5|AKT1|ALDH1A3|FAS|ATF4|BCL2L1|BCL6|BIK|BMPR1B|BTG1|CDKN1B|DAPK1|EIF4G1|FOXO3|FOS|MTOR|B4GALT1|SFN|GRIN1|GSN|HMGB1|FOXA1|HOXA5|ID3|INHBB|LRP1|LTBR|SMAD3|MCL1|NKX3-1|NOTCH1|PIK3CB|PTPA|RARB|RARG|SOX4|TNFRSF1A|TRIO|UBC|YWHAZ|ZBTB16|AIMP2|FOSL1|BECN1|CFLAR|SQSTM1|EIF2B5|ARHGEF2|ST18|ARHGEF17|UNC13B|GNA13|CDK19|HEBP2|PHLDA3|MTCH1|SPDEF|ARHGEF26|BBC3|PRELID1|SAP30BP|TNFRSF12A|STYXL1|WWOX|SSH1|…	-4.3	Input ID
GO Biological Processes	19	GO:1902532	negative regulation of intracellular signal transduction	19_GO:0048519 negative regulation of biological process	-6.9	1.9	5.8	24367	571	1562	70	4.5	0.52	25|207|598|599|604|801|1850|1859|1969|2192|2274|2475|2873|2889|3303|3315|3480|3675|3708|4170|4780|5187|5527|5777|5795|5801|6794|7088|7430|7494|8531|8831|8835|8996|9146|9181|9231|9455|9479|9516|9572|10114|10617|22821|23189|23286|23612|23624|23677|51347|51564|55024|57556|57561|80149|80279|80824|83892|84270|84447|90993|114899|153090|406911|406921|406941|406991|407021|407024|494324	ABL1|AKT1|BCL2L1|BCL2L2|BCL6|CALM1|DUSP8|DYRK1A|EPHA2|FBLN1|FHL2|MTOR|GPS1|RAPGEF1|HSPA1A|HSPB1|IGF1R|ITGA3|ITPR1|MCL1|NFE2L2|PER1|PPP2R5C|PTPN6|PTPRJ|PTPRR|STK11|TLE1|EZR|XBP1|YBX3|SYNGAP1|SOCS2|NOL3|HGS|ARHGEF2|DLG5|HOMER2|MAPK8IP1|LITAF|NR1D1|HIPK3|STAMBP|RASA3|KANK1|WWC1|PHLDA3|CBLC|SH3BP4|TAOK3|HDAC7|BANK1|SEMA6A|ARRDC3|ZC3H12A|CDK5RAP3|DUSP16|KCTD10|CARD19|SYVN1|CREB3L1|C1QTNF3|DAB2IP|MIR12…	-4.2	Input ID
GO Biological Processes	19	GO:0030335	positive regulation of cell migration	19_GO:0040011 locomotion	-6.8	1.9	5.8	24367	560	1562	69	4.4	0.52	25|81|177|207|1236|1277|1364|1365|1956|2268|2294|2475|2624|3146|3315|3480|3554|3611|3675|4035|4088|4323|4739|4780|4851|4920|5031|5155|5530|5641|6237|6239|6376|6667|6678|7082|7205|7494|7803|8503|8660|8840|9043|9181|9732|23587|23625|27086|51564|54434|54453|54910|57142|57402|57556|63940|64115|79791|80149|80781|81029|84904|153090|375056|406921|406991|407019|407021|407024	ABL1|ACTN4|AGER|AKT1|CCR7|COL1A1|CLDN4|CLDN3|EGFR|FGR|FOXF1|MTOR|GATA2|HMGB1|HSPB1|IGF1R|IL1R1|ILK|ITGA3|LRP1|SMAD3|MMP14|NEDD9|NFE2L2|NOTCH1|ROR2|P2RY6|PDGFB|PPP3CA|LGMN|RRAS|RREB1|CX3CL1|SP1|SPARC|TJP1|TRIP6|XBP1|PTP4A1|PIK3R3|IRS2|CCN4|SPAG9|ARHGEF2|DOCK4|ELP5|FAM89B|FOXP1|HDAC7|SSH1|RIN2|SEMA4C|RTN4|S100A14|SEMA6A|GPSM3|VSIR|FBXO31|ZC3H12A|COL18A1|WNT5B|ARHGEF39|DAB2IP|MIA3|MIR132|MIR21|MIR27…	-4.2	Input ID
GO Biological Processes	19	GO:0009952	anterior/posterior pattern specification	19_GO:0032502 developmental process	-6.8	2.6	6.1	24367	218	1562	36	2.3	0.38	2114|2294|3200|3202|3203|3204|3205|3206|3207|3221|3223|3224|3236|3239|3955|4088|4824|4851|4920|5013|5087|5090|5916|6722|6926|6928|7703|7704|7832|8553|9839|23242|23493|55897|84667|145873	ETS2|FOXF1|HOXA3|HOXA5|HOXA6|HOXA7|HOXA9|HOXA10|HOXA11|HOXC4|HOXC6|HOXC8|HOXD10|HOXD13|LFNG|SMAD3|NKX3-1|NOTCH1|ROR2|OTX1|PBX1|PBX3|RARG|SRF|TBX3|HNF1B|PCGF2|ZBTB16|BTG2|BHLHE40|ZEB2|COBL|HEY2|MESP1|HES7|MESP2	-4.2	Input ID
GO Biological Processes	19	GO:0097435	supramolecular fiber organization	19_GO:0071840 cellular component organization or biogenesis	-6.8	1.8	5.7	24367	698	1562	81	5.2	0.56	25|81|87|390|567|667|832|871|1027|1072|1236|1263|1277|1410|1453|1465|1859|2195|2475|2934|3303|3304|3326|3397|3611|3856|3985|4088|4646|4739|5345|5573|5881|5925|6376|6385|6722|6904|7082|7169|7171|7430|7837|8470|8837|9181|9463|10278|10458|10580|10788|11078|11346|22998|23189|23242|23433|23603|29911|29993|30008|51474|54434|54509|54820|55160|55740|55971|57159|57619|57662|58480|79778|79875|171024|283234…	ABL1|ACTN4|ACTN1|RND3|B2M|DST|CAPZB|SERPINH1|CDKN1B|CFL1|CCR7|PLK3|COL1A1|CRYAB|CSNK1D|CSRP1|DYRK1A|FAT1|MTOR|GSN|HSPA1A|HSPA1B|HSP90AB1|ID1|ILK|KRT8|LIMK2|SMAD3|MYO6|NEDD9|SERPINF2|PRKAR1A|RAC3|RB1|CX3CL1|SDC4|SRF|TBCD|TJP1|TPM2|TPM4|EZR|PXDN|SORBS2|CFLAR|ARHGEF2|PICK1|EFS|BAIAP2|SORBS1|IQGAP2|TRIOBP|SYNPO|LIMCH1|KANK1|COBL|RHOQ|CORO1C|HOOK2|PACSIN1|EFEMP2|LIMA1|SSH1|RHOF|NDE1|ARHGEF10L|ENAH|BAI…	-4.2	Input ID
GO Biological Processes	19	GO:0042692	muscle cell differentiation	19_GO:0032502 developmental process	-6.8	2.1	5.9	24367	388	1562	53	3.4	0.46	25|207|488|928|1465|2274|2294|2475|3021|3192|3566|3856|4000|4323|4627|4775|4851|5155|5530|5573|5914|5915|5925|6256|6382|6604|6722|6895|6926|7494|8470|8837|9043|9444|9518|10211|10269|10290|10611|23135|23493|26509|30846|51177|54910|55897|64855|85461|115701|150094|168620|406911|406991	ABL1|AKT1|ATP2A2|CD9|CSRP1|FHL2|FOXF1|MTOR|H3-3B|HNRNPU|IL4R|KRT8|LMNA|MMP14|MYH9|NFATC3|NOTCH1|PDGFB|PPP3CA|PRKAR1A|RARA|RARB|RB1|RXRA|SDC1|SMARCD3|SRF|TARBP2|TBX3|XBP1|SORBS2|CFLAR|SPAG9|QKI|GDF15|FLOT1|ZMPSTE24|SPEG|PDLIM5|KDM6B|HEY2|MYOF|EHD2|PLEKHO1|SEMA4C|MESP1|NIBAN2|TANC1|ALPK2|SIK1|BHLHA15|MIR125B1|MIR21	-4.2	Input ID
GO Biological Processes	19	GO:0090130	tissue migration	19_GO:0032501 multicellular organismal process	-6.8	2.2	5.9	24367	368	1562	51	3.3	0.45	25|59|72|207|1803|1969|2050|2294|2475|2624|3146|3164|3315|3397|3675|3728|4627|4780|4851|5155|5176|5641|5797|5801|6237|6239|6273|6667|6678|6722|8503|9839|23189|23499|23603|27086|51564|54453|56999|57142|79812|79977|80149|84830|153090|375056|406921|406991|406994|407019|407021	ABL1|ACTA2|ACTG2|AKT1|DPP4|EPHA2|EPHB4|FOXF1|MTOR|GATA2|HMGB1|NR4A1|HSPB1|ID1|ITGA3|JUP|MYH9|NFE2L2|NOTCH1|PDGFB|SERPINF1|LGMN|PTPRM|PTPRR|RRAS|RREB1|S100A2|SP1|SPARC|SRF|PIK3R3|ZEB2|KANK1|MACF1|CORO1C|FOXP1|HDAC7|RIN2|ADAMTS9|RTN4|MMRN2|GRHL2|ZC3H12A|ADTRP|DAB2IP|MIA3|MIR132|MIR21|MIR212|MIR27B|MIR29A	-4.2	Input ID
GO Biological Processes	19	GO:0045666	positive regulation of neuron differentiation	19_GO:0048518 positive regulation of biological process	-6.7	2.1	5.8	24367	380	1562	52	3.3	0.45	604|1453|1523|1745|1746|1857|1981|2475|2624|2889|3169|3611|3675|4035|4681|4780|4920|5176|5754|5914|5915|5967|6324|6376|6722|6794|8835|8837|9043|9139|9181|9231|9839|10458|22849|22941|23242|23316|23327|23499|23613|29882|29993|51330|51657|79791|91584|114804|153090|339479|406985|100132074	BCL6|CSNK1D|CUX1|DLX1|DLX2|DVL3|EIF4G1|MTOR|GATA2|RAPGEF1|FOXA1|ILK|ITGA3|LRP1|NBL1|NFE2L2|ROR2|SERPINF1|PTK7|RARA|RARB|REG1A|SCN1B|CX3CL1|SRF|STK11|SOCS2|CFLAR|SPAG9|CBFA2T2|ARHGEF2|DLG5|ZEB2|BAIAP2|CPEB3|SHANK2|COBL|CUX2|NEDD4L|MACF1|ZMYND8|ANAPC2|PACSIN1|TNFRSF12A|STYXL1|FBXO31|PLXNA4|RNF157|DAB2IP|BRINP3|MIR200C|FOXO6	-4.1	Input ID
GO Biological Processes	19	GO:0050673	epithelial cell proliferation	19_GO:0008283 cell proliferation	-6.7	2	5.8	24367	455	1562	59	3.8	0.48	207|567|595|599|677|687|1027|1051|1956|1969|2064|2475|2624|2683|2810|3146|3164|3202|3249|3397|3398|3670|3987|4088|4323|4824|4851|5155|5176|5727|5797|5925|5967|6239|6667|6678|6778|6794|6928|7494|7538|8837|9572|11331|26298|29128|57142|58189|80004|81285|90780|153090|406921|406985|406991|407019|407021|407024|407030	AKT1|B2M|CCND1|BCL2L2|ZFP36L1|KLF9|CDKN1B|CEBPB|EGFR|EPHA2|ERBB2|MTOR|GATA2|B4GALT1|SFN|HMGB1|NR4A1|HOXA5|HPN|ID1|ID2|ISL1|LIMS1|SMAD3|MMP14|NKX3-1|NOTCH1|PDGFB|SERPINF1|PTCH1|PTPRM|RB1|REG1A|RREB1|SP1|SPARC|STAT6|STK11|HNF1B|XBP1|ZFP36|CFLAR|NR1D1|PHB2|EHF|UHRF1|RTN4|WFDC1|ESRP2|OR51E2|PYGO2|DAB2IP|MIR132|MIR200C|MIR21|MIR27B|MIR29A|MIR29B1|MIR30B	-4.1	Input ID
GO Biological Processes	19	GO:0048568	embryonic organ development	19_GO:0032502 developmental process	-6.7	2	5.8	24367	445	1562	58	3.7	0.48	207|220|677|860|1051|1746|1956|1969|2294|2624|3200|3202|3203|3204|3205|3207|3221|3236|3249|3398|3399|3726|3856|4088|4323|4646|4851|4920|5013|5087|5155|5727|5754|5914|5915|5916|6491|6670|6722|6926|6928|7005|7703|10370|11078|23242|23493|25902|26018|27173|55036|55897|79955|79977|80736|113026|200894|286262	AKT1|ALDH1A3|ZFP36L1|RUNX2|CEBPB|DLX2|EGFR|EPHA2|FOXF1|GATA2|HOXA3|HOXA5|HOXA6|HOXA7|HOXA9|HOXA11|HOXC4|HOXD10|HPN|ID2|ID3|JUNB|KRT8|SMAD3|MMP14|MYO6|NOTCH1|ROR2|OTX1|PBX1|PDGFB|PTCH1|PTK7|RARA|RARB|RARG|STIL|SP3|SRF|TBX3|HNF1B|TEAD3|PCGF2|CITED2|TRIOBP|COBL|HEY2|MTHFD1L|LRIG1|SLC39A1|CCDC40|MESP1|PDZD7|GRHL2|SLC44A4|PLCD3|ARL13B|TPRN	-4.1	Input ID
GO Biological Processes	19	GO:0048729	tissue morphogenesis	19_GO:0032502 developmental process	-6.7	1.8	5.6	24367	680	1562	79	5.1	0.55	25|59|60|72|220|768|1072|1282|1857|1956|1969|2132|2139|2294|2475|3169|3202|3207|3237|3239|3611|3670|3675|3909|4088|4092|4323|4824|4851|4855|4920|5087|5573|5691|5696|5698|5707|5708|5727|5754|5914|5916|6239|6256|6385|6491|6659|6722|6926|6928|7430|8642|9231|9839|10116|10481|10672|11331|23135|23242|23245|23493|25902|27086|54910|55036|55897|57619|57662|64412|64856|79977|80004|84283|84445|145873|200894…	ABL1|ACTA2|ACTB|ACTG2|ALDH1A3|CA9|CFL1|COL4A1|DVL3|EGFR|EPHA2|EXT2|EYA2|FOXF1|MTOR|FOXA1|HOXA5|HOXA11|HOXD11|HOXD13|ILK|ISL1|ITGA3|LAMA3|SMAD3|SMAD7|MMP14|NKX3-1|NOTCH1|NOTCH4|ROR2|PBX1|PRKAR1A|PSMB3|PSMB8|PSMB9|PSMD1|PSMD2|PTCH1|PTK7|RARA|RARG|RREB1|RXRA|SDC4|STIL|SOX4|SRF|TBX3|HNF1B|EZR|DCHS1|DLG5|ZEB2|FEM1B|HOXB13|GNA13|PHB2|KDM6B|COBL|ASTN2|HEY2|MTHFD1L|FOXP1|SEMA4C|CCDC40|MESP1|SHROOM3|CAMSA…	-4.1	Input ID
GO Biological Processes	19	GO:0030036	actin cytoskeleton organization	19_GO:0071840 cellular component organization or biogenesis	-6.7	1.8	5.6	24367	692	1562	80	5.1	0.56	25|60|81|87|390|604|832|1072|1236|1265|1266|1365|1465|2195|2317|2475|2934|3397|3611|3856|3985|4035|4088|4627|4646|4739|5345|5573|5754|5881|6376|6385|6464|6722|7082|7094|7169|7171|7430|8470|8572|8837|9181|9463|9828|10278|10458|10580|10611|10788|11078|11252|11346|22998|23022|23189|23242|23433|23603|27032|29993|30846|51474|54434|54509|55160|55740|55742|55971|57221|57619|58480|79778|85458|171024|2214…	ABL1|ACTB|ACTN4|ACTN1|RND3|BCL6|CAPZB|CFL1|CCR7|CNN2|CNN3|CLDN3|CSRP1|FAT1|FLNB|MTOR|GSN|ID1|ILK|KRT8|LIMK2|LRP1|SMAD3|MYH9|MYO6|NEDD9|SERPINF2|PRKAR1A|PTK7|RAC3|CX3CL1|SDC4|SHC1|SRF|TJP1|TLN1|TPM2|TPM4|EZR|SORBS2|PDLIM4|CFLAR|ARHGEF2|PICK1|ARHGEF17|EFS|BAIAP2|SORBS1|PDLIM5|IQGAP2|TRIOBP|PACSIN2|SYNPO|LIMCH1|PALLD|KANK1|COBL|RHOQ|CORO1C|ATP2C1|PACSIN1|EHD2|LIMA1|SSH1|RHOF|ARHGEF10L|ENAH|PARVA|BAI…	-4.1	Input ID
GO Biological Processes	19	GO:0045785	positive regulation of cell adhesion	19_GO:0022610 biological adhesion	-6.6	2.1	5.7	24367	416	1562	55	3.5	0.47	25|177|207|288|604|861|865|920|1236|1803|2064|2294|2319|3105|3146|3169|3566|3611|3675|3707|3728|3987|4088|4092|4739|4814|5034|5345|5530|5777|5795|5881|5914|6237|6239|6376|6385|7082|7402|7494|7704|9780|10211|10370|10551|11078|22890|51043|54453|59339|64115|283234|406991|407019|407030	ABL1|AGER|AKT1|ANK3|BCL6|RUNX1|CBFB|CD4|CCR7|DPP4|ERBB2|FOXF1|FLOT2|HLA-A|HMGB1|FOXA1|IL4R|ILK|ITGA3|ITPKB|JUP|LIMS1|SMAD3|SMAD7|NEDD9|NINJ1|P4HB|SERPINF2|PPP3CA|PTPN6|PTPRJ|RAC3|RARA|RRAS|RREB1|CX3CL1|SDC4|TJP1|UTRN|XBP1|ZBTB16|PIEZO1|FLOT1|CITED2|AGR2|TRIOBP|ZBTB1|ZBTB7B|RIN2|PLEKHA2|VSIR|CCDC88B|MIR21|MIR27B|MIR30B	-4	Input ID
Reactome Gene Sets	6	R-HSA-400253	Circadian Clock		-6.5	4	6.6	24367	70	1562	18	1.2	0.27	1453|1628|4209|4783|5187|5500|6256|6604|6720|7316|8204|8553|8864|9572|10743|23054|150094|200186	CSNK1D|DBP|MEF2D|NFIL3|PER1|PPP1CB|RXRA|SMARCD3|SREBF1|UBC|NRIP1|BHLHE40|PER2|NR1D1|RAI1|NCOA6|SIK1|CRTC2	-4	Input ID
GO Biological Processes	19	GO:0003002	regionalization	19_GO:0032502 developmental process	-6.5	2.2	5.8	24367	354	1562	49	3.1	0.44	658|1745|1746|2114|2294|3169|3200|3202|3203|3204|3205|3206|3207|3221|3223|3224|3236|3237|3239|3670|3955|4088|4681|4824|4851|4920|5013|5087|5089|5090|5727|5916|6604|6722|6926|6928|7703|7704|7832|8553|9839|10370|23242|23493|55897|84667|145873|200894|221833	BMPR1B|DLX1|DLX2|ETS2|FOXF1|FOXA1|HOXA3|HOXA5|HOXA6|HOXA7|HOXA9|HOXA10|HOXA11|HOXC4|HOXC6|HOXC8|HOXD10|HOXD11|HOXD13|ISL1|LFNG|SMAD3|NBL1|NKX3-1|NOTCH1|ROR2|OTX1|PBX1|PBX2|PBX3|PTCH1|RARG|SMARCD3|SRF|TBX3|HNF1B|PCGF2|ZBTB16|BTG2|BHLHE40|ZEB2|CITED2|COBL|HEY2|MESP1|HES7|MESP2|ARL13B|SP8	-4	Input ID
GO Biological Processes	19	GO:0048545	response to steroid hormone	19_GO:0050896 response to stimulus	-6.5	2.1	5.7	24367	386	1562	52	3.3	0.45	476|595|677|678|687|861|865|1277|1364|1655|1956|2274|2309|2353|3164|3169|3192|3670|4824|4851|4929|5176|5187|5914|5915|5916|5925|6097|6256|6382|6678|6720|7067|7068|7349|7538|8061|8204|8837|9572|9612|10521|11057|11331|11335|23558|27086|51341|56937|81285|84830|112398	ATP1A1|CCND1|ZFP36L1|ZFP36L2|KLF9|RUNX1|CBFB|COL1A1|CLDN4|DDX5|EGFR|FHL2|FOXO3|FOS|NR4A1|FOXA1|HNRNPU|ISL1|NKX3-1|NOTCH1|NR4A2|SERPINF1|PER1|RARA|RARB|RARG|RB1|RORC|RXRA|SDC1|SPARC|SREBF1|THRA|THRB|UCN|ZFP36|FOSL1|NRIP1|CFLAR|NR1D1|NCOR2|DDX17|ABHD2|PHB2|CBX3|WBP2|FOXP1|ZBTB7A|PMEPA1|OR51E2|ADTRP|EGLN2	-4	Input ID
GO Biological Processes	19	GO:0007162	negative regulation of cell adhesion	19_GO:0022610 biological adhesion	-6.4	2.3	5.8	24367	294	1562	43	2.8	0.41	25|81|207|604|861|865|928|1051|1277|1366|2064|2065|2192|3146|3204|3566|3659|4035|4092|4323|4851|5573|5777|6376|6385|6695|6904|7001|9231|23189|23603|51043|57556|64115|80149|84830|91584|340485|375056|406890|406933|406991|407030	ABL1|ACTN4|AKT1|BCL6|RUNX1|CBFB|CD9|CEBPB|COL1A1|CLDN7|ERBB2|ERBB3|FBLN1|HMGB1|HOXA7|IL4R|IRF1|LRP1|SMAD7|MMP14|NOTCH1|PRKAR1A|PTPN6|CX3CL1|SDC4|SPOCK1|TBCD|PRDX2|DLG5|KANK1|CORO1C|ZBTB7B|SEMA6A|VSIR|ZC3H12A|ADTRP|PLXNA4|ACER2|MIA3|MIRLET7G|MIR141|MIR21|MIR30B	-3.9	Input ID
GO Biological Processes	19	GO:0051271	negative regulation of cellular component movement	19_GO:0048519 negative regulation of biological process	-6.4	2.1	5.6	24367	390	1562	52	3.3	0.45	81|87|207|247|928|1027|1365|1803|2192|2309|3146|3204|3418|3611|3728|4035|4092|4681|4780|4851|5176|5795|5797|5801|6237|6376|6722|8428|8519|9231|10193|10221|10370|11057|22998|23189|23603|23613|54910|56999|57556|79812|84830|153090|375056|406890|406921|406941|406991|406994|407021|407024	ACTN4|ACTN1|AKT1|ALOX15B|CD9|CDKN1B|CLDN3|DPP4|FBLN1|FOXO3|HMGB1|HOXA7|IDH2|ILK|JUP|LRP1|SMAD7|NBL1|NFE2L2|NOTCH1|SERPINF1|PTPRJ|PTPRM|PTPRR|RRAS|CX3CL1|SRF|STK24|IFITM1|DLG5|RNF41|TRIB1|CITED2|ABHD2|LIMCH1|KANK1|CORO1C|ZMYND8|SEMA4C|ADAMTS9|SEMA6A|MMRN2|ADTRP|DAB2IP|MIA3|MIRLET7G|MIR132|MIR149|MIR21|MIR212|MIR29A|MIR29B1	-3.9	Input ID
GO Biological Processes	19	GO:0040017	positive regulation of locomotion	19_GO:0040011 locomotion	-6.3	1.8	5.5	24367	612	1562	72	4.6	0.53	25|81|177|207|1236|1277|1364|1365|1366|1956|2268|2294|2475|2624|3146|3315|3480|3554|3611|3675|4035|4088|4323|4739|4780|4851|4920|5031|5155|5530|5641|6237|6239|6376|6667|6678|7082|7205|7494|7803|8503|8660|8840|9043|9181|9732|23587|23625|27086|51564|54434|54453|54910|57142|57402|57556|63940|64115|79791|79846|80149|80781|81029|84904|153090|284119|375056|406921|406991|407019|407021|407024	ABL1|ACTN4|AGER|AKT1|CCR7|COL1A1|CLDN4|CLDN3|CLDN7|EGFR|FGR|FOXF1|MTOR|GATA2|HMGB1|HSPB1|IGF1R|IL1R1|ILK|ITGA3|LRP1|SMAD3|MMP14|NEDD9|NFE2L2|NOTCH1|ROR2|P2RY6|PDGFB|PPP3CA|LGMN|RRAS|RREB1|CX3CL1|SP1|SPARC|TJP1|TRIP6|XBP1|PTP4A1|PIK3R3|IRS2|CCN4|SPAG9|ARHGEF2|DOCK4|ELP5|FAM89B|FOXP1|HDAC7|SSH1|RIN2|SEMA4C|RTN4|S100A14|SEMA6A|GPSM3|VSIR|FBXO31|CFAP69|ZC3H12A|COL18A1|WNT5B|ARHGEF39|DAB2IP|CAVIN1|MIA…	-3.8	Input ID
GO Biological Processes	19	GO:0060541	respiratory system development	19_GO:0032502 developmental process	-6.2	2.6	5.8	24367	201	1562	33	2.1	0.36	220|1956|2294|3169|3202|3397|3675|4054|4323|4851|5754|5914|5916|6493|6670|6678|6720|6722|7067|7068|7534|7965|9231|10551|23152|23210|25803|54768|55036|64759|79977|80004|83716	ALDH1A3|EGFR|FOXF1|FOXA1|HOXA5|ID1|ITGA3|LTBP3|MMP14|NOTCH1|PTK7|RARA|RARG|SIM2|SP3|SPARC|SREBF1|SRF|THRA|THRB|YWHAZ|AIMP2|DLG5|AGR2|CIC|JMJD6|SPDEF|HYDIN|CCDC40|TNS3|GRHL2|ESRP2|CRISPLD2	-3.8	Input ID
GO Biological Processes	19	GO:0071396	cellular response to lipid	19_GO:0050896 response to stimulus	-6.2	1.8	5.4	24367	616	1562	72	4.6	0.53	25|31|207|476|599|677|678|687|861|865|1051|1277|1655|1956|2274|2309|3146|3164|3169|3192|3399|3670|4824|4929|5031|5176|5187|5727|5754|5914|5915|5916|5925|5976|6097|6256|6376|6720|7001|7067|7068|7494|7538|8204|8837|9516|9572|9612|10221|10417|10521|11057|11331|11335|23097|23558|27086|51341|54623|56848|56937|80149|81029|81285|84830|85363|112398|153090|259230|339479|406911|406991	ABL1|ACACA|AKT1|ATP1A1|BCL2L2|ZFP36L1|ZFP36L2|KLF9|RUNX1|CBFB|CEBPB|COL1A1|DDX5|EGFR|FHL2|FOXO3|HMGB1|NR4A1|FOXA1|HNRNPU|ID3|ISL1|NKX3-1|NR4A2|P2RY6|SERPINF1|PER1|PTCH1|PTK7|RARA|RARB|RARG|RB1|UPF1|RORC|RXRA|CX3CL1|SREBF1|PRDX2|THRA|THRB|XBP1|ZFP36|NRIP1|CFLAR|LITAF|NR1D1|NCOR2|TRIB1|SPON2|DDX17|ABHD2|PHB2|CBX3|CDK19|WBP2|FOXP1|ZBTB7A|PAF1|SPHK2|PMEPA1|ZC3H12A|WNT5B|OR51E2|ADTRP|TRIM5|EGLN2|DAB2I…	-3.8	Input ID
GO Biological Processes	19	GO:0022604	regulation of cell morphogenesis	19_GO:0032502 developmental process	-6.2	1.9	5.5	24367	503	1562	62	4	0.49	25|81|390|832|1072|1364|1365|1523|1857|2192|2268|2902|3249|3397|3611|3679|3987|4035|4627|4739|5034|5530|5881|5967|6239|6284|6678|6722|6794|7430|8831|9839|10269|10458|10611|10672|11078|23077|23111|23189|23268|23316|23327|23433|23499|23603|29882|51177|51330|54509|54910|55742|57142|57556|57619|58480|79791|91584|114804|221472|283149|406991	ABL1|ACTN4|RND3|CAPZB|CFL1|CLDN4|CLDN3|CUX1|DVL3|FBLN1|FGR|GRIN1|HPN|ID1|ILK|ITGA7|LIMS1|LRP1|MYH9|NEDD9|P4HB|PPP3CA|RAC3|REG1A|RREB1|S100A13|SPARC|SRF|STK11|EZR|SYNGAP1|ZEB2|ZMPSTE24|BAIAP2|PDLIM5|GNA13|TRIOBP|MYCBP2|SPART|KANK1|DNMBP|CUX2|NEDD4L|RHOQ|MACF1|CORO1C|ANAPC2|PLEKHO1|TNFRSF12A|RHOF|SEMA4C|PARVA|RTN4|SEMA6A|SHROOM3|RHOU|FBXO31|PLXNA4|RNF157|FGD2|BCL9L|MIR21	-3.8	Input ID
GO Biological Processes	19	GO:0016338	calcium-independent cell-cell adhesion via plasma membrane cell-adhesion molecules	19_GO:0022610 biological adhesion	-6.2	6.8	7.3	24367	23	1562	10	0.64	0.2	1364|1365|1366|5010|6376|9069|9073|9074|9080|23562	CLDN4|CLDN3|CLDN7|CLDN11|CX3CL1|CLDN12|CLDN8|CLDN6|CLDN9|CLDN14	-3.8	Input ID
GO Biological Processes	19	GO:0001649	osteoblast differentiation	19_GO:0032502 developmental process	-6.2	2.4	5.7	24367	230	1562	36	2.3	0.38	207|658|860|865|1051|1277|1655|1969|2194|2274|3021|3192|3397|3398|3399|3611|3726|3727|4088|4209|4851|5727|7171|8519|8840|10140|51564|51741|54795|55973|58476|90993|285590|406985|406991|407024	AKT1|BMPR1B|RUNX2|CBFB|CEBPB|COL1A1|DDX5|EPHA2|FASN|FHL2|H3-3B|HNRNPU|ID1|ID2|ID3|ILK|JUNB|JUND|SMAD3|MEF2D|NOTCH1|PTCH1|TPM4|IFITM1|CCN4|TOB1|HDAC7|WWOX|TRPM4|BCAP29|TP53INP2|CREB3L1|SH3PXD2B|MIR200C|MIR21|MIR29B1	-3.8	Input ID
GO Biological Processes	19	GO:0040008	regulation of growth	19_GO:0040007 growth	-6.2	1.8	5.4	24367	686	1562	78	5	0.55	25|153|154|166|207|247|598|604|694|1027|1410|1956|1981|2064|2475|2593|2810|3021|3249|3303|3304|3611|4035|4088|4092|4211|4323|4739|4851|5641|5727|5795|5925|5967|6464|6695|6722|6794|6928|7349|7430|8425|8531|8643|8835|9518|9792|10269|10481|10551|10743|11007|23111|23286|23327|23493|23499|23677|29882|29946|51330|51542|54910|55540|56848|57142|57556|58189|80736|81621|84275|91584|112398|114804|153090|285…	ABL1|ADRB1|ADRB2|TLE5|AKT1|ALOX15B|BCL2L1|BCL6|BTG1|CDKN1B|CRYAB|EGFR|EIF4G1|ERBB2|MTOR|GAMT|SFN|H3-3B|HPN|HSPA1A|HSPA1B|ILK|LRP1|SMAD3|SMAD7|MEIS1|MMP14|NEDD9|NOTCH1|LGMN|PTCH1|PTPRJ|RB1|REG1A|SHC1|SPOCK1|SRF|STK11|HNF1B|UCN|EZR|LTBP4|YBX3|PTCH2|SOCS2|GDF15|SERTAD2|ZMPSTE24|HOXB13|AGR2|RAI1|CCDC85B|SPART|WWC1|NEDD4L|HEY2|MACF1|SH3BP4|ANAPC2|SERTAD3|TNFRSF12A|VPS54|SEMA4C|IL17RB|SPHK2|RTN4|SEMA6A…	-3.8	Input ID
GO Biological Processes	19	GO:0048705	skeletal system morphogenesis	19_GO:0032502 developmental process	-6.2	2.4	5.7	24367	240	1562	37	2.4	0.38	658|860|871|1277|1746|2268|3200|3202|3203|3204|3205|3207|3221|3224|3236|4054|4088|4209|4323|4665|4920|5914|5915|5916|7067|7703|7763|9249|10269|25902|25976|27173|51741|64856|79977|84159|285590	BMPR1B|RUNX2|SERPINH1|COL1A1|DLX2|FGR|HOXA3|HOXA5|HOXA6|HOXA7|HOXA9|HOXA11|HOXC4|HOXC8|HOXD10|LTBP3|SMAD3|MEF2D|MMP14|NAB2|ROR2|RARA|RARB|RARG|THRA|PCGF2|ZFAND5|DHRS3|ZMPSTE24|MTHFD1L|TIPARP|SLC39A1|WWOX|VWA1|GRHL2|ARID5B|SH3PXD2B	-3.8	Input ID
GO Biological Processes	19	GO:0048608	reproductive structure development	19_GO:0022414 reproductive process	-6.2	2	5.5	24367	439	1562	56	3.6	0.47	207|247|595|598|599|638|658|677|1027|1051|1508|1718|1956|2309|2624|3021|3169|3205|3206|3207|3239|3326|3625|3726|3856|3955|4323|4824|4851|4920|5155|5176|5727|5777|5914|5916|6256|6382|6670|6794|6926|8061|8204|8531|8890|8893|10116|10370|10481|11144|23493|25976|26528|79977|84159|113026	AKT1|ALOX15B|CCND1|BCL2L1|BCL2L2|BIK|BMPR1B|ZFP36L1|CDKN1B|CEBPB|CTSB|DHCR24|EGFR|FOXO3|GATA2|H3-3B|FOXA1|HOXA9|HOXA10|HOXA11|HOXD13|HSP90AB1|INHBB|JUNB|KRT8|LFNG|MMP14|NKX3-1|NOTCH1|ROR2|PDGFB|SERPINF1|PTCH1|PTPN6|RARA|RARG|RXRA|SDC1|SP3|STK11|TBX3|FOSL1|NRIP1|YBX3|EIF2B4|EIF2B5|FEM1B|CITED2|HOXB13|DMC1|HEY2|TIPARP|DAZAP1|GRHL2|ARID5B|PLCD3	-3.7	Input ID
GO Biological Processes	19	GO:0001667	ameboidal-type cell migration	19_GO:0040011 locomotion	-6.2	1.9	5.5	24367	472	1562	59	3.8	0.48	25|207|1072|1803|1969|2050|2475|2624|3146|3164|3315|3397|3611|3670|3675|3695|3728|4627|4780|4851|5155|5176|5641|5797|5801|6237|6239|6273|6385|6667|6678|6722|7145|7763|8503|9839|23189|23499|23603|27086|51564|54453|54910|55198|55897|56999|57142|57556|79812|80149|84159|84830|153090|375056|406921|406991|406994|407019|407021	ABL1|AKT1|CFL1|DPP4|EPHA2|EPHB4|MTOR|GATA2|HMGB1|NR4A1|HSPB1|ID1|ILK|ISL1|ITGA3|ITGB7|JUP|MYH9|NFE2L2|NOTCH1|PDGFB|SERPINF1|LGMN|PTPRM|PTPRR|RRAS|RREB1|S100A2|SDC4|SP1|SPARC|SRF|TNS1|ZFAND5|PIK3R3|ZEB2|KANK1|MACF1|CORO1C|FOXP1|HDAC7|RIN2|SEMA4C|APPL2|MESP1|ADAMTS9|RTN4|SEMA6A|MMRN2|ZC3H12A|ARID5B|ADTRP|DAB2IP|MIA3|MIR132|MIR21|MIR212|MIR27B|MIR29A	-3.7	Input ID
GO Biological Processes	19	GO:1902105	regulation of leukocyte differentiation	19_GO:0002376 immune system process	-6.2	2.3	5.6	24367	281	1562	41	2.6	0.4	25|177|604|677|678|861|865|920|1051|2064|2353|2475|2624|3146|3204|3398|3566|3659|3707|4092|4323|4920|5777|5914|5925|7001|7071|7494|7704|10193|10221|22890|27086|27166|51043|57630|64115|80149|406911|406991|407030	ABL1|AGER|BCL6|ZFP36L1|ZFP36L2|RUNX1|CBFB|CD4|CEBPB|ERBB2|FOS|MTOR|GATA2|HMGB1|HOXA7|ID2|IL4R|IRF1|ITPKB|SMAD7|MMP14|ROR2|PTPN6|RARA|RB1|PRDX2|KLF10|XBP1|ZBTB16|RNF41|TRIB1|ZBTB1|FOXP1|PRELID1|ZBTB7B|SH3RF1|VSIR|ZC3H12A|MIR125B1|MIR21|MIR30B	-3.7	Input ID
GO Biological Processes	19	GO:0002009	morphogenesis of an epithelium	19_GO:0032502 developmental process	-6.1	1.9	5.4	24367	551	1562	66	4.2	0.51	25|60|220|768|1072|1282|1857|1956|1969|2294|2475|3169|3202|3207|3237|3239|3611|3909|4088|4323|4824|4851|4855|4920|5087|5691|5696|5698|5707|5708|5727|5754|5914|5916|6239|6256|6385|6491|6659|6722|6926|6928|7430|8642|9231|9839|10116|10481|10672|11331|23242|23245|25902|27086|54910|55036|55897|57619|57662|64412|79977|80004|84283|84445|200894|406991	ABL1|ACTB|ALDH1A3|CA9|CFL1|COL4A1|DVL3|EGFR|EPHA2|FOXF1|MTOR|FOXA1|HOXA5|HOXA11|HOXD11|HOXD13|ILK|LAMA3|SMAD3|MMP14|NKX3-1|NOTCH1|NOTCH4|ROR2|PBX1|PSMB3|PSMB8|PSMB9|PSMD1|PSMD2|PTCH1|PTK7|RARA|RARG|RREB1|RXRA|SDC4|STIL|SOX4|SRF|TBX3|HNF1B|EZR|DCHS1|DLG5|ZEB2|FEM1B|HOXB13|GNA13|PHB2|COBL|ASTN2|MTHFD1L|FOXP1|SEMA4C|CCDC40|MESP1|SHROOM3|CAMSAP3|GZF1|GRHL2|ESRP2|TMEM79|LZTS2|ARL13B|MIR21	-3.7	Input ID
Reactome Gene Sets	6	R-HSA-8939211	ESR-mediated signaling		-6.1	2.4	5.7	24367	223	1562	35	2.2	0.37	207|595|801|861|865|1027|1105|1655|1956|2289|2309|2353|2784|3017|3021|3169|3315|3326|3480|3727|5430|6464|6667|6722|7090|8204|8345|8346|8355|8503|8968|9687|10728|23030|23189	AKT1|CCND1|CALM1|RUNX1|CBFB|CDKN1B|CHD1|DDX5|EGFR|FKBP5|FOXO3|FOS|GNB3|H2BC5|H3-3B|FOXA1|HSPB1|HSP90AB1|IGF1R|JUND|POLR2A|SHC1|SP1|SRF|TLE3|NRIP1|H2BC9|H2BC10|H3C8|PIK3R3|H3C7|GREB1|PTGES3|KDM4B|KANK1	-3.7	Input ID
GO Biological Processes	19	GO:0001952	regulation of cell-matrix adhesion	19_GO:0022610 biological adhesion	-6.1	3	5.9	24367	123	1562	24	1.5	0.31	25|604|1236|3204|3611|3728|3987|4035|4088|4323|4814|5291|5795|6237|6376|6385|7402|22998|23499|23603|54453|57662|59339|340485	ABL1|BCL6|CCR7|HOXA7|ILK|JUP|LIMS1|LRP1|SMAD3|MMP14|NINJ1|PIK3CB|PTPRJ|RRAS|CX3CL1|SDC4|UTRN|LIMCH1|MACF1|CORO1C|RIN2|CAMSAP3|PLEKHA2|ACER2	-3.6	Input ID
GO Biological Processes	19	GO:0061458	reproductive system development	19_GO:0032502 developmental process	-6	2	5.4	24367	443	1562	56	3.6	0.47	207|247|595|598|599|638|658|677|1027|1051|1508|1718|1956|2309|2624|3021|3169|3205|3206|3207|3239|3326|3625|3726|3856|3955|4323|4824|4851|4920|5155|5176|5727|5777|5914|5916|6256|6382|6670|6794|6926|8061|8204|8531|8890|8893|10116|10370|10481|11144|23493|25976|26528|79977|84159|113026	AKT1|ALOX15B|CCND1|BCL2L1|BCL2L2|BIK|BMPR1B|ZFP36L1|CDKN1B|CEBPB|CTSB|DHCR24|EGFR|FOXO3|GATA2|H3-3B|FOXA1|HOXA9|HOXA10|HOXA11|HOXD13|HSP90AB1|INHBB|JUNB|KRT8|LFNG|MMP14|NKX3-1|NOTCH1|ROR2|PDGFB|SERPINF1|PTCH1|PTPN6|RARA|RARG|RXRA|SDC1|SP3|STK11|TBX3|FOSL1|NRIP1|YBX3|EIF2B4|EIF2B5|FEM1B|CITED2|HOXB13|DMC1|HEY2|TIPARP|DAZAP1|GRHL2|ARID5B|PLCD3	-3.6	Input ID
GO Biological Processes	19	GO:0045604	regulation of epidermal cell differentiation	19_GO:0032502 developmental process	-6	4.1	6.3	24367	61	1562	16	1	0.25	247|677|861|865|2810|3204|4851|5583|5727|6820|7538|8609|8643|23493|54845|79977	ALOX15B|ZFP36L1|RUNX1|CBFB|SFN|HOXA7|NOTCH1|PRKCH|PTCH1|SULT2B1|ZFP36|KLF7|PTCH2|HEY2|ESRP1|GRHL2	-3.6	Input ID
GO Biological Processes	19	GO:0017148	negative regulation of translation	19_GO:0048519 negative regulation of biological process	-6	2.5	5.6	24367	216	1562	34	2.2	0.37	468|677|678|1153|1612|1719|1981|4855|5914|5976|7538|7832|10140|22849|23034|27102|55024|55095|79066|80149|85451|197135|246175|342977|406900|406911|406921|406940|406985|406991|406994|407019|407021|407024	ATF4|ZFP36L1|ZFP36L2|CIRBP|DAPK1|DHFR|EIF4G1|NOTCH4|RARA|UPF1|ZFP36|BTG2|TOB1|CPEB3|SAMD4A|EIF2AK1|BANK1|SAMD4B|METTL16|ZC3H12A|UNK|PATL2|CNOT6L|NANOS3|MIR106B|MIR125B1|MIR132|MIR148A|MIR200C|MIR21|MIR212|MIR27B|MIR29A|MIR29B1	-3.6	Input ID
GO Biological Processes	19	GO:0060562	epithelial tube morphogenesis	19_GO:0032502 developmental process	-6	2.1	5.5	24367	327	1562	45	2.9	0.42	25|1072|1282|1857|1969|2294|3169|3202|3207|3237|3611|4088|4323|4824|4851|4855|5087|5727|5754|5914|5916|6385|6491|6659|6722|6926|6928|8642|9231|9839|10672|11331|23242|25902|27086|54910|55036|55897|57619|64412|79977|80004|84445|200894|406991	ABL1|CFL1|COL4A1|DVL3|EPHA2|FOXF1|FOXA1|HOXA5|HOXA11|HOXD11|ILK|SMAD3|MMP14|NKX3-1|NOTCH1|NOTCH4|PBX1|PTCH1|PTK7|RARA|RARG|SDC4|STIL|SOX4|SRF|TBX3|HNF1B|DCHS1|DLG5|ZEB2|GNA13|PHB2|COBL|MTHFD1L|FOXP1|SEMA4C|CCDC40|MESP1|SHROOM3|GZF1|GRHL2|ESRP2|LZTS2|ARL13B|MIR21	-3.6	Input ID
GO Biological Processes	19	GO:0040015	negative regulation of multicellular organism growth	19_GO:0040007 growth	-5.9	9.9	7.8	24367	11	1562	7	0.45	0.17	153|154|5641|5727|8835|9518|10743	ADRB1|ADRB2|LGMN|PTCH1|SOCS2|GDF15|RAI1	-3.5	Input ID
GO Biological Processes	19	GO:0045600	positive regulation of fat cell differentiation	19_GO:0048518 positive regulation of biological process	-5.9	3.8	6.2	24367	69	1562	17	1.1	0.26	207|677|1051|3192|3398|6239|7494|7538|7704|10974|51043|54795|80149|81029|285590|406991|407024	AKT1|ZFP36L1|CEBPB|HNRNPU|ID2|RREB1|XBP1|ZFP36|ZBTB16|ADIRF|ZBTB7B|TRPM4|ZC3H12A|WNT5B|SH3PXD2B|MIR21|MIR29B1	-3.5	Input ID
GO Biological Processes	19	GO:1903311	regulation of mRNA metabolic process	19_GO:0008152 metabolic process	-5.9	2.1	5.4	24367	328	1562	45	2.9	0.42	207|677|678|1153|1655|1859|1981|2475|3181|3192|3303|3315|4154|5691|5696|5698|5707|5708|5976|6428|7316|7534|7538|7832|8125|8531|9967|10140|10150|10521|10656|10929|22849|23034|23210|26528|51341|54623|55095|79066|80149|84530|246175|283375|342977	AKT1|ZFP36L1|ZFP36L2|CIRBP|DDX5|DYRK1A|EIF4G1|MTOR|HNRNPA2B1|HNRNPU|HSPA1A|HSPB1|MBNL1|PSMB3|PSMB8|PSMB9|PSMD1|PSMD2|UPF1|SRSF3|UBC|YWHAZ|ZFP36|BTG2|ANP32A|YBX3|THRAP3|TOB1|MBNL2|DDX17|KHDRBS3|SRSF8|CPEB3|SAMD4A|JMJD6|DAZAP1|ZBTB7A|PAF1|SAMD4B|METTL16|ZC3H12A|SRRM4|CNOT6L|SLC39A5|NANOS3	-3.5	Input ID
GO Biological Processes	19	GO:1903827	regulation of cellular protein localization	19_GO:0051179 localization	-5.9	1.9	5.3	24367	536	1562	64	4.1	0.5	60|207|288|598|636|1128|1263|1857|1956|1969|2040|2064|2810|2817|2934|3305|3326|3675|3728|4000|4035|4088|4323|4931|5583|5925|6720|6794|6844|7323|7430|7534|8878|9531|9696|10055|10347|10434|10551|10580|11079|23245|23327|23433|23613|23650|27113|51104|51128|54434|54471|55432|57142|58476|58480|64771|79778|80149|80279|84445|84662|113130|160622|163882	ACTB|AKT1|ANK3|BCL2L1|BICD1|CHRM1|PLK3|DVL3|EGFR|EPHA2|STOM|ERBB2|SFN|GPC1|GSN|HSPA1L|HSP90AB1|ITGA3|JUP|LMNA|LRP1|SMAD3|MMP14|NVL|PRKCH|RB1|SREBF1|STK11|VAMP2|UBE2D3|EZR|YWHAZ|SQSTM1|BAG3|CROCC|SAE1|ABCA7|LYPLA1|AGR2|SORBS1|RER1|ASTN2|NEDD4L|RHOQ|ZMYND8|TRIM29|BBC3|ABHD17B|SAR1B|SSH1|MIEF1|YOD1|RTN4|TP53INP2|RHOU|ILRUN|MICALL2|ZC3H12A|CDK5RAP3|LZTS2|GLIS2|CDCA5|TAMALIN|CNST	-3.5	Input ID
GO Biological Processes	19	GO:0030323	respiratory tube development	19_GO:0032502 developmental process	-5.9	2.6	5.7	24367	179	1562	30	1.9	0.35	1956|2294|3169|3202|3397|3675|4054|4323|4851|5754|6493|6670|6678|6720|6722|7067|7068|7534|7965|9231|9618|10551|23152|23210|25803|55036|64759|79977|80004|83716	EGFR|FOXF1|FOXA1|HOXA5|ID1|ITGA3|LTBP3|MMP14|NOTCH1|PTK7|SIM2|SP3|SPARC|SREBF1|SRF|THRA|THRB|YWHAZ|AIMP2|DLG5|TRAF4|AGR2|CIC|JMJD6|SPDEF|CCDC40|TNS3|GRHL2|ESRP2|CRISPLD2	-3.5	Input ID
GO Biological Processes	19	GO:0001763	morphogenesis of a branching structure	19_GO:0032502 developmental process	-5.9	2.5	5.6	24367	199	1562	32	2	0.36	25|473|1282|1746|1969|2294|3169|3202|3207|3237|3239|3611|4323|4824|4851|4855|5087|5727|6256|6722|6926|6928|8642|9231|10116|10481|10672|11331|57142|64412|79977|80004	ABL1|RERE|COL4A1|DLX2|EPHA2|FOXF1|FOXA1|HOXA5|HOXA11|HOXD11|HOXD13|ILK|MMP14|NKX3-1|NOTCH1|NOTCH4|PBX1|PTCH1|RXRA|SRF|TBX3|HNF1B|DCHS1|DLG5|FEM1B|HOXB13|GNA13|PHB2|RTN4|GZF1|GRHL2|ESRP2	-3.5	Input ID
GO Biological Processes	19	GO:0090132	epithelium migration	19_GO:0032501 multicellular organismal process	-5.8	2.1	5.4	24367	362	1562	48	3.1	0.44	25|207|1803|1969|2050|2475|2624|3146|3164|3315|3397|3675|3728|4627|4780|4851|5155|5176|5641|5797|5801|6237|6239|6273|6667|6678|6722|8503|9839|23189|23499|23603|27086|51564|54453|56999|57142|79812|79977|80149|84830|153090|375056|406921|406991|406994|407019|407021	ABL1|AKT1|DPP4|EPHA2|EPHB4|MTOR|GATA2|HMGB1|NR4A1|HSPB1|ID1|ITGA3|JUP|MYH9|NFE2L2|NOTCH1|PDGFB|SERPINF1|LGMN|PTPRM|PTPRR|RRAS|RREB1|S100A2|SP1|SPARC|SRF|PIK3R3|ZEB2|KANK1|MACF1|CORO1C|FOXP1|HDAC7|RIN2|ADAMTS9|RTN4|MMRN2|GRHL2|ZC3H12A|ADTRP|DAB2IP|MIA3|MIR132|MIR21|MIR212|MIR27B|MIR29A	-3.5	Input ID
GO Biological Processes	19	GO:0030850	prostate gland development	19_GO:0022414 reproductive process	-5.8	4.5	6.3	24367	49	1562	14	0.9	0.24	247|1027|3169|3239|4824|4851|5176|5727|5914|5916|6256|6794|10116|10481	ALOX15B|CDKN1B|FOXA1|HOXD13|NKX3-1|NOTCH1|SERPINF1|PTCH1|RARA|RARG|RXRA|STK11|FEM1B|HOXB13	-3.5	Input ID
GO Biological Processes	19	GO:0007160	cell-matrix adhesion	19_GO:0022610 biological adhesion	-5.8	2.4	5.5	24367	229	1562	35	2.2	0.37	25|87|604|967|1236|3204|3611|3675|3679|3695|3728|3987|4035|4059|4088|4323|4814|5291|5795|6237|6376|6385|6722|7205|7402|10580|22998|23499|23603|25992|54453|56999|57662|59339|340485	ABL1|ACTN1|BCL6|CD63|CCR7|HOXA7|ILK|ITGA3|ITGA7|ITGB7|JUP|LIMS1|LRP1|BCAM|SMAD3|MMP14|NINJ1|PIK3CB|PTPRJ|RRAS|CX3CL1|SDC4|SRF|TRIP6|UTRN|SORBS1|LIMCH1|MACF1|CORO1C|SNED1|RIN2|ADAMTS9|CAMSAP3|PLEKHA2|ACER2	-3.5	Input ID
GO Biological Processes	19	GO:0043065	positive regulation of apoptotic process	19_GO:0048518 positive regulation of biological process	-5.8	1.7	5.2	24367	679	1562	76	4.9	0.54	25|166|207|220|355|468|598|604|638|658|694|1612|2309|2683|2810|2902|2934|3146|3169|3202|3399|3625|4055|4088|4170|4824|4851|5291|5524|5915|5916|6659|7132|7204|7316|7534|7704|8061|8678|8837|8878|8893|9181|9705|9828|10497|10672|23097|23612|23787|25803|26084|27113|27166|51330|51657|51741|54507|55164|55811|56848|80149|80781|92565|150094|153090|221472|340485|406910|406911|406921|406991|407021|407024|49…	ABL1|TLE5|AKT1|ALDH1A3|FAS|ATF4|BCL2L1|BCL6|BIK|BMPR1B|BTG1|DAPK1|FOXO3|B4GALT1|SFN|GRIN1|GSN|HMGB1|FOXA1|HOXA5|ID3|INHBB|LTBR|SMAD3|MCL1|NKX3-1|NOTCH1|PIK3CB|PTPA|RARB|RARG|SOX4|TNFRSF1A|TRIO|UBC|YWHAZ|ZBTB16|FOSL1|BECN1|CFLAR|SQSTM1|EIF2B5|ARHGEF2|ST18|ARHGEF17|UNC13B|GNA13|CDK19|PHLDA3|MTCH1|SPDEF|ARHGEF26|BBC3|PRELID1|TNFRSF12A|STYXL1|WWOX|ADAMTSL4|SHQ1|ADCY10|SPHK2|ZC3H12A|COL18A1|FANK1|SIK1…	-3.5	Input ID
GO Biological Processes	19	GO:0048562	embryonic organ morphogenesis	19_GO:0032502 developmental process	-5.8	2.2	5.4	24367	300	1562	42	2.7	0.41	220|860|1746|1969|2294|2624|3200|3202|3203|3204|3205|3207|3221|3236|3249|3398|4088|4323|4646|4851|4920|5013|5754|5915|5916|6491|6670|6722|6926|6928|7703|11078|25902|26018|27173|55036|55897|79955|79977|80736|200894|286262	ALDH1A3|RUNX2|DLX2|EPHA2|FOXF1|GATA2|HOXA3|HOXA5|HOXA6|HOXA7|HOXA9|HOXA11|HOXC4|HOXD10|HPN|ID2|SMAD3|MMP14|MYO6|NOTCH1|ROR2|OTX1|PTK7|RARB|RARG|STIL|SP3|SRF|TBX3|HNF1B|PCGF2|TRIOBP|MTHFD1L|LRIG1|SLC39A1|CCDC40|MESP1|PDZD7|GRHL2|SLC44A4|ARL13B|TPRN	-3.5	Input ID
GO Biological Processes	19	GO:0050769	positive regulation of neurogenesis	19_GO:0048518 positive regulation of biological process	-5.8	1.9	5.2	24367	484	1562	59	3.8	0.48	604|1453|1523|1745|1746|1857|1981|2475|2624|2889|3169|3398|3611|3675|4035|4681|4780|4851|4920|5176|5583|5754|5914|5915|5967|6324|6376|6604|6722|6794|8835|8837|9043|9139|9181|9231|9839|10458|22849|22941|23242|23316|23327|23499|23613|29882|29993|51330|51593|51657|57556|79791|91584|114804|153090|339479|406911|406985|100132074	BCL6|CSNK1D|CUX1|DLX1|DLX2|DVL3|EIF4G1|MTOR|GATA2|RAPGEF1|FOXA1|ID2|ILK|ITGA3|LRP1|NBL1|NFE2L2|NOTCH1|ROR2|SERPINF1|PRKCH|PTK7|RARA|RARB|REG1A|SCN1B|CX3CL1|SMARCD3|SRF|STK11|SOCS2|CFLAR|SPAG9|CBFA2T2|ARHGEF2|DLG5|ZEB2|BAIAP2|CPEB3|SHANK2|COBL|CUX2|NEDD4L|MACF1|ZMYND8|ANAPC2|PACSIN1|TNFRSF12A|SRRT|STYXL1|SEMA6A|FBXO31|PLXNA4|RNF157|DAB2IP|BRINP3|MIR125B1|MIR200C|FOXO6	-3.5	Input ID
GO Biological Processes	19	GO:0048589	developmental growth	19_GO:0040007 growth	-5.8	1.7	5.1	24367	680	1562	76	4.9	0.54	25|153|154|207|214|658|677|928|1027|2309|2475|2593|2934|3021|3202|3207|3239|3326|3611|4035|4088|4092|4211|4814|4851|5315|5530|5573|5641|5727|5754|5914|5915|5916|5967|6256|6491|6722|6794|6881|6895|6928|7430|8470|8531|8835|8837|9518|9839|10269|10551|10611|10743|22941|23111|23242|23286|23327|23493|23499|29882|51330|54910|55897|57142|57556|64856|79977|84159|84445|90780|91584|114804|285590|407014|4070…	ABL1|ADRB1|ADRB2|AKT1|ALCAM|BMPR1B|ZFP36L1|CD9|CDKN1B|FOXO3|MTOR|GAMT|GSN|H3-3B|HOXA5|HOXA11|HOXD13|HSP90AB1|ILK|LRP1|SMAD3|SMAD7|MEIS1|NINJ1|NOTCH1|PKM|PPP3CA|PRKAR1A|LGMN|PTCH1|PTK7|RARA|RARB|RARG|REG1A|RXRA|STIL|SRF|STK11|TAF10|TARBP2|HNF1B|EZR|SORBS2|YBX3|SOCS2|CFLAR|GDF15|ZEB2|ZMPSTE24|AGR2|PDLIM5|RAI1|SHANK2|SPART|COBL|WWC1|NEDD4L|HEY2|MACF1|ANAPC2|TNFRSF12A|SEMA4C|MESP1|RTN4|SEMA6A|VWA1|GR…	-3.5	Input ID
GO Biological Processes	19	GO:0043401	steroid hormone mediated signaling pathway	19_GO:0023052 signaling	-5.8	2.6	5.6	24367	182	1562	30	1.9	0.35	861|865|1655|2274|3164|3169|3670|4824|4929|5187|5914|5915|5916|5925|6097|6256|7067|7068|8204|9572|9612|10521|11057|11331|23558|27086|51341|56937|81285|112398	RUNX1|CBFB|DDX5|FHL2|NR4A1|FOXA1|ISL1|NKX3-1|NR4A2|PER1|RARA|RARB|RARG|RB1|RORC|RXRA|THRA|THRB|NRIP1|NR1D1|NCOR2|DDX17|ABHD2|PHB2|WBP2|FOXP1|ZBTB7A|PMEPA1|OR51E2|EGLN2	-3.4	Input ID
GO Biological Processes	19	GO:0071364	cellular response to epidermal growth factor stimulus	19_GO:0050896 response to stimulus	-5.8	4.7	6.4	24367	43	1562	13	0.83	0.23	207|677|678|1277|1915|1956|2064|3397|4176|7538|8837|10458|153090	AKT1|ZFP36L1|ZFP36L2|COL1A1|EEF1A1|EGFR|ERBB2|ID1|MCM7|ZFP36|CFLAR|BAIAP2|DAB2IP	-3.4	Input ID
GO Biological Processes	19	GO:2001233	regulation of apoptotic signaling pathway	19_GO:0023052 signaling	-5.8	2	5.3	24367	408	1562	52	3.3	0.45	207|355|598|599|638|658|2139|2810|2934|3303|3304|3315|3625|4000|4055|4088|4170|4335|4780|4824|4929|5034|5925|6376|7001|7185|7494|7534|7703|8531|8678|8837|8996|9181|9479|9705|9821|10116|27113|27166|51330|51657|51741|57630|84447|85450|90993|153090|259230|342977|406921|406991	AKT1|FAS|BCL2L1|BCL2L2|BIK|BMPR1B|EYA2|SFN|GSN|HSPA1A|HSPA1B|HSPB1|INHBB|LMNA|LTBR|SMAD3|MCL1|MNT|NFE2L2|NKX3-1|NR4A2|P4HB|RB1|CX3CL1|PRDX2|TRAF1|XBP1|YWHAZ|PCGF2|YBX3|BECN1|CFLAR|NOL3|ARHGEF2|MAPK8IP1|ST18|RB1CC1|FEM1B|BBC3|PRELID1|TNFRSF12A|STYXL1|WWOX|SH3RF1|SYVN1|ITPRIP|CREB3L1|DAB2IP|SGMS1|NANOS3|MIR132|MIR21	-3.4	Input ID
GO Biological Processes	19	GO:0030111	regulation of Wnt signaling pathway	19_GO:0023052 signaling	-5.7	2	5.3	24367	376	1562	49	3.1	0.44	25|166|861|865|1277|1452|1453|1857|1956|2309|2889|3090|3611|3670|3675|3728|4035|4088|4851|4920|5218|5691|5696|5698|5707|5708|5754|6659|6794|6928|7088|7090|8840|9479|9839|23189|23399|23499|51741|54795|55897|64359|81029|84445|85458|115701|153090|407024|440193	ABL1|TLE5|RUNX1|CBFB|COL1A1|CSNK1A1|CSNK1D|DVL3|EGFR|FOXO3|RAPGEF1|HIC1|ILK|ISL1|ITGA3|JUP|LRP1|SMAD3|NOTCH1|ROR2|CDK14|PSMB3|PSMB8|PSMB9|PSMD1|PSMD2|PTK7|SOX4|STK11|HNF1B|TLE1|TLE3|CCN4|MAPK8IP1|ZEB2|KANK1|CTDNEP1|MACF1|WWOX|TRPM4|MESP1|NXN|WNT5B|LZTS2|DIXDC1|ALPK2|DAB2IP|MIR29B1|CCDC88C	-3.4	Input ID
GO Biological Processes	19	GO:0030324	lung development	19_GO:0032502 developmental process	-5.6	2.6	5.5	24367	175	1562	29	1.9	0.34	1956|2294|3169|3202|3397|3675|4054|4323|4851|5754|6493|6670|6678|6720|6722|7067|7068|7534|7965|9231|10551|23152|23210|25803|55036|64759|79977|80004|83716	EGFR|FOXF1|FOXA1|HOXA5|ID1|ITGA3|LTBP3|MMP14|NOTCH1|PTK7|SIM2|SP3|SPARC|SREBF1|SRF|THRA|THRB|YWHAZ|AIMP2|DLG5|AGR2|CIC|JMJD6|SPDEF|CCDC40|TNS3|GRHL2|ESRP2|CRISPLD2	-3.3	Input ID
GO Biological Processes	19	GO:0042593	glucose homeostasis	19_GO:0065007 biological regulation	-5.6	2.3	5.4	24367	243	1562	36	2.3	0.38	177|207|2030|2309|3098|3169|3171|3480|4035|5019|5176|5530|5727|6659|6722|6794|7343|7494|8609|8660|8840|9515|9572|10497|25874|54097|54795|55198|56652|64710|65220|79058|168620|200186|406890|100132074	AGER|AKT1|SLC29A1|FOXO3|HK1|FOXA1|FOXA3|IGF1R|LRP1|OXCT1|SERPINF1|PPP3CA|PTCH1|SOX4|SRF|STK11|UBTF|XBP1|KLF7|IRS2|CCN4|STXBP5L|NR1D1|UNC13B|MPC2|FAM3B|TRPM4|APPL2|TWNK|NUCKS1|NADK|ASPSCR1|BHLHA15|CRTC2|MIRLET7G|FOXO6	-3.3	Input ID
GO Biological Processes	19	GO:0045746	negative regulation of Notch signaling pathway	19_GO:0048519 negative regulation of biological process	-5.6	4.6	6.3	24367	44	1562	13	0.83	0.23	207|604|1745|1746|1956|2624|3955|4323|9139|23493|51341|64855|92714	AKT1|BCL6|DLX1|DLX2|EGFR|GATA2|LFNG|MMP14|CBFA2T2|HEY2|ZBTB7A|NIBAN2|ARRDC1	-3.3	Input ID
Canonical Pathways	11	M285	PID HNF3A PATHWAY		-5.6	4.6	6.3	24367	44	1562	13	0.83	0.23	354|1027|1051|2353|3169|3171|4782|4824|6667|7494|8204|80781|729238	KLK3|CDKN1B|CEBPB|FOS|FOXA1|FOXA3|NFIC|NKX3-1|SP1|XBP1|NRIP1|COL18A1|SFTPA2	-3.3	Input ID
GO Biological Processes	19	GO:1901342	regulation of vasculature development	19_GO:0032502 developmental process	-5.6	1.9	5.2	24367	434	1562	54	3.5	0.46	25|354|694|861|1284|1969|2064|2624|3202|3315|3339|3397|3670|3728|4775|4780|4851|5155|5176|5315|5797|6237|6376|6667|6678|7082|7494|8837|9146|23493|23554|51330|51564|54453|56999|57556|64855|79812|80149|90993|153090|406890|406900|406910|406911|406921|406991|406994|407019|407021|407024|407030|407056|494324	ABL1|KLK3|BTG1|RUNX1|COL4A2|EPHA2|ERBB2|GATA2|HOXA5|HSPB1|HSPG2|ID1|ISL1|JUP|NFATC3|NFE2L2|NOTCH1|PDGFB|SERPINF1|PKM|PTPRM|RRAS|CX3CL1|SP1|SPARC|TJP1|XBP1|CFLAR|HGS|HEY2|TSPAN12|TNFRSF12A|HDAC7|RIN2|ADAMTS9|SEMA6A|NIBAN2|MMRN2|ZC3H12A|CREB3L1|DAB2IP|MIRLET7G|MIR106B|MIR125A|MIR125B1|MIR132|MIR21|MIR212|MIR27B|MIR29A|MIR29B1|MIR30B|MIR99B|MIR375	-3.3	Input ID
GO Biological Processes	19	GO:0032922	circadian regulation of gene expression	19_GO:0048511 rhythmic process	-5.6	3.8	6	24367	65	1562	16	1	0.25	468|1453|3192|3397|3398|3399|5187|5500|6097|6928|8204|8553|8864|9572|10743|23077	ATF4|CSNK1D|HNRNPU|ID1|ID2|ID3|PER1|PPP1CB|RORC|HNF1B|NRIP1|BHLHE40|PER2|NR1D1|RAI1|MYCBP2	-3.3	Input ID
GO Biological Processes	19	GO:0006412	translation	19_GO:0008152 metabolic process	-5.6	1.7	5	24367	723	1562	79	5.1	0.55	207|468|677|678|740|1153|1612|1719|1915|1956|1981|2064|2309|2475|2872|3315|4855|5036|5187|5914|5976|6141|6147|6157|6182|6256|6659|6895|7349|7538|7832|7965|8531|8562|8565|8667|8864|8890|8893|9444|10140|22794|22849|23034|23178|23645|27102|27335|28958|28973|29118|51263|55024|55095|55168|55571|60678|79066|80149|84300|84305|85451|89978|122704|197135|200916|220064|246175|342977|406900|406911|406921|406…	AKT1|ATF4|ZFP36L1|ZFP36L2|MRPL49|CIRBP|DAPK1|DHFR|EEF1A1|EGFR|EIF4G1|ERBB2|FOXO3|MTOR|MKNK2|HSPB1|NOTCH4|PA2G4|PER1|RARA|UPF1|RPL18|RPL23A|RPL27A|MRPL12|RXRA|SOX4|TARBP2|UCN|ZFP36|BTG2|AIMP2|YBX3|DENR|YARS1|EIF3H|PER2|EIF2B4|EIF2B5|QKI|TOB1|CASC3|CPEB3|SAMD4A|PASK|PPP1R15A|EIF2AK1|EIF3K|COA3|MRPS18B|DDX25|MRPL30|BANK1|SAMD4B|MRPS18A|CNOT11|EEFSEC|METTL16|ZC3H12A|UQCC2|PYM1|UNK|DPH6|MRPL52|PATL2|R…	-3.3	Input ID
GO Biological Processes	19	GO:0048858	cell projection morphogenesis	19_GO:0032502 developmental process	-5.6	1.7	5	24367	676	1562	75	4.8	0.54	25|60|214|288|473|658|1072|1523|1857|1956|1969|2064|2817|2823|2902|3110|3326|3397|3611|3670|3800|4035|4681|4752|4851|4929|5291|5530|5727|5797|5818|5909|5967|6239|6277|6324|6464|6722|6794|7204|7430|8506|8609|8660|8831|9839|10160|10211|10458|10611|11252|22941|23022|23077|23111|23189|23242|23316|23327|23499|23603|29882|29993|51177|51330|54910|55740|57142|57556|64855|79791|91584|113246|114804|153090	ABL1|ACTB|ALCAM|ANK3|RERE|BMPR1B|CFL1|CUX1|DVL3|EGFR|EPHA2|ERBB2|GPC1|GPM6A|GRIN1|MNX1|HSP90AB1|ID1|ILK|ISL1|KIF5C|LRP1|NBL1|NEK3|NOTCH1|NR4A2|PIK3CB|PPP3CA|PTCH1|PTPRM|NECTIN1|RAP1GAP|REG1A|RREB1|S100A6|SCN1B|SHC1|SRF|STK11|TRIO|EZR|CNTNAP1|KLF7|IRS2|SYNGAP1|ZEB2|FARP1|FLOT1|BAIAP2|PDLIM5|PACSIN2|SHANK2|PALLD|MYCBP2|SPART|KANK1|COBL|CUX2|NEDD4L|MACF1|CORO1C|ANAPC2|PACSIN1|PLEKHO1|TNFRSF12A|SEMA4…	-3.3	Input ID
GO Biological Processes	19	GO:0043068	positive regulation of programmed cell death	19_GO:0048518 positive regulation of biological process	-5.6	1.7	5	24367	688	1562	76	4.9	0.54	25|166|207|220|355|468|598|604|638|658|694|1612|2309|2683|2810|2902|2934|3146|3169|3202|3399|3625|4055|4088|4170|4824|4851|5291|5524|5915|5916|6659|7132|7204|7316|7534|7704|8061|8678|8837|8878|8893|9181|9705|9828|10497|10672|23097|23612|23787|25803|26084|27113|27166|51330|51657|51741|54507|55164|55811|56848|80149|80781|92565|150094|153090|221472|340485|406910|406911|406921|406991|407021|407024|49…	ABL1|TLE5|AKT1|ALDH1A3|FAS|ATF4|BCL2L1|BCL6|BIK|BMPR1B|BTG1|DAPK1|FOXO3|B4GALT1|SFN|GRIN1|GSN|HMGB1|FOXA1|HOXA5|ID3|INHBB|LTBR|SMAD3|MCL1|NKX3-1|NOTCH1|PIK3CB|PTPA|RARB|RARG|SOX4|TNFRSF1A|TRIO|UBC|YWHAZ|ZBTB16|FOSL1|BECN1|CFLAR|SQSTM1|EIF2B5|ARHGEF2|ST18|ARHGEF17|UNC13B|GNA13|CDK19|PHLDA3|MTCH1|SPDEF|ARHGEF26|BBC3|PRELID1|TNFRSF12A|STYXL1|WWOX|ADAMTSL4|SHQ1|ADCY10|SPHK2|ZC3H12A|COL18A1|FANK1|SIK1…	-3.3	Input ID
GO Biological Processes	19	GO:0033500	carbohydrate homeostasis	19_GO:0065007 biological regulation	-5.6	2.3	5.3	24367	244	1562	36	2.3	0.38	177|207|2030|2309|3098|3169|3171|3480|4035|5019|5176|5530|5727|6659|6722|6794|7343|7494|8609|8660|8840|9515|9572|10497|25874|54097|54795|55198|56652|64710|65220|79058|168620|200186|406890|100132074	AGER|AKT1|SLC29A1|FOXO3|HK1|FOXA1|FOXA3|IGF1R|LRP1|OXCT1|SERPINF1|PPP3CA|PTCH1|SOX4|SRF|STK11|UBTF|XBP1|KLF7|IRS2|CCN4|STXBP5L|NR1D1|UNC13B|MPC2|FAM3B|TRPM4|APPL2|TWNK|NUCKS1|NADK|ASPSCR1|BHLHA15|CRTC2|MIRLET7G|FOXO6	-3.3	Input ID
GO Biological Processes	19	GO:0060322	head development	19_GO:0032502 developmental process	-5.6	1.7	5	24367	784	1562	84	5.4	0.57	25|60|220|473|567|599|801|928|1152|1277|1282|1453|1745|1746|1767|1956|2176|2309|2475|2624|2902|3337|3339|3397|3398|3670|3985|4035|4323|4851|4929|5013|5019|5194|5530|5727|5881|5914|5915|5916|6237|6310|6491|6722|6867|6926|6928|7067|7763|7832|8660|8871|8893|9231|9531|9839|10100|10458|10579|22941|23054|23135|23152|23603|25976|54768|54820|54910|56848|56949|57142|79969|79977|80279|83716|84002|84159|854…	ABL1|ACTB|ALDH1A3|RERE|B2M|BCL2L2|CALM1|CD9|CKB|COL1A1|COL4A1|CSNK1D|DLX1|DLX2|DNAH5|EGFR|FANCC|FOXO3|MTOR|GATA2|GRIN1|DNAJB1|HSPG2|ID1|ID2|ISL1|LIMK2|LRP1|MMP14|NOTCH1|NR4A2|OTX1|OXCT1|PEX13|PPP3CA|PTCH1|RAC3|RARA|RARB|RARG|RRAS|ATXN1|STIL|SRF|TACC1|TBX3|HNF1B|THRA|ZFAND5|BTG2|IRS2|SYNJ2|EIF2B5|DLG5|BAG3|ZEB2|TSPAN2|BAIAP2|TACC2|SHANK2|NCOA6|KDM6B|CIC|CORO1C|TIPARP|HYDIN|NDE1|SEMA4C|SPHK2|XAB2|R…	-3.3	Input ID
GO Biological Processes	19	GO:0070848	response to growth factor	19_GO:0050896 response to stimulus	-5.6	1.7	5	24367	736	1562	80	5.1	0.56	25|207|658|677|678|860|967|1277|1284|1655|1745|1915|1956|1969|2064|2257|2309|2353|2817|2889|3164|3303|3315|3326|3397|3611|3675|3987|4054|4088|4092|4176|4212|4681|4851|4920|5155|5430|5641|6464|6678|6794|7050|7316|7323|7538|8425|8837|9146|9158|9518|9592|10140|10370|10458|23111|23625|26509|51341|51741|54845|55198|56937|57530|57556|64855|79812|80004|90993|92154|153090|199731|283149|283375|406890|4069…	ABL1|AKT1|BMPR1B|ZFP36L1|ZFP36L2|RUNX2|CD63|COL1A1|COL4A2|DDX5|DLX1|EEF1A1|EGFR|EPHA2|ERBB2|FGF12|FOXO3|FOS|GPC1|RAPGEF1|NR4A1|HSPA1A|HSPB1|HSP90AB1|ID1|ILK|ITGA3|LIMS1|LTBP3|SMAD3|SMAD7|MCM7|MEIS2|NBL1|NOTCH1|ROR2|PDGFB|POLR2A|LGMN|SHC1|SPARC|STK11|TGIF1|UBC|UBE2D3|ZFP36|LTBP4|CFLAR|HGS|FIBP|GDF15|IER2|TOB1|CITED2|BAIAP2|SPART|FAM89B|MYOF|ZBTB7A|WWOX|ESRP1|APPL2|PMEPA1|CGN|SEMA6A|NIBAN2|MMRN2|ES…	-3.3	Input ID
GO Biological Processes	19	GO:0010631	epithelial cell migration	19_GO:0040011 locomotion	-5.6	2	5.2	24367	359	1562	47	3	0.43	25|207|1803|1969|2050|2475|2624|3146|3164|3315|3397|3675|3728|4627|4780|4851|5155|5176|5641|5797|5801|6237|6239|6273|6667|6678|6722|8503|9839|23189|23499|23603|27086|51564|54453|56999|57142|79812|80149|84830|153090|375056|406921|406991|406994|407019|407021	ABL1|AKT1|DPP4|EPHA2|EPHB4|MTOR|GATA2|HMGB1|NR4A1|HSPB1|ID1|ITGA3|JUP|MYH9|NFE2L2|NOTCH1|PDGFB|SERPINF1|LGMN|PTPRM|PTPRR|RRAS|RREB1|S100A2|SP1|SPARC|SRF|PIK3R3|ZEB2|KANK1|MACF1|CORO1C|FOXP1|HDAC7|RIN2|ADAMTS9|RTN4|MMRN2|ZC3H12A|ADTRP|DAB2IP|MIA3|MIR132|MIR21|MIR212|MIR27B|MIR29A	-3.3	Input ID
GO Biological Processes	19	GO:0043043	peptide biosynthetic process	19_GO:0008152 metabolic process	-5.6	1.7	5	24367	749	1562	81	5.2	0.56	207|468|677|678|740|1153|1612|1719|1915|1956|1981|2064|2309|2475|2872|3315|4780|4855|5036|5187|5914|5976|6141|6147|6157|6182|6256|6659|6895|7349|7538|7832|7965|8531|8562|8565|8667|8864|8890|8893|9444|10140|22794|22849|23034|23178|23645|27102|27335|28958|28973|29118|51263|55024|55095|55168|55571|60678|79017|79066|80149|84300|84305|85451|89978|122704|197135|200916|220064|246175|342977|406900|406911…	AKT1|ATF4|ZFP36L1|ZFP36L2|MRPL49|CIRBP|DAPK1|DHFR|EEF1A1|EGFR|EIF4G1|ERBB2|FOXO3|MTOR|MKNK2|HSPB1|NFE2L2|NOTCH4|PA2G4|PER1|RARA|UPF1|RPL18|RPL23A|RPL27A|MRPL12|RXRA|SOX4|TARBP2|UCN|ZFP36|BTG2|AIMP2|YBX3|DENR|YARS1|EIF3H|PER2|EIF2B4|EIF2B5|QKI|TOB1|CASC3|CPEB3|SAMD4A|PASK|PPP1R15A|EIF2AK1|EIF3K|COA3|MRPS18B|DDX25|MRPL30|BANK1|SAMD4B|MRPS18A|CNOT11|EEFSEC|GGCT|METTL16|ZC3H12A|UQCC2|PYM1|UNK|DPH6|MR…	-3.3	Input ID
GO Biological Processes	19	GO:1903038	negative regulation of leukocyte cell-cell adhesion	19_GO:0022610 biological adhesion	-5.6	2.9	5.6	24367	131	1562	24	1.5	0.31	207|604|861|865|1051|2064|3146|3566|3659|4092|5573|5777|6385|7001|9231|51043|64115|80149|84830|375056|406890|406933|406991|407030	AKT1|BCL6|RUNX1|CBFB|CEBPB|ERBB2|HMGB1|IL4R|IRF1|SMAD7|PRKAR1A|PTPN6|SDC4|PRDX2|DLG5|ZBTB7B|VSIR|ZC3H12A|ADTRP|MIA3|MIRLET7G|MIR141|MIR21|MIR30B	-3.3	Input ID
GO Biological Processes	19	GO:1905114	cell surface receptor signaling pathway involved in cell-cell signaling	19_GO:0023052 signaling	-5.6	1.8	5	24367	631	1562	71	4.5	0.53	25|154|166|207|595|801|861|865|1277|1452|1453|1857|1956|2030|2309|2889|2902|3090|3611|3670|3675|3728|4035|4088|4851|4920|4929|5218|5530|5691|5696|5698|5707|5708|5754|5916|6382|6659|6794|6928|7088|7090|7316|8840|9479|9839|10458|10497|22941|23189|23316|23399|23499|23554|23613|51741|54434|54623|54795|55897|64359|81029|84445|85458|90780|115701|153090|283149|407024|407030|440193	ABL1|ADRB2|TLE5|AKT1|CCND1|CALM1|RUNX1|CBFB|COL1A1|CSNK1A1|CSNK1D|DVL3|EGFR|SLC29A1|FOXO3|RAPGEF1|GRIN1|HIC1|ILK|ISL1|ITGA3|JUP|LRP1|SMAD3|NOTCH1|ROR2|NR4A2|CDK14|PPP3CA|PSMB3|PSMB8|PSMB9|PSMD1|PSMD2|PTK7|RARG|SDC1|SOX4|STK11|HNF1B|TLE1|TLE3|UBC|CCN4|MAPK8IP1|ZEB2|BAIAP2|UNC13B|SHANK2|KANK1|CUX2|CTDNEP1|MACF1|TSPAN12|ZMYND8|WWOX|SSH1|PAF1|TRPM4|MESP1|NXN|WNT5B|LZTS2|DIXDC1|PYGO2|ALPK2|DAB2IP|BCL9…	-3.3	Input ID
GO Biological Processes	19	GO:0034249	negative regulation of cellular amide metabolic process	19_GO:0048519 negative regulation of biological process	-5.5	2.3	5.3	24367	236	1562	35	2.2	0.37	468|677|678|1153|1612|1719|1981|4855|5914|5976|7538|7832|10140|10347|22849|23034|27102|55024|55095|79066|80149|85451|197135|246175|342977|406900|406911|406921|406940|406985|406991|406994|407019|407021|407024	ATF4|ZFP36L1|ZFP36L2|CIRBP|DAPK1|DHFR|EIF4G1|NOTCH4|RARA|UPF1|ZFP36|BTG2|TOB1|ABCA7|CPEB3|SAMD4A|EIF2AK1|BANK1|SAMD4B|METTL16|ZC3H12A|UNK|PATL2|CNOT6L|NANOS3|MIR106B|MIR125B1|MIR132|MIR148A|MIR200C|MIR21|MIR212|MIR27B|MIR29A|MIR29B1	-3.3	Input ID
GO Biological Processes	19	GO:0045581	negative regulation of T cell differentiation	19_GO:0022610 biological adhesion	-5.5	4.5	6.2	24367	45	1562	13	0.83	0.23	604|861|865|2064|3146|3566|3659|4092|7001|51043|80149|406991|407030	BCL6|RUNX1|CBFB|ERBB2|HMGB1|IL4R|IRF1|SMAD7|PRDX2|ZBTB7B|ZC3H12A|MIR21|MIR30B	-3.3	Input ID
GO Biological Processes	19	GO:0002683	negative regulation of immune system process	19_GO:0002376 immune system process	-5.5	1.9	5.1	24367	483	1562	58	3.7	0.48	207|604|677|861|865|1051|1803|1997|2064|2268|2294|2624|3146|3202|3204|3205|3398|3428|3566|3659|3707|4092|4211|4212|4681|4780|4851|5573|5777|5795|5914|6376|6385|6778|6895|7001|7430|7538|7704|9231|9572|9684|10221|10443|51043|51621|54623|55024|64115|64771|80149|84830|133396|153090|375056|406911|406991|407030	AKT1|BCL6|ZFP36L1|RUNX1|CBFB|CEBPB|DPP4|ELF1|ERBB2|FGR|FOXF1|GATA2|HMGB1|HOXA5|HOXA7|HOXA9|ID2|IFI16|IL4R|IRF1|ITPKB|SMAD7|MEIS1|MEIS2|NBL1|NFE2L2|NOTCH1|PRKAR1A|PTPN6|PTPRJ|RARA|CX3CL1|SDC4|STAT6|TARBP2|PRDX2|EZR|ZFP36|ZBTB16|DLG5|NR1D1|LRRC14|TRIB1|N4BP2L2|ZBTB7B|KLF13|PAF1|BANK1|VSIR|ILRUN|ZC3H12A|ADTRP|IL31RA|DAB2IP|MIA3|MIR125B1|MIR21|MIR30B	-3.3	Input ID
GO Biological Processes	19	GO:0042110	T cell activation	19_GO:0002376 immune system process	-5.5	1.9	5.1	24367	472	1562	57	3.6	0.47	25|177|207|567|604|677|678|860|861|865|920|924|1051|1236|1803|2064|2319|2475|2934|3105|3146|3566|3659|3707|3955|4088|4092|4627|5530|5573|5777|5914|6097|6385|6659|6670|6722|6778|6794|7001|7494|7704|9231|9479|22890|23210|27086|27166|29781|51043|57630|64115|79840|80149|283234|406991|407030	ABL1|AGER|AKT1|B2M|BCL6|ZFP36L1|ZFP36L2|RUNX2|RUNX1|CBFB|CD4|CD7|CEBPB|CCR7|DPP4|ERBB2|FLOT2|MTOR|GSN|HLA-A|HMGB1|IL4R|IRF1|ITPKB|LFNG|SMAD3|SMAD7|MYH9|PPP3CA|PRKAR1A|PTPN6|RARA|RORC|SDC4|SOX4|SP3|SRF|STAT6|STK11|PRDX2|XBP1|ZBTB16|DLG5|MAPK8IP1|ZBTB1|JMJD6|FOXP1|PRELID1|NCAPH2|ZBTB7B|SH3RF1|VSIR|NHEJ1|ZC3H12A|CCDC88B|MIR21|MIR30B	-3.3	Input ID
GO Biological Processes	19	GO:0030336	negative regulation of cell migration	19_GO:0040011 locomotion	-5.5	2.1	5.2	24367	341	1562	45	2.9	0.42	207|247|1365|1803|2309|3146|3204|3418|3611|3728|4035|4092|4681|4780|4851|5176|5795|5797|5801|6237|6376|6722|8428|8519|9231|10193|10221|10370|11057|22998|23189|23603|23613|56999|79812|84830|153090|375056|406890|406921|406941|406991|406994|407021|407024	AKT1|ALOX15B|CLDN3|DPP4|FOXO3|HMGB1|HOXA7|IDH2|ILK|JUP|LRP1|SMAD7|NBL1|NFE2L2|NOTCH1|SERPINF1|PTPRJ|PTPRM|PTPRR|RRAS|CX3CL1|SRF|STK24|IFITM1|DLG5|RNF41|TRIB1|CITED2|ABHD2|LIMCH1|KANK1|CORO1C|ZMYND8|ADAMTS9|MMRN2|ADTRP|DAB2IP|MIA3|MIRLET7G|MIR132|MIR149|MIR21|MIR212|MIR29A|MIR29B1	-3.2	Input ID
GO Biological Processes	19	GO:0071363	cellular response to growth factor stimulus	19_GO:0050896 response to stimulus	-5.5	1.7	4.9	24367	706	1562	77	4.9	0.55	25|207|658|677|678|860|967|1277|1284|1655|1745|1915|1956|2064|2257|2309|2353|2817|2889|3164|3303|3315|3326|3397|3611|3675|3987|4054|4088|4092|4176|4681|4851|4920|5155|5430|5641|6464|6678|6794|7050|7316|7323|7538|8425|8837|9146|9158|9518|10140|10370|10458|23111|23625|26509|51341|51741|54845|55198|56937|57530|57556|64855|79812|80004|90993|92154|153090|199731|283149|283375|406890|406991|406994|40701…	ABL1|AKT1|BMPR1B|ZFP36L1|ZFP36L2|RUNX2|CD63|COL1A1|COL4A2|DDX5|DLX1|EEF1A1|EGFR|ERBB2|FGF12|FOXO3|FOS|GPC1|RAPGEF1|NR4A1|HSPA1A|HSPB1|HSP90AB1|ID1|ILK|ITGA3|LIMS1|LTBP3|SMAD3|SMAD7|MCM7|NBL1|NOTCH1|ROR2|PDGFB|POLR2A|LGMN|SHC1|SPARC|STK11|TGIF1|UBC|UBE2D3|ZFP36|LTBP4|CFLAR|HGS|FIBP|GDF15|TOB1|CITED2|BAIAP2|SPART|FAM89B|MYOF|ZBTB7A|WWOX|ESRP1|APPL2|PMEPA1|CGN|SEMA6A|NIBAN2|MMRN2|ESRP2|CREB3L1|MTSS2…	-3.2	Input ID
GO Biological Processes	19	GO:0001701	in utero embryonic development	19_GO:0032502 developmental process	-5.4	2	5.1	24367	385	1562	49	3.1	0.44	207|598|677|1051|1956|1999|2294|2624|3726|3856|4088|4154|4245|4627|4851|5155|5727|5801|6256|6491|6670|6722|6926|6928|7703|7763|8061|8531|9644|9871|9997|10161|10400|10436|10672|23493|27173|56949|57142|57662|64359|79977|80790|80864|85451|113026|146923|201895|338596	AKT1|BCL2L1|ZFP36L1|CEBPB|EGFR|ELF3|FOXF1|GATA2|JUNB|KRT8|SMAD3|MBNL1|MGAT1|MYH9|NOTCH1|PDGFB|PTCH1|PTPRR|RXRA|STIL|SP3|SRF|TBX3|HNF1B|PCGF2|ZFAND5|FOSL1|YBX3|SH3PXD2A|SEC24D|SCO2|LPAR6|PEMT|EMG1|GNA13|HEY2|SLC39A1|XAB2|RTN4|CAMSAP3|NXN|GRHL2|CMIP|EGFL8|UNK|PLCD3|RUNDC1|SMIM14|ST8SIA6	-3.2	Input ID
GO Biological Processes	19	GO:0050678	regulation of epithelial cell proliferation	19_GO:0008283 cell proliferation	-5.4	2	5.1	24367	396	1562	50	3.2	0.45	207|567|595|677|687|1027|1956|2064|2475|2624|2683|2810|3146|3164|3202|3249|3397|3670|3987|4088|4824|4851|5155|5176|5727|5797|5925|5967|6239|6667|6678|6794|7494|7538|8837|9572|11331|29128|57142|58189|80004|90780|153090|406921|406985|406991|407019|407021|407024|407030	AKT1|B2M|CCND1|ZFP36L1|KLF9|CDKN1B|EGFR|ERBB2|MTOR|GATA2|B4GALT1|SFN|HMGB1|NR4A1|HOXA5|HPN|ID1|ISL1|LIMS1|SMAD3|NKX3-1|NOTCH1|PDGFB|SERPINF1|PTCH1|PTPRM|RB1|REG1A|RREB1|SP1|SPARC|STK11|XBP1|ZFP36|CFLAR|NR1D1|PHB2|UHRF1|RTN4|WFDC1|ESRP2|PYGO2|DAB2IP|MIR132|MIR200C|MIR21|MIR27B|MIR29A|MIR29B1|MIR30B	-3.2	Input ID
GO Biological Processes	19	GO:0008593	regulation of Notch signaling pathway	19_GO:0023052 signaling	-5.4	3.1	5.6	24367	107	1562	21	1.3	0.29	207|604|1745|1746|1956|1999|2624|3955|4323|4851|4855|5986|9139|22848|23493|51341|55534|55897|64855|92714|406994	AKT1|BCL6|DLX1|DLX2|EGFR|ELF3|GATA2|LFNG|MMP14|NOTCH1|NOTCH4|RFNG|CBFA2T2|AAK1|HEY2|ZBTB7A|MAML3|MESP1|NIBAN2|ARRDC1|MIR212	-3.2	Input ID
GO Biological Processes	19	GO:0120039	plasma membrane bounded cell projection morphogenesis	19_GO:0032502 developmental process	-5.4	1.7	4.9	24367	672	1562	74	4.7	0.54	25|60|214|288|473|658|1072|1523|1857|1956|1969|2064|2817|2823|2902|3110|3326|3397|3611|3670|3800|4035|4681|4752|4851|4929|5291|5530|5727|5797|5818|5909|5967|6239|6277|6324|6464|6722|6794|7204|7430|8506|8609|8660|8831|9839|10160|10211|10458|10611|22941|23022|23077|23111|23189|23242|23316|23327|23499|23603|29882|29993|51177|51330|54910|55740|57142|57556|64855|79791|91584|113246|114804|153090	ABL1|ACTB|ALCAM|ANK3|RERE|BMPR1B|CFL1|CUX1|DVL3|EGFR|EPHA2|ERBB2|GPC1|GPM6A|GRIN1|MNX1|HSP90AB1|ID1|ILK|ISL1|KIF5C|LRP1|NBL1|NEK3|NOTCH1|NR4A2|PIK3CB|PPP3CA|PTCH1|PTPRM|NECTIN1|RAP1GAP|REG1A|RREB1|S100A6|SCN1B|SHC1|SRF|STK11|TRIO|EZR|CNTNAP1|KLF7|IRS2|SYNGAP1|ZEB2|FARP1|FLOT1|BAIAP2|PDLIM5|SHANK2|PALLD|MYCBP2|SPART|KANK1|COBL|CUX2|NEDD4L|MACF1|CORO1C|ANAPC2|PACSIN1|PLEKHO1|TNFRSF12A|SEMA4C|ENAH|R…	-3.2	Input ID
GO Biological Processes	19	GO:0032990	cell part morphogenesis	19_GO:0032502 developmental process	-5.4	1.7	4.9	24367	696	1562	76	4.9	0.54	25|60|214|288|473|598|658|1072|1523|1857|1956|1969|2064|2817|2823|2902|3110|3326|3397|3611|3670|3800|4035|4681|4752|4851|4929|5291|5530|5727|5797|5818|5909|5967|6239|6277|6324|6464|6722|6794|7204|7430|8506|8609|8660|8831|9839|10160|10211|10458|10611|11252|22941|23022|23077|23111|23189|23242|23316|23327|23499|23603|29882|29993|51177|51330|54910|55740|57142|57556|64855|79791|91584|113246|114804|153…	ABL1|ACTB|ALCAM|ANK3|RERE|BCL2L1|BMPR1B|CFL1|CUX1|DVL3|EGFR|EPHA2|ERBB2|GPC1|GPM6A|GRIN1|MNX1|HSP90AB1|ID1|ILK|ISL1|KIF5C|LRP1|NBL1|NEK3|NOTCH1|NR4A2|PIK3CB|PPP3CA|PTCH1|PTPRM|NECTIN1|RAP1GAP|REG1A|RREB1|S100A6|SCN1B|SHC1|SRF|STK11|TRIO|EZR|CNTNAP1|KLF7|IRS2|SYNGAP1|ZEB2|FARP1|FLOT1|BAIAP2|PDLIM5|PACSIN2|SHANK2|PALLD|MYCBP2|SPART|KANK1|COBL|CUX2|NEDD4L|MACF1|CORO1C|ANAPC2|PACSIN1|PLEKHO1|TNFRSF12…	-3.2	Input ID
CORUM	33	CORUM:642	CtBP complex		-5.4	7.3	6.8	24367	17	1562	8	0.51	0.18	1487|6239|8535|9658|9839|10919|79813|84458	CTBP1|RREB1|CBX4|ZNF516|ZEB2|EHMT2|EHMT1|LCOR	-3.2	Input ID
GO Biological Processes	19	GO:2001185	regulation of CD8-positive, alpha-beta T cell activation	19_GO:0002376 immune system process	-5.4	7.3	6.8	24367	17	1562	8	0.51	0.18	861|865|3105|3659|9479|51043|57630|64115	RUNX1|CBFB|HLA-A|IRF1|MAPK8IP1|ZBTB7B|SH3RF1|VSIR	-3.2	Input ID
Reactome Gene Sets	6	R-HSA-446728	Cell junction organization		-5.4	3.3	5.6	24367	91	1562	19	1.2	0.28	60|87|667|1364|1365|1366|3611|3728|3909|3987|5010|5339|5818|9069|9073|9074|9080|23562|55742	ACTB|ACTN1|DST|CLDN4|CLDN3|CLDN7|ILK|JUP|LAMA3|LIMS1|CLDN11|PLEC|NECTIN1|CLDN12|CLDN8|CLDN6|CLDN9|CLDN14|PARVA	-3.2	Input ID
GO Biological Processes	19	GO:0001954	positive regulation of cell-matrix adhesion	19_GO:0022610 biological adhesion	-5.4	4.1	6	24367	53	1562	14	0.9	0.24	25|1236|3611|3728|3987|4088|4814|5795|6237|6376|6385|7402|54453|59339	ABL1|CCR7|ILK|JUP|LIMS1|SMAD3|NINJ1|PTPRJ|RRAS|CX3CL1|SDC4|UTRN|RIN2|PLEKHA2	-3.2	Input ID
GO Biological Processes	19	GO:2000146	negative regulation of cell motility	19_GO:0040011 locomotion	-5.3	2	5.1	24367	356	1562	46	2.9	0.43	207|247|1365|1803|2192|2309|3146|3204|3418|3611|3728|4035|4092|4681|4780|4851|5176|5795|5797|5801|6237|6376|6722|8428|8519|9231|10193|10221|10370|11057|22998|23189|23603|23613|56999|79812|84830|153090|375056|406890|406921|406941|406991|406994|407021|407024	AKT1|ALOX15B|CLDN3|DPP4|FBLN1|FOXO3|HMGB1|HOXA7|IDH2|ILK|JUP|LRP1|SMAD7|NBL1|NFE2L2|NOTCH1|SERPINF1|PTPRJ|PTPRM|PTPRR|RRAS|CX3CL1|SRF|STK24|IFITM1|DLG5|RNF41|TRIB1|CITED2|ABHD2|LIMCH1|KANK1|CORO1C|ZMYND8|ADAMTS9|MMRN2|ADTRP|DAB2IP|MIA3|MIRLET7G|MIR132|MIR149|MIR21|MIR212|MIR29A|MIR29B1	-3.1	Input ID
GO Biological Processes	19	GO:0007219	Notch signaling pathway	19_GO:0023052 signaling	-5.3	2.5	5.3	24367	191	1562	30	1.9	0.35	207|604|1027|1745|1746|1956|1999|2624|2762|3169|3955|4323|4851|4855|5087|5986|6928|8470|9139|22848|23286|23493|51341|55534|55897|64855|84667|92714|145873|406994	AKT1|BCL6|CDKN1B|DLX1|DLX2|EGFR|ELF3|GATA2|GMDS|FOXA1|LFNG|MMP14|NOTCH1|NOTCH4|PBX1|RFNG|HNF1B|SORBS2|CBFA2T2|AAK1|WWC1|HEY2|ZBTB7A|MAML3|MESP1|NIBAN2|HES7|ARRDC1|MESP2|MIR212	-3.1	Input ID
GO Biological Processes	19	GO:0045619	regulation of lymphocyte differentiation	19_GO:0002376 immune system process	-5.3	2.5	5.3	24367	172	1562	28	1.8	0.34	25|604|677|678|861|865|2064|3146|3398|3566|3659|3707|4092|4323|5777|5914|7001|7494|7704|10193|22890|27166|51043|57630|64115|80149|406991|407030	ABL1|BCL6|ZFP36L1|ZFP36L2|RUNX1|CBFB|ERBB2|HMGB1|ID2|IL4R|IRF1|ITPKB|SMAD7|MMP14|PTPN6|RARA|PRDX2|XBP1|ZBTB16|RNF41|ZBTB1|PRELID1|ZBTB7B|SH3RF1|VSIR|ZC3H12A|MIR21|MIR30B	-3.1	Input ID
GO Biological Processes	19	GO:0016049	cell growth	19_GO:0040007 growth	-5.3	1.8	5	24367	490	1562	58	3.7	0.48	25|207|214|604|694|1027|1410|1956|1981|2064|2475|2810|3021|3249|3303|3304|3326|3611|4035|4088|4092|4323|5795|5916|5925|5967|6695|6722|6794|7349|8425|8470|8643|8835|9792|9839|10611|11007|23111|23242|23327|23499|23677|29882|29946|51330|54910|55540|56848|57142|57556|58189|80736|81621|84275|91584|112398|114804	ABL1|AKT1|ALCAM|BCL6|BTG1|CDKN1B|CRYAB|EGFR|EIF4G1|ERBB2|MTOR|SFN|H3-3B|HPN|HSPA1A|HSPA1B|HSP90AB1|ILK|LRP1|SMAD3|SMAD7|MMP14|PTPRJ|RARG|RB1|REG1A|SPOCK1|SRF|STK11|UCN|LTBP4|SORBS2|PTCH2|SOCS2|SERTAD2|ZEB2|PDLIM5|CCDC85B|SPART|COBL|NEDD4L|MACF1|SH3BP4|ANAPC2|SERTAD3|TNFRSF12A|SEMA4C|IL17RB|SPHK2|RTN4|SEMA6A|WFDC1|SLC44A4|KAZALD1|SLC25A33|PLXNA4|EGLN2|RNF157	-3.1	Input ID
GO Biological Processes	19	GO:0033598	mammary gland epithelial cell proliferation	19_GO:0008283 cell proliferation	-5.3	5.6	6.3	24367	28	1562	10	0.64	0.2	595|1051|1969|3202|3398|6239|6778|11331|57142|90780	CCND1|CEBPB|EPHA2|HOXA5|ID2|RREB1|STAT6|PHB2|RTN4|PYGO2	-3.1	Input ID
GO Biological Processes	19	GO:0070849	response to epidermal growth factor	19_GO:0050896 response to stimulus	-5.3	4.3	6	24367	47	1562	13	0.83	0.23	207|677|678|1277|1915|1956|2064|3397|4176|7538|8837|10458|153090	AKT1|ZFP36L1|ZFP36L2|COL1A1|EEF1A1|EGFR|ERBB2|ID1|MCM7|ZFP36|CFLAR|BAIAP2|DAB2IP	-3.1	Input ID
GO Biological Processes	19	GO:0045620	negative regulation of lymphocyte differentiation	19_GO:0002376 immune system process	-5.3	4	5.9	24367	54	1562	14	0.9	0.24	604|861|865|2064|3146|3398|3566|3659|4092|7001|51043|80149|406991|407030	BCL6|RUNX1|CBFB|ERBB2|HMGB1|ID2|IL4R|IRF1|SMAD7|PRDX2|ZBTB7B|ZC3H12A|MIR21|MIR30B	-3.1	Input ID
GO Biological Processes	19	GO:0040013	negative regulation of locomotion	19_GO:0040011 locomotion	-5.3	1.9	5	24367	402	1562	50	3.2	0.45	207|247|1365|1803|2192|2309|3146|3204|3418|3611|3728|4035|4092|4681|4780|4851|5176|5795|5797|5801|6237|6376|6722|8428|8519|9231|10193|10221|10370|11057|22998|23189|23603|23613|54910|56999|57556|57561|79812|84830|85363|153090|375056|406890|406921|406941|406991|406994|407021|407024	AKT1|ALOX15B|CLDN3|DPP4|FBLN1|FOXO3|HMGB1|HOXA7|IDH2|ILK|JUP|LRP1|SMAD7|NBL1|NFE2L2|NOTCH1|SERPINF1|PTPRJ|PTPRM|PTPRR|RRAS|CX3CL1|SRF|STK24|IFITM1|DLG5|RNF41|TRIB1|CITED2|ABHD2|LIMCH1|KANK1|CORO1C|ZMYND8|SEMA4C|ADAMTS9|SEMA6A|ARRDC3|MMRN2|ADTRP|TRIM5|DAB2IP|MIA3|MIRLET7G|MIR132|MIR149|MIR21|MIR212|MIR29A|MIR29B1	-3.1	Input ID
GO Biological Processes	19	GO:0061138	morphogenesis of a branching epithelium	19_GO:0032502 developmental process	-5.2	2.5	5.2	24367	183	1562	29	1.9	0.34	25|1282|1969|2294|3169|3202|3207|3237|3239|3611|4323|4824|4851|4855|5087|5727|6256|6722|6926|6928|8642|9231|10116|10481|10672|11331|64412|79977|80004	ABL1|COL4A1|EPHA2|FOXF1|FOXA1|HOXA5|HOXA11|HOXD11|HOXD13|ILK|MMP14|NKX3-1|NOTCH1|NOTCH4|PBX1|PTCH1|RXRA|SRF|TBX3|HNF1B|DCHS1|DLG5|FEM1B|HOXB13|GNA13|PHB2|GZF1|GRHL2|ESRP2	-3.1	Input ID
GO Biological Processes	19	GO:1990845	adaptive thermogenesis	19_GO:0008152 metabolic process	-5.2	2.6	5.3	24367	155	1562	26	1.7	0.32	153|154|468|1051|3192|3397|3480|3566|4851|4883|5925|6778|6794|7067|7090|8864|9572|9658|10400|23135|51043|55198|57561|63892|79054|79813	ADRB1|ADRB2|ATF4|CEBPB|HNRNPU|ID1|IGF1R|IL4R|NOTCH1|NPR3|RB1|STAT6|STK11|THRA|TLE3|PER2|NR1D1|ZNF516|PEMT|KDM6B|ZBTB7B|APPL2|ARRDC3|THADA|TRPM8|EHMT1	-3.1	Input ID
GO Biological Processes	19	GO:0051098	regulation of binding	19_GO:0065007 biological regulation	-5.2	2	5	24367	370	1562	47	3	0.43	25|60|154|166|177|207|302|488|567|1452|1981|3146|3200|3326|3397|3398|3428|3670|3955|4035|4088|4824|4931|5155|5195|5530|5914|5925|5986|6604|6881|8864|10211|10267|10269|23493|51341|57326|64324|64710|64771|64855|90780|113130|129531|406940|407019	ABL1|ACTB|ADRB2|TLE5|AGER|AKT1|ANXA2|ATP2A2|B2M|CSNK1A1|EIF4G1|HMGB1|HOXA3|HSP90AB1|ID1|ID2|IFI16|ISL1|LFNG|LRP1|SMAD3|NKX3-1|NVL|PDGFB|PEX14|PPP3CA|RARA|RB1|RFNG|SMARCD3|TAF10|PER2|FLOT1|RAMP1|ZMPSTE24|HEY2|ZBTB7A|PBXIP1|NSD1|NUCKS1|ILRUN|NIBAN2|PYGO2|CDCA5|MITD1|MIR148A|MIR27B	-3.1	Input ID
GO Biological Processes	19	GO:0051146	striated muscle cell differentiation	19_GO:0032502 developmental process	-5.2	2.1	5	24367	295	1562	40	2.6	0.4	207|928|1465|2274|2475|3192|3566|3856|4000|4323|4627|4851|5530|5573|5914|5915|5925|6256|6382|6722|6926|7494|8470|8837|9043|9518|10211|10269|10611|23135|23493|26509|30846|51177|55897|64855|85461|115701|150094|168620	AKT1|CD9|CSRP1|FHL2|MTOR|HNRNPU|IL4R|KRT8|LMNA|MMP14|MYH9|NOTCH1|PPP3CA|PRKAR1A|RARA|RARB|RB1|RXRA|SDC1|SRF|TBX3|XBP1|SORBS2|CFLAR|SPAG9|GDF15|FLOT1|ZMPSTE24|PDLIM5|KDM6B|HEY2|MYOF|EHD2|PLEKHO1|MESP1|NIBAN2|TANC1|ALPK2|SIK1|BHLHA15	-3.1	Input ID
GO Biological Processes	19	GO:0002065	columnar/cuboidal epithelial cell differentiation	19_GO:0032502 developmental process	-5.2	2.9	5.4	24367	119	1562	22	1.4	0.3	25|1051|2194|3169|3202|4646|4851|5914|5915|5916|6256|6659|9139|10551|11078|23493|25803|54845|79955|133396|286262|407024	ABL1|CEBPB|FASN|FOXA1|HOXA5|MYO6|NOTCH1|RARA|RARB|RARG|RXRA|SOX4|CBFA2T2|AGR2|TRIOBP|HEY2|SPDEF|ESRP1|PDZD7|IL31RA|TPRN|MIR29B1	-3.1	Input ID
GO Biological Processes	19	GO:0097191	extrinsic apoptotic signaling pathway	19_GO:0023052 signaling	-5.2	2.3	5.1	24367	224	1562	33	2.1	0.36	207|355|598|599|658|1612|2065|2139|2309|2872|3303|3304|3856|4000|4055|4088|4170|6376|7001|7132|7185|8837|8996|9181|9531|9821|10116|10193|51330|51741|57630|85450|153090	AKT1|FAS|BCL2L1|BCL2L2|BMPR1B|DAPK1|ERBB3|EYA2|FOXO3|MKNK2|HSPA1A|HSPA1B|KRT8|LMNA|LTBR|SMAD3|MCL1|CX3CL1|PRDX2|TNFRSF1A|TRAF1|CFLAR|NOL3|ARHGEF2|BAG3|RB1CC1|FEM1B|RNF41|TNFRSF12A|WWOX|SH3RF1|ITPRIP|DAB2IP	-3	Input ID
GO Biological Processes	19	GO:0048469	cell maturation	19_GO:0032502 developmental process	-5.2	2.5	5.2	24367	175	1562	28	1.8	0.34	860|865|994|1811|2309|2475|2624|3169|3202|3398|4929|5452|5881|5925|6376|7494|9463|10116|10481|11057|11144|23787|51341|54738|79670|84283|84530|168620	RUNX2|CBFB|CDC25B|SLC26A3|FOXO3|MTOR|GATA2|FOXA1|HOXA5|ID2|NR4A2|POU2F2|RAC3|RB1|CX3CL1|XBP1|PICK1|FEM1B|HOXB13|ABHD2|DMC1|MTCH1|ZBTB7A|FEV|TUT7|TMEM79|SRRM4|BHLHA15	-3	Input ID
GO Biological Processes	19	GO:0045682	regulation of epidermis development	19_GO:0032502 developmental process	-5.2	3.3	5.5	24367	86	1562	18	1.2	0.27	247|677|861|865|2810|3204|4665|4851|5583|5727|6820|7538|8609|8643|23493|54845|79977|84283	ALOX15B|ZFP36L1|RUNX1|CBFB|SFN|HOXA7|NAB2|NOTCH1|PRKCH|PTCH1|SULT2B1|ZFP36|KLF7|PTCH2|HEY2|ESRP1|GRHL2|TMEM79	-3	Input ID
GO Biological Processes	19	GO:0010811	positive regulation of cell-substrate adhesion	19_GO:0022610 biological adhesion	-5.2	2.9	5.3	24367	120	1562	22	1.4	0.3	25|1236|2294|3611|3675|3728|3987|4088|4739|4814|5034|5795|5881|6237|6239|6376|6385|7402|10551|11078|54453|59339	ABL1|CCR7|FOXF1|ILK|ITGA3|JUP|LIMS1|SMAD3|NEDD9|NINJ1|P4HB|PTPRJ|RAC3|RRAS|RREB1|CX3CL1|SDC4|UTRN|AGR2|TRIOBP|RIN2|PLEKHA2	-3	Input ID
Reactome Gene Sets	6	R-HSA-1500931	Cell-Cell communication		-5.1	2.8	5.3	24367	129	1562	23	1.5	0.3	60|81|87|667|1364|1365|1366|3611|3728|3909|3987|5010|5291|5339|5777|5818|9069|9073|9074|9080|23562|55742|729238	ACTB|ACTN4|ACTN1|DST|CLDN4|CLDN3|CLDN7|ILK|JUP|LAMA3|LIMS1|CLDN11|PIK3CB|PLEC|PTPN6|NECTIN1|CLDN12|CLDN8|CLDN6|CLDN9|CLDN14|PARVA|SFTPA2	-3	Input ID
GO Biological Processes	19	GO:0030198	extracellular matrix organization	19_GO:0071840 cellular component organization or biogenesis	-5.1	2	4.9	24367	373	1562	47	3	0.43	25|871|1277|1282|1284|1803|1999|2192|2294|2683|2934|3249|3339|3675|3679|3695|3817|3909|4035|4088|4323|4358|4851|5155|5345|5925|6678|7132|7837|8837|9622|9644|10211|23187|30008|54507|56547|56999|64856|79875|80781|81621|83716|84830|90993|285590|407024	ABL1|SERPINH1|COL1A1|COL4A1|COL4A2|DPP4|ELF3|FBLN1|FOXF1|B4GALT1|GSN|HPN|HSPG2|ITGA3|ITGA7|ITGB7|KLK2|LAMA3|LRP1|SMAD3|MMP14|MPV17|NOTCH1|PDGFB|SERPINF2|RB1|SPARC|TNFRSF1A|PXDN|CFLAR|KLK4|SH3PXD2A|FLOT1|PHLDB1|EFEMP2|ADAMTSL4|MMP26|ADAMTS9|VWA1|THSD4|COL18A1|KAZALD1|CRISPLD2|ADTRP|CREB3L1|SH3PXD2B|MIR29B1	-3	Input ID
GO Biological Processes	19	GO:0043062	extracellular structure organization	19_GO:0071840 cellular component organization or biogenesis	-5.1	1.9	4.9	24367	429	1562	52	3.3	0.45	25|871|1277|1282|1284|1803|1999|2192|2294|2683|2934|3249|3339|3675|3679|3695|3817|3909|4035|4088|4323|4358|4851|5034|5155|5345|5925|6382|6385|6646|6678|7132|7837|8837|9622|9644|10211|10347|23187|30008|54507|56547|56999|64856|79875|80781|81621|83716|84830|90993|285590|407024	ABL1|SERPINH1|COL1A1|COL4A1|COL4A2|DPP4|ELF3|FBLN1|FOXF1|B4GALT1|GSN|HPN|HSPG2|ITGA3|ITGA7|ITGB7|KLK2|LAMA3|LRP1|SMAD3|MMP14|MPV17|NOTCH1|P4HB|PDGFB|SERPINF2|RB1|SDC1|SDC4|SOAT1|SPARC|TNFRSF1A|PXDN|CFLAR|KLK4|SH3PXD2A|FLOT1|ABCA7|PHLDB1|EFEMP2|ADAMTSL4|MMP26|ADAMTS9|VWA1|THSD4|COL18A1|KAZALD1|CRISPLD2|ADTRP|CREB3L1|SH3PXD2B|MIR29B1	-3	Input ID
Reactome Gene Sets	6	R-HSA-157118	Signaling by NOTCH		-5.1	2.2	5	24367	236	1562	34	2.2	0.37	59|207|488|595|861|1956|1999|2683|3017|3021|3955|4088|4851|4855|5087|5691|5696|5698|5707|5708|5986|7088|7090|7316|7534|8345|8346|8355|8968|9612|23286|23493|51564|55534	ACTA2|AKT1|ATP2A2|CCND1|RUNX1|EGFR|ELF3|B4GALT1|H2BC5|H3-3B|LFNG|SMAD3|NOTCH1|NOTCH4|PBX1|PSMB3|PSMB8|PSMB9|PSMD1|PSMD2|RFNG|TLE1|TLE3|UBC|YWHAZ|H2BC9|H2BC10|H3C8|H3C7|NCOR2|WWC1|HEY2|HDAC7|MAML3	-3	Input ID
GO Biological Processes	19	GO:0001889	liver development	19_GO:0032502 developmental process	-5.1	2.7	5.2	24367	139	1562	24	1.5	0.31	595|1051|1628|1956|3249|4088|4851|5315|5727|5914|5915|5967|6670|6881|6928|7494|8837|9821|10269|10370|23242|55036|55897|84159	CCND1|CEBPB|DBP|EGFR|HPN|SMAD3|NOTCH1|PKM|PTCH1|RARA|RARB|REG1A|SP3|TAF10|HNF1B|XBP1|CFLAR|RB1CC1|ZMPSTE24|CITED2|COBL|CCDC40|MESP1|ARID5B	-3	Input ID
KEGG Pathway	24	hsa05206	MicroRNAs in cancer		-5.1	2.1	4.9	24367	299	1562	40	2.6	0.4	25|595|599|894|994|1027|1956|2064|2065|2475|3236|4170|4851|4855|5155|6464|6659|7430|8660|9839|27086|85414|113130|406887|406890|406900|406910|406911|406926|406933|406985|406991|407011|407014|407019|407021|407024|407030|407033|494324	ABL1|CCND1|BCL2L2|CCND2|CDC25B|CDKN1B|EGFR|ERBB2|ERBB3|MTOR|HOXD10|MCL1|NOTCH1|NOTCH4|PDGFB|SHC1|SOX4|EZR|IRS2|ZEB2|FOXP1|SLC45A3|CDCA5|MIRLET7E|MIRLET7G|MIR106B|MIR125A|MIR125B1|MIR135A2|MIR141|MIR200C|MIR21|MIR23B|MIR25|MIR27B|MIR29A|MIR29B1|MIR30B|MIR30D|MIR375	-2.9	Input ID
Canonical Pathways	11	M19	PID P73PATHWAY		-5.1	3.4	5.5	24367	79	1562	17	1.1	0.26	25|355|1263|2194|2309|2319|2810|3566|5925|6273|6667|7846|9518|23327|23493|27113|51741	ABL1|FAS|PLK3|FASN|FOXO3|FLOT2|SFN|IL4R|RB1|S100A2|SP1|TUBA1A|GDF15|NEDD4L|HEY2|BBC3|WWOX	-2.9	Input ID
GO Biological Processes	19	GO:0097193	intrinsic apoptotic signaling pathway	19_GO:0023052 signaling	-5.1	2.1	4.9	24367	289	1562	39	2.5	0.39	25|207|468|598|599|1051|1655|1969|2810|3090|3303|3315|3428|3708|4170|4780|4824|5034|6794|7132|7494|8428|8531|8678|8996|9181|9479|23612|23645|27113|51657|51741|84447|90993|151126|153090|259230|406921|406991	ABL1|AKT1|ATF4|BCL2L1|BCL2L2|CEBPB|DDX5|EPHA2|SFN|HIC1|HSPA1A|HSPB1|IFI16|ITPR1|MCL1|NFE2L2|NKX3-1|P4HB|STK11|TNFRSF1A|XBP1|STK24|YBX3|BECN1|NOL3|ARHGEF2|MAPK8IP1|PHLDA3|PPP1R15A|BBC3|STYXL1|WWOX|SYVN1|CREB3L1|ZNF385B|DAB2IP|SGMS1|MIR132|MIR21	-2.9	Input ID
GO Biological Processes	19	GO:0045637	regulation of myeloid cell differentiation	19_GO:0002376 immune system process	-5	2.2	5	24367	258	1562	36	2.3	0.38	567|677|861|865|920|1051|2309|2353|2475|2624|3021|3202|3204|3205|3303|3304|3398|3707|4211|4212|4920|5914|5916|5925|7071|7538|7704|8355|8968|10193|10221|27086|51621|54623|55904|406911	B2M|ZFP36L1|RUNX1|CBFB|CD4|CEBPB|FOXO3|FOS|MTOR|GATA2|H3-3B|HOXA5|HOXA7|HOXA9|HSPA1A|HSPA1B|ID2|ITPKB|MEIS1|MEIS2|ROR2|RARA|RARG|RB1|KLF10|ZFP36|ZBTB16|H3C8|H3C7|RNF41|TRIB1|FOXP1|KLF13|PAF1|KMT2E|MIR125B1	-2.9	Input ID
GO Biological Processes	19	GO:1901888	regulation of cell junction assembly	19_GO:0071840 cellular component organization or biogenesis	-5	3.1	5.4	24367	96	1562	19	1.2	0.28	25|861|865|1365|1969|2889|3987|4035|4088|4323|5583|5795|6385|7082|10211|22998|23499|23603|57662	ABL1|RUNX1|CBFB|CLDN3|EPHA2|RAPGEF1|LIMS1|LRP1|SMAD3|MMP14|PRKCH|PTPRJ|SDC4|TJP1|FLOT1|LIMCH1|MACF1|CORO1C|CAMSAP3	-2.9	Input ID
GO Biological Processes	19	GO:0001558	regulation of cell growth	19_GO:0040007 growth	-5	1.9	4.8	24367	421	1562	51	3.3	0.45	25|207|604|694|1027|1410|1956|1981|2064|2475|2810|3021|3249|3303|3304|3611|4035|4088|4092|4323|5795|5925|5967|6695|6722|6794|7349|8425|8643|8835|9792|11007|23111|23327|23499|23677|29882|29946|51330|54910|55540|56848|57142|57556|58189|80736|81621|84275|91584|112398|114804	ABL1|AKT1|BCL6|BTG1|CDKN1B|CRYAB|EGFR|EIF4G1|ERBB2|MTOR|SFN|H3-3B|HPN|HSPA1A|HSPA1B|ILK|LRP1|SMAD3|SMAD7|MMP14|PTPRJ|RB1|REG1A|SPOCK1|SRF|STK11|UCN|LTBP4|PTCH2|SOCS2|SERTAD2|CCDC85B|SPART|NEDD4L|MACF1|SH3BP4|ANAPC2|SERTAD3|TNFRSF12A|SEMA4C|IL17RB|SPHK2|RTN4|SEMA6A|WFDC1|SLC44A4|KAZALD1|SLC25A33|PLXNA4|EGLN2|RNF157	-2.9	Input ID
Reactome Gene Sets	6	R-HSA-3371571	HSF1-dependent transactivation		-5	5.8	6.2	24367	24	1562	9	0.58	0.19	1410|2475|3303|3304|3305|3326|3337|10728|26353	CRYAB|MTOR|HSPA1A|HSPA1B|HSPA1L|HSP90AB1|DNAJB1|PTGES3|HSPB8	-2.9	Input ID
GO Biological Processes	19	GO:0002573	myeloid leukocyte differentiation	19_GO:0002376 immune system process	-5	2.3	5	24367	208	1562	31	2	0.35	302|677|861|920|1051|1236|1969|2194|2353|2475|2624|3204|3398|3428|3726|4055|4627|4920|5914|5925|6670|7071|8840|9644|10100|10221|27086|27102|64806|133396|406911	ANXA2|ZFP36L1|RUNX1|CD4|CEBPB|CCR7|EPHA2|FASN|FOS|MTOR|GATA2|HOXA7|ID2|IFI16|JUNB|LTBR|MYH9|ROR2|RARA|RB1|SP3|KLF10|CCN4|SH3PXD2A|TSPAN2|TRIB1|FOXP1|EIF2AK1|IL25|IL31RA|MIR125B1	-2.9	Input ID
KEGG Pathway	24	hsa04520	Adherens junction		-5	3.5	5.5	24367	72	1562	16	1	0.25	60|81|87|1956|2064|3480|4088|5777|5787|5795|5797|5818|5881|7082|10458|10580	ACTB|ACTN4|ACTN1|EGFR|ERBB2|IGF1R|SMAD3|PTPN6|PTPRB|PTPRJ|PTPRM|NECTIN1|RAC3|TJP1|BAIAP2|SORBS1	-2.9	Input ID
GO Biological Processes	19	GO:0043542	endothelial cell migration	19_GO:0040011 locomotion	-5	2.1	4.9	24367	280	1562	38	2.4	0.39	25|207|1803|1969|2050|2624|3146|3164|3315|3397|3728|4627|4780|4851|5155|5176|5641|5797|6237|6273|6667|6678|6722|8503|27086|51564|54453|56999|79812|80149|84830|153090|375056|406921|406991|406994|407019|407021	ABL1|AKT1|DPP4|EPHA2|EPHB4|GATA2|HMGB1|NR4A1|HSPB1|ID1|JUP|MYH9|NFE2L2|NOTCH1|PDGFB|SERPINF1|LGMN|PTPRM|RRAS|S100A2|SP1|SPARC|SRF|PIK3R3|FOXP1|HDAC7|RIN2|ADAMTS9|MMRN2|ZC3H12A|ADTRP|DAB2IP|MIA3|MIR132|MIR21|MIR212|MIR27B|MIR29A	-2.9	Input ID
GO Biological Processes	19	GO:0016055	Wnt signaling pathway	19_GO:0023052 signaling	-5	1.8	4.7	24367	525	1562	60	3.8	0.49	25|166|595|801|861|865|1277|1452|1453|1857|1956|2309|2889|3090|3611|3670|3675|3728|4035|4088|4851|4920|4929|5218|5530|5691|5696|5698|5707|5708|5754|5916|6382|6659|6794|6928|7088|7090|7316|8840|9479|9839|23189|23399|23499|23554|51741|54623|54795|55897|64359|81029|84445|85458|90780|115701|153090|283149|407024|440193	ABL1|TLE5|CCND1|CALM1|RUNX1|CBFB|COL1A1|CSNK1A1|CSNK1D|DVL3|EGFR|FOXO3|RAPGEF1|HIC1|ILK|ISL1|ITGA3|JUP|LRP1|SMAD3|NOTCH1|ROR2|NR4A2|CDK14|PPP3CA|PSMB3|PSMB8|PSMB9|PSMD1|PSMD2|PTK7|RARG|SDC1|SOX4|STK11|HNF1B|TLE1|TLE3|UBC|CCN4|MAPK8IP1|ZEB2|KANK1|CTDNEP1|MACF1|TSPAN12|WWOX|PAF1|TRPM4|MESP1|NXN|WNT5B|LZTS2|DIXDC1|PYGO2|ALPK2|DAB2IP|BCL9L|MIR29B1|CCDC88C	-2.9	Input ID
GO Biological Processes	19	GO:1905475	regulation of protein localization to membrane	19_GO:0051179 localization	-5	2.4	5	24367	189	1562	29	1.9	0.34	60|207|288|598|1956|1969|2040|2064|2810|2817|2934|3675|4035|4323|5583|7430|7534|8878|10434|10551|10580|11079|23433|23613|27113|54434|54471|160622|163882	ACTB|AKT1|ANK3|BCL2L1|EGFR|EPHA2|STOM|ERBB2|SFN|GPC1|GSN|ITGA3|LRP1|MMP14|PRKCH|EZR|YWHAZ|SQSTM1|LYPLA1|AGR2|SORBS1|RER1|RHOQ|ZMYND8|BBC3|SSH1|MIEF1|TAMALIN|CNST	-2.9	Input ID
GO Biological Processes	19	GO:0071417	cellular response to organonitrogen compound	19_GO:0050896 response to stimulus	-5	1.7	4.7	24367	597	1562	66	4.2	0.51	25|60|154|177|207|468|535|598|599|677|1051|1277|1282|1811|1956|2309|2475|2875|2889|2902|3164|3397|3480|3625|3728|4035|4780|4929|5031|5315|5573|5641|5967|6464|6667|6720|6778|6844|7071|7430|7494|8503|8660|8835|8837|9181|9518|10458|10580|22849|23189|23433|23545|23677|51043|51274|54434|54795|55198|55971|57492|64710|84275|90423|406900|100132074	ABL1|ACTB|ADRB2|AGER|AKT1|ATF4|ATP6V0A1|BCL2L1|BCL2L2|ZFP36L1|CEBPB|COL1A1|COL4A1|SLC26A3|EGFR|FOXO3|MTOR|GPT|RAPGEF1|GRIN1|NR4A1|ID1|IGF1R|INHBB|JUP|LRP1|NFE2L2|NR4A2|P2RY6|PKM|PRKAR1A|LGMN|REG1A|SHC1|SP1|SREBF1|STAT6|VAMP2|KLF10|EZR|XBP1|PIK3R3|IRS2|SOCS2|CFLAR|ARHGEF2|GDF15|BAIAP2|SORBS1|CPEB3|KANK1|RHOQ|ATP6V0A2|SH3BP4|ZBTB7B|KLF3|SSH1|TRPM4|APPL2|BAIAP2L1|ARID1B|NUCKS1|SLC25A33|ATP6V1E2|MIR1…	-2.9	Input ID
GO Biological Processes	19	GO:0045936	negative regulation of phosphate metabolic process	19_GO:0048519 negative regulation of biological process	-5	1.7	4.7	24367	597	1562	66	4.2	0.51	25|207|801|1027|1609|1850|1981|2029|2192|2475|2810|2873|2889|3192|3315|3480|3611|4092|5155|5187|5514|5524|5573|5777|5787|5795|5801|5925|6895|6992|7430|8660|9479|9665|10106|10114|10160|10221|10614|22853|23603|23624|23645|51347|51657|56937|57221|57556|57662|80149|80279|80824|85450|90007|124790|124997|151242|153090|163882|199731|406890|406900|406921|406991|406994|407024	ABL1|AKT1|CALM1|CDKN1B|DGKQ|DUSP8|EIF4G1|ENSA|FBLN1|MTOR|SFN|GPS1|RAPGEF1|HNRNPU|HSPB1|IGF1R|ILK|SMAD7|PDGFB|PER1|PPP1R10|PTPA|PRKAR1A|PTPN6|PTPRB|PTPRJ|PTPRR|RB1|TARBP2|PPP1R11|EZR|IRS2|MAPK8IP1|MARF1|CTDSP2|HIPK3|FARP1|TRIB1|HEXIM1|LMTK2|CORO1C|CBLC|PPP1R15A|TAOK3|STYXL1|PMEPA1|ARFGEF3|SEMA6A|CAMSAP3|ZC3H12A|CDK5RAP3|DUSP16|ITPRIP|MIDN|HEXIM2|WDR81|PPP1R1C|DAB2IP|CNST|CADM4|MIRLET7G|MIR106B|MIR…	-2.9	Input ID
KEGG Pathway	24	hsa04530	Tight junction		-4.9	2.5	5.1	24367	170	1562	27	1.7	0.33	60|81|87|595|776|861|1364|1365|1366|2064|4627|5010|6794|7082|7430|7846|8531|9073|9074|9080|9181|11346|23327|23562|57530|79778|84790	ACTB|ACTN4|ACTN1|CCND1|CACNA1D|RUNX1|CLDN4|CLDN3|CLDN7|ERBB2|MYH9|CLDN11|STK11|TJP1|EZR|TUBA1A|YBX3|CLDN8|CLDN6|CLDN9|ARHGEF2|SYNPO|NEDD4L|CLDN14|CGN|MICALL2|TUBA1C	-2.9	Input ID
GO Biological Processes	19	GO:0045931	positive regulation of mitotic cell cycle	19_GO:0048518 positive regulation of biological process	-4.9	2.5	5.1	24367	170	1562	27	1.7	0.33	25|207|595|894|994|1956|1981|3169|3192|4212|4824|5087|5155|5514|5641|5890|5925|6604|8678|11331|23326|51433|51434|55904|113130|286053|407021	ABL1|AKT1|CCND1|CCND2|CDC25B|EGFR|EIF4G1|FOXA1|HNRNPU|MEIS2|NKX3-1|PBX1|PDGFB|PPP1R10|LGMN|RAD51B|RB1|SMARCD3|BECN1|PHB2|USP22|ANAPC5|ANAPC7|KMT2E|CDCA5|NSMCE2|MIR29A	-2.9	Input ID
GO Biological Processes	19	GO:0198738	cell-cell signaling by wnt	19_GO:0023052 signaling	-4.9	1.8	4.7	24367	527	1562	60	3.8	0.49	25|166|595|801|861|865|1277|1452|1453|1857|1956|2309|2889|3090|3611|3670|3675|3728|4035|4088|4851|4920|4929|5218|5530|5691|5696|5698|5707|5708|5754|5916|6382|6659|6794|6928|7088|7090|7316|8840|9479|9839|23189|23399|23499|23554|51741|54623|54795|55897|64359|81029|84445|85458|90780|115701|153090|283149|407024|440193	ABL1|TLE5|CCND1|CALM1|RUNX1|CBFB|COL1A1|CSNK1A1|CSNK1D|DVL3|EGFR|FOXO3|RAPGEF1|HIC1|ILK|ISL1|ITGA3|JUP|LRP1|SMAD3|NOTCH1|ROR2|NR4A2|CDK14|PPP3CA|PSMB3|PSMB8|PSMB9|PSMD1|PSMD2|PTK7|RARG|SDC1|SOX4|STK11|HNF1B|TLE1|TLE3|UBC|CCN4|MAPK8IP1|ZEB2|KANK1|CTDNEP1|MACF1|TSPAN12|WWOX|PAF1|TRPM4|MESP1|NXN|WNT5B|LZTS2|DIXDC1|PYGO2|ALPK2|DAB2IP|BCL9L|MIR29B1|CCDC88C	-2.9	Input ID
GO Biological Processes	19	GO:0010563	negative regulation of phosphorus metabolic process	19_GO:0048519 negative regulation of biological process	-4.9	1.7	4.7	24367	598	1562	66	4.2	0.51	25|207|801|1027|1609|1850|1981|2029|2192|2475|2810|2873|2889|3192|3315|3480|3611|4092|5155|5187|5514|5524|5573|5777|5787|5795|5801|5925|6895|6992|7430|8660|9479|9665|10106|10114|10160|10221|10614|22853|23603|23624|23645|51347|51657|56937|57221|57556|57662|80149|80279|80824|85450|90007|124790|124997|151242|153090|163882|199731|406890|406900|406921|406991|406994|407024	ABL1|AKT1|CALM1|CDKN1B|DGKQ|DUSP8|EIF4G1|ENSA|FBLN1|MTOR|SFN|GPS1|RAPGEF1|HNRNPU|HSPB1|IGF1R|ILK|SMAD7|PDGFB|PER1|PPP1R10|PTPA|PRKAR1A|PTPN6|PTPRB|PTPRJ|PTPRR|RB1|TARBP2|PPP1R11|EZR|IRS2|MAPK8IP1|MARF1|CTDSP2|HIPK3|FARP1|TRIB1|HEXIM1|LMTK2|CORO1C|CBLC|PPP1R15A|TAOK3|STYXL1|PMEPA1|ARFGEF3|SEMA6A|CAMSAP3|ZC3H12A|CDK5RAP3|DUSP16|ITPRIP|MIDN|HEXIM2|WDR81|PPP1R1C|DAB2IP|CNST|CADM4|MIRLET7G|MIR106B|MIR…	-2.9	Input ID
GO Biological Processes	19	GO:0048667	cell morphogenesis involved in neuron differentiation	19_GO:0032502 developmental process	-4.9	1.7	4.7	24367	598	1562	66	4.2	0.51	25|60|214|288|473|658|1072|1523|1969|2064|2817|2902|3326|3397|3398|3611|3670|3800|4035|4851|4929|5291|5530|5727|5797|5818|5909|5925|6277|6324|6464|6722|6794|6904|7204|7430|8609|8660|8831|9839|10160|10211|10458|10611|11078|22941|23022|23077|23111|23242|23316|23327|23499|29882|51330|54910|55740|57142|57556|64855|79791|79955|85451|91584|113246|286262	ABL1|ACTB|ALCAM|ANK3|RERE|BMPR1B|CFL1|CUX1|EPHA2|ERBB2|GPC1|GRIN1|HSP90AB1|ID1|ID2|ILK|ISL1|KIF5C|LRP1|NOTCH1|NR4A2|PIK3CB|PPP3CA|PTCH1|PTPRM|NECTIN1|RAP1GAP|RB1|S100A6|SCN1B|SHC1|SRF|STK11|TBCD|TRIO|EZR|KLF7|IRS2|SYNGAP1|ZEB2|FARP1|FLOT1|BAIAP2|PDLIM5|TRIOBP|SHANK2|PALLD|MYCBP2|SPART|COBL|CUX2|NEDD4L|MACF1|ANAPC2|TNFRSF12A|SEMA4C|ENAH|RTN4|SEMA6A|NIBAN2|FBXO31|PDZD7|UNK|PLXNA4|C12orf57|TPRN	-2.9	Input ID
GO Biological Processes	19	GO:0061008	hepaticobiliary system development	19_GO:0032502 developmental process	-4.9	2.6	5.1	24367	142	1562	24	1.5	0.31	595|1051|1628|1956|3249|4088|4851|5315|5727|5914|5915|5967|6670|6881|6928|7494|8837|9821|10269|10370|23242|55036|55897|84159	CCND1|CEBPB|DBP|EGFR|HPN|SMAD3|NOTCH1|PKM|PTCH1|RARA|RARB|REG1A|SP3|TAF10|HNF1B|XBP1|CFLAR|RB1CC1|ZMPSTE24|CITED2|COBL|CCDC40|MESP1|ARID5B	-2.9	Input ID
GO Biological Processes	19	GO:0030879	mammary gland development	19_GO:0032502 developmental process	-4.9	2.6	5.1	24367	142	1562	24	1.5	0.31	207|595|1051|1969|1999|2030|2194|2294|3202|3205|3398|4855|5727|6239|6778|6926|7494|8660|8835|9612|11331|51043|57142|90780	AKT1|CCND1|CEBPB|EPHA2|ELF3|SLC29A1|FASN|FOXF1|HOXA5|HOXA9|ID2|NOTCH4|PTCH1|RREB1|STAT6|TBX3|XBP1|IRS2|SOCS2|NCOR2|PHB2|ZBTB7B|RTN4|PYGO2	-2.9	Input ID
GO Biological Processes	19	GO:0061013	regulation of mRNA catabolic process	19_GO:0048519 negative regulation of biological process	-4.9	2.3	5	24367	200	1562	30	1.9	0.35	207|677|678|1153|1981|2475|3192|3303|3315|5691|5696|5698|5707|5708|5976|7316|7534|7538|7832|8125|8531|9967|10140|22849|23034|55095|79066|80149|246175|342977	AKT1|ZFP36L1|ZFP36L2|CIRBP|EIF4G1|MTOR|HNRNPU|HSPA1A|HSPB1|PSMB3|PSMB8|PSMB9|PSMD1|PSMD2|UPF1|UBC|YWHAZ|ZFP36|BTG2|ANP32A|YBX3|THRAP3|TOB1|CPEB3|SAMD4A|SAMD4B|METTL16|ZC3H12A|CNOT6L|NANOS3	-2.8	Input ID
GO Biological Processes	19	GO:0003006	developmental process involved in reproduction	19_GO:0022414 reproductive process	-4.9	1.7	4.6	24367	683	1562	73	4.7	0.53	207|247|595|598|599|638|658|677|994|1027|1051|1508|1656|1718|1811|1956|2176|2309|2475|2624|2683|3021|3169|3205|3206|3207|3239|3326|3625|3726|3856|3955|4323|4824|4851|4920|5087|5155|5176|5727|5777|5914|5916|6256|6382|6670|6794|6895|6926|7704|8061|8204|8531|8890|8893|9444|9665|10116|10370|10481|11057|11144|11331|23493|25976|26528|29118|79670|79977|84159|90780|113026|342977	AKT1|ALOX15B|CCND1|BCL2L1|BCL2L2|BIK|BMPR1B|ZFP36L1|CDC25B|CDKN1B|CEBPB|CTSB|DDX6|DHCR24|SLC26A3|EGFR|FANCC|FOXO3|MTOR|GATA2|B4GALT1|H3-3B|FOXA1|HOXA9|HOXA10|HOXA11|HOXD13|HSP90AB1|INHBB|JUNB|KRT8|LFNG|MMP14|NKX3-1|NOTCH1|ROR2|PBX1|PDGFB|SERPINF1|PTCH1|PTPN6|RARA|RARG|RXRA|SDC1|SP3|STK11|TARBP2|TBX3|ZBTB16|FOSL1|NRIP1|YBX3|EIF2B4|EIF2B5|QKI|MARF1|FEM1B|CITED2|HOXB13|ABHD2|DMC1|PHB2|HEY2|TIPARP|DA…	-2.8	Input ID
GO Biological Processes	19	GO:0045765	regulation of angiogenesis	19_GO:0032502 developmental process	-4.9	1.9	4.8	24367	392	1562	48	3.1	0.44	25|354|694|861|1284|1969|2064|2624|3202|3315|3339|3397|3670|3728|4780|4851|5176|5315|5797|6237|6376|6667|6678|7082|7494|9146|23554|51330|51564|56999|57556|64855|79812|80149|90993|153090|406890|406900|406910|406911|406921|406991|406994|407019|407021|407030|407056|494324	ABL1|KLK3|BTG1|RUNX1|COL4A2|EPHA2|ERBB2|GATA2|HOXA5|HSPB1|HSPG2|ID1|ISL1|JUP|NFE2L2|NOTCH1|SERPINF1|PKM|PTPRM|RRAS|CX3CL1|SP1|SPARC|TJP1|XBP1|HGS|TSPAN12|TNFRSF12A|HDAC7|ADAMTS9|SEMA6A|NIBAN2|MMRN2|ZC3H12A|CREB3L1|DAB2IP|MIRLET7G|MIR106B|MIR125A|MIR125B1|MIR132|MIR21|MIR212|MIR27B|MIR29A|MIR30B|MIR99B|MIR375	-2.8	Input ID
GO Biological Processes	19	GO:0007015	actin filament organization	19_GO:0071840 cellular component organization or biogenesis	-4.9	1.9	4.7	24367	426	1562	51	3.3	0.45	25|81|87|390|832|1072|1236|2195|2475|2934|3397|4088|4646|4739|5345|5881|6376|6385|6722|7082|7169|7171|7430|8470|9181|9463|10278|10458|10580|10788|11078|11346|22998|23189|23242|23433|23603|29993|51474|54434|54509|55160|55740|55971|57619|58480|79778|171024|285590|406941|406991	ABL1|ACTN4|ACTN1|RND3|CAPZB|CFL1|CCR7|FAT1|MTOR|GSN|ID1|SMAD3|MYO6|NEDD9|SERPINF2|RAC3|CX3CL1|SDC4|SRF|TJP1|TPM2|TPM4|EZR|SORBS2|ARHGEF2|PICK1|EFS|BAIAP2|SORBS1|IQGAP2|TRIOBP|SYNPO|LIMCH1|KANK1|COBL|RHOQ|CORO1C|PACSIN1|LIMA1|SSH1|RHOF|ARHGEF10L|ENAH|BAIAP2L1|SHROOM3|RHOU|MICALL2|SYNPO2|SH3PXD2B|MIR149|MIR21	-2.8	Input ID
GO Biological Processes	19	GO:0045216	cell-cell junction organization	19_GO:0071840 cellular component organization or biogenesis	-4.9	2.5	5	24367	162	1562	26	1.7	0.32	81|861|865|928|1365|1969|3728|3987|4088|5010|5583|5818|6722|6904|7082|7094|8506|9069|9074|9080|9231|51564|57662|64072|79778|79977	ACTN4|RUNX1|CBFB|CD9|CLDN3|EPHA2|JUP|LIMS1|SMAD3|CLDN11|PRKCH|NECTIN1|SRF|TBCD|TJP1|TLN1|CNTNAP1|CLDN12|CLDN6|CLDN9|DLG5|HDAC7|CAMSAP3|CDH23|MICALL2|GRHL2	-2.8	Input ID
GO Biological Processes	19	GO:0002790	peptide secretion	19_GO:0051179 localization	-4.9	1.7	4.6	24367	649	1562	70	4.5	0.52	25|177|247|307|776|1236|1803|1956|2029|2268|3098|3146|3382|3418|3566|3625|3670|3708|4035|4851|5019|5208|5452|5530|5865|6284|6376|6659|6720|6928|6992|7349|7430|7494|8425|8609|8660|8840|8864|9066|9463|9515|9572|10497|10758|23178|25874|26286|27086|51043|54097|54795|55024|55540|56848|63941|65220|80149|81285|83786|84300|84830|90007|114899|283849|284119|375056|406941|407024|594855	ABL1|AGER|ALOX15B|ANXA4|CACNA1D|CCR7|DPP4|EGFR|ENSA|FGR|HK1|HMGB1|ICA1|IDH2|IL4R|INHBB|ISL1|ITPR1|LRP1|NOTCH1|OXCT1|PFKFB2|POU2F2|PPP3CA|RAB3B|S100A13|CX3CL1|SOX4|SREBF1|HNF1B|PPP1R11|UCN|EZR|XBP1|LTBP4|KLF7|IRS2|CCN4|PER2|SYT7|PICK1|STXBP5L|NR1D1|UNC13B|TRAF3IP2|PASK|MPC2|ARFGAP3|FOXP1|ZBTB7B|FAM3B|TRPM4|BANK1|IL17RB|SPHK2|NECAB3|NADK|ZC3H12A|OR51E2|FRMD8|UQCC2|ADTRP|MIDN|C1QTNF3|EXOC3L1|CAVIN1|…	-2.8	Input ID
GO Biological Processes	19	GO:0045165	cell fate commitment	19_GO:0032502 developmental process	-4.8	2.1	4.8	24367	274	1562	37	2.4	0.38	860|1051|1745|1746|2114|2139|2475|2624|3110|3169|3207|3236|3398|3670|4170|4851|4855|4920|5727|5914|6097|6778|6926|6928|7005|8643|9181|23135|23493|25803|51043|54623|54738|54845|55897|81029|285590	RUNX2|CEBPB|DLX1|DLX2|ETS2|EYA2|MTOR|GATA2|MNX1|FOXA1|HOXA11|HOXD10|ID2|ISL1|MCL1|NOTCH1|NOTCH4|ROR2|PTCH1|RARA|RORC|STAT6|TBX3|HNF1B|TEAD3|PTCH2|ARHGEF2|KDM6B|HEY2|SPDEF|ZBTB7B|PAF1|FEV|ESRP1|MESP1|WNT5B|SH3PXD2B	-2.8	Input ID
GO Biological Processes	19	GO:0007044	cell-substrate junction assembly	19_GO:0071840 cellular component organization or biogenesis	-4.8	3	5.2	24367	99	1562	19	1.2	0.28	25|87|667|3909|3987|4035|4088|4323|5339|5795|6385|7094|7145|7205|10580|22998|23499|23603|57662	ABL1|ACTN1|DST|LAMA3|LIMS1|LRP1|SMAD3|MMP14|PLEC|PTPRJ|SDC4|TLN1|TNS1|TRIP6|SORBS1|LIMCH1|MACF1|CORO1C|CAMSAP3	-2.8	Input ID
GO Biological Processes	19	GO:0106106	cold-induced thermogenesis	19_GO:0032501 multicellular organismal process	-4.8	2.6	5	24367	144	1562	24	1.5	0.31	153|154|468|1051|3397|3480|3566|4851|4883|5925|6778|6794|7067|7090|8864|9572|9658|10400|23135|51043|55198|57561|79054|79813	ADRB1|ADRB2|ATF4|CEBPB|ID1|IGF1R|IL4R|NOTCH1|NPR3|RB1|STAT6|STK11|THRA|TLE3|PER2|NR1D1|ZNF516|PEMT|KDM6B|ZBTB7B|APPL2|ARRDC3|TRPM8|EHMT1	-2.8	Input ID
GO Biological Processes	19	GO:0120161	regulation of cold-induced thermogenesis	19_GO:0032501 multicellular organismal process	-4.8	2.6	5	24367	144	1562	24	1.5	0.31	153|154|468|1051|3397|3480|3566|4851|4883|5925|6778|6794|7067|7090|8864|9572|9658|10400|23135|51043|55198|57561|79054|79813	ADRB1|ADRB2|ATF4|CEBPB|ID1|IGF1R|IL4R|NOTCH1|NPR3|RB1|STAT6|STK11|THRA|TLE3|PER2|NR1D1|ZNF516|PEMT|KDM6B|ZBTB7B|APPL2|ARRDC3|TRPM8|EHMT1	-2.8	Input ID
GO Biological Processes	19	GO:0007169	transmembrane receptor protein tyrosine kinase signaling pathway	19_GO:0023052 signaling	-4.8	1.6	4.5	24367	737	1562	77	4.9	0.55	25|60|154|207|535|860|920|924|967|1277|1282|1284|1609|1956|1969|2050|2064|2065|2257|2268|2309|2817|2889|2902|3249|3315|3480|4035|4739|4824|4920|5155|5291|5430|5641|5795|5801|6461|6464|6720|6778|7763|8503|8660|8835|9146|9158|9518|10188|10278|10458|10551|10580|22853|23189|23433|23545|23624|25976|26509|51043|54845|55971|57142|57556|64710|64855|79812|80004|84159|90423|90993|133396|153090|199731|40699…	ABL1|ACTB|ADRB2|AKT1|ATP6V0A1|RUNX2|CD4|CD7|CD63|COL1A1|COL4A1|COL4A2|DGKQ|EGFR|EPHA2|EPHB4|ERBB2|ERBB3|FGF12|FGR|FOXO3|GPC1|RAPGEF1|GRIN1|HPN|HSPB1|IGF1R|LRP1|NEDD9|NKX3-1|ROR2|PDGFB|PIK3CB|POLR2A|LGMN|PTPRJ|PTPRR|SHB|SHC1|SREBF1|STAT6|ZFAND5|PIK3R3|IRS2|SOCS2|HGS|FIBP|GDF15|TNK2|EFS|BAIAP2|AGR2|SORBS1|LMTK2|KANK1|RHOQ|ATP6V0A2|CBLC|TIPARP|MYOF|ZBTB7B|ESRP1|BAIAP2L1|RTN4|SEMA6A|NUCKS1|NIBAN2|MMR…	-2.7	Input ID
GO Biological Processes	19	GO:0043371	negative regulation of CD4-positive, alpha-beta T cell differentiation	19_GO:0022610 biological adhesion	-4.8	6.2	6.1	24367	20	1562	8	0.51	0.18	604|861|865|3146|3566|4092|51043|80149	BCL6|RUNX1|CBFB|HMGB1|IL4R|SMAD7|ZBTB7B|ZC3H12A	-2.7	Input ID
GO Biological Processes	19	GO:0035966	response to topologically incorrect protein	19_GO:0050896 response to stimulus	-4.7	2.3	4.9	24367	204	1562	30	1.9	0.35	468|595|871|1200|3303|3304|3305|3315|3326|3337|4000|4780|6048|6464|7094|7494|9531|10106|10551|23645|26353|54788|55432|80279|84447|90993|148327|153090|168620|200312	ATF4|CCND1|SERPINH1|TPP1|HSPA1A|HSPA1B|HSPA1L|HSPB1|HSP90AB1|DNAJB1|LMNA|NFE2L2|RNF5|SHC1|TLN1|XBP1|BAG3|CTDSP2|AGR2|PPP1R15A|HSPB8|DNAJB12|YOD1|CDK5RAP3|SYVN1|CREB3L1|CREB3L4|DAB2IP|BHLHA15|RNF215	-2.7	Input ID
GO Biological Processes	19	GO:1901653	cellular response to peptide	19_GO:0050896 response to stimulus	-4.7	1.9	4.7	24367	397	1562	48	3.1	0.44	154|177|207|535|599|677|2309|2875|2902|3164|3397|3480|3625|4035|4780|4929|5315|5573|5641|5967|6464|6667|6720|6778|6844|7071|7494|8503|8660|8835|8837|9181|9518|10458|10580|23189|23433|23545|51043|51274|55198|55971|57492|64710|84275|90423|406900|100132074	ADRB2|AGER|AKT1|ATP6V0A1|BCL2L2|ZFP36L1|FOXO3|GPT|GRIN1|NR4A1|ID1|IGF1R|INHBB|LRP1|NFE2L2|NR4A2|PKM|PRKAR1A|LGMN|REG1A|SHC1|SP1|SREBF1|STAT6|VAMP2|KLF10|XBP1|PIK3R3|IRS2|SOCS2|CFLAR|ARHGEF2|GDF15|BAIAP2|SORBS1|KANK1|RHOQ|ATP6V0A2|ZBTB7B|KLF3|APPL2|BAIAP2L1|ARID1B|NUCKS1|SLC25A33|ATP6V1E2|MIR106B|FOXO6	-2.7	Input ID
GO Biological Processes	19	GO:1903829	positive regulation of cellular protein localization	19_GO:0048518 positive regulation of biological process	-4.7	2	4.7	24367	331	1562	42	2.7	0.41	207|288|636|1128|1263|1956|1969|2040|2064|2810|3305|3326|3675|3728|4035|4088|5583|6794|6844|7323|7430|7534|8878|9531|9696|10055|10347|10551|10580|11079|27113|51104|51128|54434|54471|57142|58480|79778|80149|80279|84662|163882	AKT1|ANK3|BICD1|CHRM1|PLK3|EGFR|EPHA2|STOM|ERBB2|SFN|HSPA1L|HSP90AB1|ITGA3|JUP|LRP1|SMAD3|PRKCH|STK11|VAMP2|UBE2D3|EZR|YWHAZ|SQSTM1|BAG3|CROCC|SAE1|ABCA7|AGR2|SORBS1|RER1|BBC3|ABHD17B|SAR1B|SSH1|MIEF1|RTN4|RHOU|MICALL2|ZC3H12A|CDK5RAP3|GLIS2|CNST	-2.7	Input ID
GO Biological Processes	19	GO:0060537	muscle tissue development	19_GO:0032502 developmental process	-4.7	1.9	4.6	24367	409	1562	49	3.1	0.44	1465|1655|2065|2139|2274|2317|2353|2475|2817|3192|3236|3398|3670|4000|4088|4092|4209|4211|4851|5530|5573|5727|5914|5915|5925|6256|6722|6926|7763|7832|8470|8531|8837|10211|10269|10521|10611|23135|23493|25976|29895|55897|56999|64855|84300|115701|150094|283149|407014	CSRP1|DDX5|ERBB3|EYA2|FHL2|FLNB|FOS|MTOR|GPC1|HNRNPU|HOXD10|ID2|ISL1|LMNA|SMAD3|SMAD7|MEF2D|MEIS1|NOTCH1|PPP3CA|PRKAR1A|PTCH1|RARA|RARB|RB1|RXRA|SRF|TBX3|ZFAND5|BTG2|SORBS2|YBX3|CFLAR|FLOT1|ZMPSTE24|DDX17|PDLIM5|KDM6B|HEY2|TIPARP|MYLPF|MESP1|ADAMTS9|NIBAN2|UQCC2|ALPK2|SIK1|BCL9L|MIR25	-2.7	Input ID
GO Biological Processes	19	GO:0031400	negative regulation of protein modification process	19_GO:0048519 negative regulation of biological process	-4.7	1.7	4.5	24367	631	1562	68	4.4	0.52	25|207|801|1027|1487|1609|1850|1981|2029|2192|2475|2810|2873|2889|3303|3304|3315|3480|3611|4092|5187|5252|5514|5524|5573|5777|5787|5795|5801|5925|6659|6895|6992|7349|7430|8864|8878|9479|10106|10114|10221|10614|22853|23603|23624|23645|51035|51347|51657|56848|56937|57556|64359|80149|80279|80824|85450|124790|151242|153090|199731|340485|406890|406900|406921|406991|406994|407024	ABL1|AKT1|CALM1|CDKN1B|CTBP1|DGKQ|DUSP8|EIF4G1|ENSA|FBLN1|MTOR|SFN|GPS1|RAPGEF1|HSPA1A|HSPA1B|HSPB1|IGF1R|ILK|SMAD7|PER1|PHF1|PPP1R10|PTPA|PRKAR1A|PTPN6|PTPRB|PTPRJ|PTPRR|RB1|SOX4|TARBP2|PPP1R11|UCN|EZR|PER2|SQSTM1|MAPK8IP1|CTDSP2|HIPK3|TRIB1|HEXIM1|LMTK2|CORO1C|CBLC|PPP1R15A|UBXN1|TAOK3|STYXL1|SPHK2|PMEPA1|SEMA6A|NXN|ZC3H12A|CDK5RAP3|DUSP16|ITPRIP|HEXIM2|PPP1R1C|DAB2IP|CADM4|ACER2|MIRLET7G|MIR10…	-2.7	Input ID
GO Biological Processes	19	GO:0044262	cellular carbohydrate metabolic process	19_GO:0008152 metabolic process	-4.7	2.1	4.7	24367	288	1562	38	2.4	0.39	207|801|1609|2132|2475|2595|2683|2784|2875|3098|3418|3425|3612|3705|5031|5208|5500|6097|8660|8864|8871|9572|9821|10020|10269|10580|23178|26509|27232|51477|80168|84002|85414|90007|90673|114899|150094|374907	AKT1|CALM1|DGKQ|EXT2|MTOR|GANC|B4GALT1|GNB3|GPT|HK1|IDH2|IDUA|IMPA1|ITPK1|P2RY6|PFKFB2|PPP1CB|RORC|IRS2|PER2|SYNJ2|NR1D1|RB1CC1|GNE|ZMPSTE24|SORBS1|PASK|MYOF|GNMT|ISYNA1|MOGAT2|B3GNT5|SLC45A3|MIDN|PPP1R3E|C1QTNF3|SIK1|B3GNT8	-2.7	Input ID
GO Biological Processes	19	GO:0080135	regulation of cellular response to stress	19_GO:0050896 response to stimulus	-4.7	1.6	4.5	24367	765	1562	79	5.1	0.55	25|177|207|355|468|567|598|604|1236|1410|1655|1719|1857|1859|1956|1981|2139|2309|2475|2889|3090|3146|3303|3304|3305|3315|3326|3337|3480|4035|4055|4170|4780|4824|4920|5034|5187|5345|5514|7185|7430|7494|7786|8428|8531|8870|8996|9043|9181|9479|9531|9618|9821|9839|10114|10116|10269|10551|10728|10783|23645|26353|27102|51035|51043|51278|51347|54910|55432|57332|57630|80149|84447|90993|153090|221472|4069…	ABL1|AGER|AKT1|FAS|ATF4|B2M|BCL2L1|BCL6|CCR7|CRYAB|DDX5|DHFR|DVL3|DYRK1A|EGFR|EIF4G1|EYA2|FOXO3|MTOR|RAPGEF1|HIC1|HMGB1|HSPA1A|HSPA1B|HSPA1L|HSPB1|HSP90AB1|DNAJB1|IGF1R|LRP1|LTBR|MCL1|NFE2L2|NKX3-1|ROR2|P4HB|PER1|SERPINF2|PPP1R10|TRAF1|EZR|XBP1|MAP3K12|STK24|YBX3|IER3|NOL3|SPAG9|ARHGEF2|MAPK8IP1|BAG3|TRAF4|RB1CC1|ZEB2|HIPK3|FEM1B|ZMPSTE24|AGR2|PTGES3|NEK6|PPP1R15A|HSPB8|EIF2AK1|UBXN1|ZBTB7B|IER5|…	-2.7	Input ID
GO Biological Processes	19	GO:0034284	response to monosaccharide	19_GO:0050896 response to stimulus	-4.7	2.3	4.8	24367	205	1562	30	1.9	0.35	177|1027|2029|2030|2309|3480|4035|5019|5176|5208|5530|6659|6678|6720|6722|6844|6928|7343|7494|8609|8660|8890|8893|9572|10497|25874|54795|56652|65220|406890	AGER|CDKN1B|ENSA|SLC29A1|FOXO3|IGF1R|LRP1|OXCT1|SERPINF1|PFKFB2|PPP3CA|SOX4|SPARC|SREBF1|SRF|VAMP2|HNF1B|UBTF|XBP1|KLF7|IRS2|EIF2B4|EIF2B5|NR1D1|UNC13B|MPC2|TRPM4|TWNK|NADK|MIRLET7G	-2.7	Input ID
GO Biological Processes	19	GO:0009749	response to glucose	19_GO:0050896 response to stimulus	-4.7	2.3	4.8	24367	195	1562	29	1.9	0.34	177|1027|2029|2030|2309|3480|4035|5019|5176|5208|5530|6659|6720|6722|6844|6928|7343|7494|8609|8660|8890|8893|9572|10497|25874|54795|56652|65220|406890	AGER|CDKN1B|ENSA|SLC29A1|FOXO3|IGF1R|LRP1|OXCT1|SERPINF1|PFKFB2|PPP3CA|SOX4|SREBF1|SRF|VAMP2|HNF1B|UBTF|XBP1|KLF7|IRS2|EIF2B4|EIF2B5|NR1D1|UNC13B|MPC2|TRPM4|TWNK|NADK|MIRLET7G	-2.7	Input ID
Canonical Pathways	11	M162	PID RXR VDR PATHWAY		-4.7	5.4	5.9	24367	26	1562	9	0.58	0.19	3164|5914|5915|5916|6256|6720|7067|7068|9612	NR4A1|RARA|RARB|RARG|RXRA|SREBF1|THRA|THRB|NCOR2	-2.7	Input ID
GO Biological Processes	19	GO:0051017	actin filament bundle assembly	19_GO:0071840 cellular component organization or biogenesis	-4.7	2.4	4.9	24367	166	1562	26	1.7	0.32	25|81|87|390|2475|3397|4088|4739|5345|6376|6385|6722|7082|7430|10458|10580|11346|22998|51474|54509|55160|55971|171024|285590|406941|406991	ABL1|ACTN4|ACTN1|RND3|MTOR|ID1|SMAD3|NEDD9|SERPINF2|CX3CL1|SDC4|SRF|TJP1|EZR|BAIAP2|SORBS1|SYNPO|LIMCH1|LIMA1|RHOF|ARHGEF10L|BAIAP2L1|SYNPO2|SH3PXD2B|MIR149|MIR21	-2.7	Input ID
GO Biological Processes	19	GO:0007346	regulation of mitotic cell cycle	19_GO:0050789 regulation of biological process	-4.7	1.6	4.5	24367	718	1562	75	4.8	0.54	25|207|595|598|604|677|678|694|894|994|1027|1163|1263|1453|1956|1981|2810|3169|3192|3303|3304|3398|4088|4212|4824|5087|5155|5514|5641|5691|5696|5698|5707|5708|5727|5777|5890|5925|6604|6659|7832|7846|8428|8636|8678|9020|9656|10106|10269|10783|11331|23113|23326|29882|51347|51433|51434|54820|55198|55571|55904|79027|79035|79791|80198|80279|113130|146691|150094|246175|286053|339479|406991|407021|407024	ABL1|AKT1|CCND1|BCL2L1|BCL6|ZFP36L1|ZFP36L2|BTG1|CCND2|CDC25B|CDKN1B|CKS1B|PLK3|CSNK1D|EGFR|EIF4G1|SFN|FOXA1|HNRNPU|HSPA1A|HSPA1B|ID2|SMAD3|MEIS2|NKX3-1|PBX1|PDGFB|PPP1R10|LGMN|PSMB3|PSMB8|PSMB9|PSMD1|PSMD2|PTCH1|PTPN6|RAD51B|RB1|SMARCD3|SOX4|BTG2|TUBA1A|STK24|SSNA1|BECN1|MAP3K14|MDC1|CTDSP2|ZMPSTE24|NEK6|PHB2|CUL9|USP22|ANAPC2|TAOK3|ANAPC5|ANAPC7|NDE1|APPL2|CNOT11|KMT2E|ZNF655|NABP2|FBXO31|MUS81…	-2.7	Input ID
GO Biological Processes	19	GO:1903708	positive regulation of hemopoiesis	19_GO:0002376 immune system process	-4.7	2.3	4.8	24367	196	1562	29	1.9	0.34	177|604|677|861|865|920|2309|2353|2624|3146|3202|3303|3304|3398|3566|3707|4323|4920|5914|5925|7071|7494|7704|10221|10443|22890|51043|64115|406991	AGER|BCL6|ZFP36L1|RUNX1|CBFB|CD4|FOXO3|FOS|GATA2|HMGB1|HOXA5|HSPA1A|HSPA1B|ID2|IL4R|ITPKB|MMP14|ROR2|RARA|RB1|KLF10|XBP1|ZBTB16|TRIB1|N4BP2L2|ZBTB1|ZBTB7B|VSIR|MIR21	-2.6	Input ID
GO Biological Processes	19	GO:0048812	neuron projection morphogenesis	19_GO:0032502 developmental process	-4.7	1.7	4.5	24367	658	1562	70	4.5	0.52	25|60|214|288|473|658|1072|1523|1857|1956|1969|2064|2817|2823|2902|3110|3326|3397|3611|3670|3800|4035|4681|4752|4851|4929|5291|5530|5727|5797|5818|5909|5967|6277|6324|6464|6722|6794|7204|7430|8506|8609|8660|8831|9839|10160|10211|10458|10611|22941|23022|23077|23111|23242|23316|23327|23499|29882|29993|51330|54910|55740|57142|57556|64855|79791|91584|113246|114804|153090	ABL1|ACTB|ALCAM|ANK3|RERE|BMPR1B|CFL1|CUX1|DVL3|EGFR|EPHA2|ERBB2|GPC1|GPM6A|GRIN1|MNX1|HSP90AB1|ID1|ILK|ISL1|KIF5C|LRP1|NBL1|NEK3|NOTCH1|NR4A2|PIK3CB|PPP3CA|PTCH1|PTPRM|NECTIN1|RAP1GAP|REG1A|S100A6|SCN1B|SHC1|SRF|STK11|TRIO|EZR|CNTNAP1|KLF7|IRS2|SYNGAP1|ZEB2|FARP1|FLOT1|BAIAP2|PDLIM5|SHANK2|PALLD|MYCBP2|SPART|COBL|CUX2|NEDD4L|MACF1|ANAPC2|PACSIN1|TNFRSF12A|SEMA4C|ENAH|RTN4|SEMA6A|NIBAN2|FBXO31|PL…	-2.6	Input ID
Reactome Gene Sets	6	R-HSA-9031628	NGF-stimulated transcription		-4.6	4.4	5.6	24367	39	1562	11	0.7	0.21	2353|3397|3398|3399|3726|3727|4209|4665|6722|8061|10221	FOS|ID1|ID2|ID3|JUNB|JUND|MEF2D|NAB2|SRF|FOSL1|TRIB1	-2.6	Input ID
GO Biological Processes	19	GO:0046632	alpha-beta T cell differentiation	19_GO:0002376 immune system process	-4.6	2.9	5	24367	102	1562	19	1.2	0.28	25|604|861|865|2475|3146|3566|3659|3707|4092|5914|6097|6778|7704|27086|51043|57630|80149|406991	ABL1|BCL6|RUNX1|CBFB|MTOR|HMGB1|IL4R|IRF1|ITPKB|SMAD7|RARA|RORC|STAT6|ZBTB16|FOXP1|ZBTB7B|SH3RF1|ZC3H12A|MIR21	-2.6	Input ID
Canonical Pathways	11	M58	PID AR PATHWAY		-4.6	3.6	5.3	24367	61	1562	14	0.9	0.24	207|354|595|2274|2934|3817|4824|5036|6722|7050|7113|8204|10106|23054	AKT1|KLK3|CCND1|FHL2|GSN|KLK2|NKX3-1|PA2G4|SRF|TGIF1|TMPRSS2|NRIP1|CTDSP2|NCOA6	-2.6	Input ID
GO Biological Processes	19	GO:0010976	positive regulation of neuron projection development	19_GO:0048518 positive regulation of biological process	-4.6	2	4.7	24367	291	1562	38	2.4	0.39	1523|1857|2475|2889|3611|3675|4035|4780|4920|5176|5754|5967|6324|6376|6722|6794|8837|9139|9231|9839|10458|22849|22941|23242|23316|23327|23499|23613|29882|29993|51330|51657|79791|91584|114804|153090|406985|100132074	CUX1|DVL3|MTOR|RAPGEF1|ILK|ITGA3|LRP1|NFE2L2|ROR2|SERPINF1|PTK7|REG1A|SCN1B|CX3CL1|SRF|STK11|CFLAR|CBFA2T2|DLG5|ZEB2|BAIAP2|CPEB3|SHANK2|COBL|CUX2|NEDD4L|MACF1|ZMYND8|ANAPC2|PACSIN1|TNFRSF12A|STYXL1|FBXO31|PLXNA4|RNF157|DAB2IP|MIR200C|FOXO6	-2.6	Input ID
GO Biological Processes	19	GO:0046634	regulation of alpha-beta T cell activation	19_GO:0002376 immune system process	-4.6	3	5.1	24367	94	1562	18	1.2	0.27	177|604|861|865|3105|3146|3566|3659|3707|4092|5914|7704|9479|51043|57630|64115|80149|406991	AGER|BCL6|RUNX1|CBFB|HLA-A|HMGB1|IL4R|IRF1|ITPKB|SMAD7|RARA|ZBTB16|MAPK8IP1|ZBTB7B|SH3RF1|VSIR|ZC3H12A|MIR21	-2.6	Input ID
GO Biological Processes	19	GO:0034333	adherens junction assembly	19_GO:0071840 cellular component organization or biogenesis	-4.6	3	5.1	24367	94	1562	18	1.2	0.27	25|60|87|3987|4035|4088|4092|4323|5795|6385|6904|7205|9231|10580|22998|23499|23603|57662	ABL1|ACTB|ACTN1|LIMS1|LRP1|SMAD3|SMAD7|MMP14|PTPRJ|SDC4|TBCD|TRIP6|DLG5|SORBS1|LIMCH1|MACF1|CORO1C|CAMSAP3	-2.6	Input ID
GO Biological Processes	19	GO:0072001	renal system development	19_GO:0032502 developmental process	-4.6	2	4.6	24367	292	1562	38	2.4	0.39	59|1282|2294|3207|3237|3398|3399|3611|3675|4088|4092|4358|4824|4851|4953|5087|5155|5176|5727|5914|5915|6382|6385|6659|6928|7704|8642|8837|9231|10269|23210|25976|64412|84159|84445|84662|90780|406910	ACTA2|COL4A1|FOXF1|HOXA11|HOXD11|ID2|ID3|ILK|ITGA3|SMAD3|SMAD7|MPV17|NKX3-1|NOTCH1|ODC1|PBX1|PDGFB|SERPINF1|PTCH1|RARA|RARB|SDC1|SDC4|SOX4|HNF1B|ZBTB16|DCHS1|CFLAR|DLG5|ZMPSTE24|JMJD6|TIPARP|GZF1|ARID5B|LZTS2|GLIS2|PYGO2|MIR125A	-2.6	Input ID
GO Biological Processes	19	GO:0043488	regulation of mRNA stability	19_GO:0048519 negative regulation of biological process	-4.6	2.4	4.8	24367	178	1562	27	1.7	0.33	207|677|678|1153|1981|2475|3192|3303|3315|5691|5696|5698|5707|5708|5976|7316|7534|7538|8125|8531|9967|22849|23034|55095|79066|80149|246175	AKT1|ZFP36L1|ZFP36L2|CIRBP|EIF4G1|MTOR|HNRNPU|HSPA1A|HSPB1|PSMB3|PSMB8|PSMB9|PSMD1|PSMD2|UPF1|UBC|YWHAZ|ZFP36|ANP32A|YBX3|THRAP3|CPEB3|SAMD4A|SAMD4B|METTL16|ZC3H12A|CNOT6L	-2.6	Input ID
GO Biological Processes	19	GO:0007423	sensory organ development	19_GO:0032502 developmental process	-4.6	1.7	4.5	24367	554	1562	61	3.9	0.49	220|658|1027|1282|1410|1412|1745|1746|1889|1956|1969|2195|2624|2823|3249|3299|3985|4088|4211|4212|4358|4646|4814|4851|4920|5013|5176|5754|5797|5818|5914|5915|5916|6256|6385|6604|6670|6678|6722|7068|7287|8642|9839|9997|11078|23210|23493|23554|26018|54845|64072|79955|79977|80736|81029|90780|113246|130916|283375|285590|286262	ALDH1A3|BMPR1B|CDKN1B|COL4A1|CRYAB|CRYBA2|DLX1|DLX2|ECE1|EGFR|EPHA2|FAT1|GATA2|GPM6A|HPN|HSF4|LIMK2|SMAD3|MEIS1|MEIS2|MPV17|MYO6|NINJ1|NOTCH1|ROR2|OTX1|SERPINF1|PTK7|PTPRM|NECTIN1|RARA|RARB|RARG|RXRA|SDC4|SMARCD3|SP3|SPARC|SRF|THRB|TULP1|DCHS1|ZEB2|SCO2|TRIOBP|JMJD6|HEY2|TSPAN12|LRIG1|ESRP1|CDH23|PDZD7|GRHL2|SLC44A4|WNT5B|PYGO2|C12orf57|MTERF4|SLC39A5|SH3PXD2B|TPRN	-2.6	Input ID
GO Biological Processes	19	GO:0001101	response to acid chemical	19_GO:0050896 response to stimulus	-4.6	1.9	4.6	24367	347	1562	43	2.8	0.41	31|207|598|599|928|1027|1051|1072|1236|1277|1282|1719|1956|2475|2902|2934|3141|3399|3856|5031|5155|5176|5727|5754|5914|5915|5916|5967|6256|6678|6720|7494|10400|10458|11331|22849|23677|80149|80781|81029|81285|339479|340485	ACACA|AKT1|BCL2L1|BCL2L2|CD9|CDKN1B|CEBPB|CFL1|CCR7|COL1A1|COL4A1|DHFR|EGFR|MTOR|GRIN1|GSN|HLCS|ID3|KRT8|P2RY6|PDGFB|SERPINF1|PTCH1|PTK7|RARA|RARB|RARG|REG1A|RXRA|SPARC|SREBF1|XBP1|PEMT|BAIAP2|PHB2|CPEB3|SH3BP4|ZC3H12A|COL18A1|WNT5B|OR51E2|BRINP3|ACER2	-2.6	Input ID
GO Biological Processes	19	GO:0071496	cellular response to external stimulus	19_GO:0050896 response to stimulus	-4.6	1.9	4.6	24367	336	1562	42	2.7	0.41	166|207|355|468|476|599|1265|1277|1956|1981|2353|2475|3171|3428|3625|3659|4055|4780|4929|6720|6722|7071|7132|7494|8061|8428|8678|9020|9463|9531|9780|10458|10919|23710|54434|54468|54795|80149|81631|168620|283375|406911	TLE5|AKT1|FAS|ATF4|ATP1A1|BCL2L2|CNN2|COL1A1|EGFR|EIF4G1|FOS|MTOR|FOXA3|IFI16|INHBB|IRF1|LTBR|NFE2L2|NR4A2|SREBF1|SRF|KLF10|TNFRSF1A|XBP1|FOSL1|STK24|BECN1|MAP3K14|PICK1|BAG3|PIEZO1|BAIAP2|EHMT2|GABARAPL1|SSH1|MIOS|TRPM4|ZC3H12A|MAP1LC3B|BHLHA15|SLC39A5|MIR125B1	-2.6	Input ID
GO Biological Processes	19	GO:0007009	plasma membrane organization	19_GO:0071840 cellular component organization or biogenesis	-4.6	2.8	5	24367	112	1562	20	1.3	0.28	207|288|488|2934|4627|9066|10211|10347|10397|10458|11252|26509|29993|30846|50636|53947|55971|92154|116238|727910	AKT1|ANK3|ATP2A2|GSN|MYH9|SYT7|FLOT1|ABCA7|NDRG1|BAIAP2|PACSIN2|MYOF|PACSIN1|EHD2|ANO7|A4GALT|BAIAP2L1|MTSS2|TLCD1|TLCD2	-2.6	Input ID
GO Biological Processes	19	GO:0009306	protein secretion	19_GO:0051179 localization	-4.6	1.7	4.4	24367	614	1562	66	4.2	0.51	25|177|247|307|776|1236|1803|1956|2029|2268|3098|3146|3382|3418|3566|3625|3670|3708|4035|4851|5019|5208|5452|5530|5865|6284|6376|6659|6720|6928|6992|7430|7494|8609|8660|8840|8864|9066|9463|9515|9572|10497|10758|25874|26286|27086|51043|54097|54795|55024|55540|56848|63941|65220|80149|81285|83786|84300|84830|90007|114899|284119|375056|406941|407024|594855	ABL1|AGER|ALOX15B|ANXA4|CACNA1D|CCR7|DPP4|EGFR|ENSA|FGR|HK1|HMGB1|ICA1|IDH2|IL4R|INHBB|ISL1|ITPR1|LRP1|NOTCH1|OXCT1|PFKFB2|POU2F2|PPP3CA|RAB3B|S100A13|CX3CL1|SOX4|SREBF1|HNF1B|PPP1R11|EZR|XBP1|KLF7|IRS2|CCN4|PER2|SYT7|PICK1|STXBP5L|NR1D1|UNC13B|TRAF3IP2|MPC2|ARFGAP3|FOXP1|ZBTB7B|FAM3B|TRPM4|BANK1|IL17RB|SPHK2|NECAB3|NADK|ZC3H12A|OR51E2|FRMD8|UQCC2|ADTRP|MIDN|C1QTNF3|CAVIN1|MIA3|MIR149|MIR29B1|CPL…	-2.6	Input ID
Canonical Pathways	11	M256	PID TAP63 PATHWAY		-4.6	3.8	5.3	24367	54	1562	13	0.83	0.23	25|355|667|2319|3675|6273|6604|6667|9249|9518|9618|23145|27113	ABL1|FAS|DST|FLOT2|ITGA3|S100A2|SMARCD3|SP1|DHRS3|GDF15|TRAF4|SSPOP|BBC3	-2.6	Input ID
GO Biological Processes	19	GO:0046631	alpha-beta T cell activation	19_GO:0002376 immune system process	-4.5	2.6	4.9	24367	140	1562	23	1.5	0.3	25|177|604|861|865|2475|3105|3146|3566|3659|3707|4092|5914|6097|6778|7704|9479|27086|51043|57630|64115|80149|406991	ABL1|AGER|BCL6|RUNX1|CBFB|MTOR|HLA-A|HMGB1|IL4R|IRF1|ITPKB|SMAD7|RARA|RORC|STAT6|ZBTB16|MAPK8IP1|FOXP1|ZBTB7B|SH3RF1|VSIR|ZC3H12A|MIR21	-2.6	Input ID
GO Biological Processes	19	GO:0051223	regulation of protein transport	19_GO:0051179 localization	-4.5	1.6	4.4	24367	725	1562	75	4.8	0.54	25|177|247|288|307|776|1128|1236|1263|1803|1956|2029|2040|2064|2268|2810|3098|3146|3305|3326|3382|3418|3566|3625|3670|3708|3728|4035|4088|5019|5208|5530|6376|6659|6720|6844|6992|7323|7430|7494|8609|8660|8840|8864|9066|9463|9515|9531|9572|10055|10434|10497|25874|27086|51128|54471|54795|55024|55432|55540|58480|65220|79778|80149|81285|83786|84300|84830|90007|114899|160622|163882|406940|406941|407024	ABL1|AGER|ALOX15B|ANK3|ANXA4|CACNA1D|CHRM1|CCR7|PLK3|DPP4|EGFR|ENSA|STOM|ERBB2|FGR|SFN|HK1|HMGB1|HSPA1L|HSP90AB1|ICA1|IDH2|IL4R|INHBB|ISL1|ITPR1|JUP|LRP1|SMAD3|OXCT1|PFKFB2|PPP3CA|CX3CL1|SOX4|SREBF1|VAMP2|PPP1R11|UBE2D3|EZR|XBP1|KLF7|IRS2|CCN4|PER2|SYT7|PICK1|STXBP5L|BAG3|NR1D1|SAE1|LYPLA1|UNC13B|MPC2|FOXP1|SAR1B|MIEF1|TRPM4|BANK1|YOD1|IL17RB|RHOU|NADK|MICALL2|ZC3H12A|OR51E2|FRMD8|UQCC2|ADTRP|MID…	-2.5	Input ID
GO Biological Processes	19	GO:1902106	negative regulation of leukocyte differentiation	19_GO:0002376 immune system process	-4.5	2.8	4.9	24367	104	1562	19	1.2	0.28	604|861|865|2064|2624|3146|3204|3398|3566|3659|4092|5914|7001|10221|51043|80149|406911|406991|407030	BCL6|RUNX1|CBFB|ERBB2|GATA2|HMGB1|HOXA7|ID2|IL4R|IRF1|SMAD7|RARA|PRDX2|TRIB1|ZBTB7B|ZC3H12A|MIR125B1|MIR21|MIR30B	-2.5	Input ID
GO Biological Processes	19	GO:0043484	regulation of RNA splicing	19_GO:0008152 metabolic process	-4.5	2.5	4.8	24367	141	1562	23	1.5	0.3	1153|1195|1655|1859|3181|3192|3303|4154|5430|6428|9967|10150|10521|10656|10929|23210|26528|51341|54845|79066|80004|84530|283375	CIRBP|CLK1|DDX5|DYRK1A|HNRNPA2B1|HNRNPU|HSPA1A|MBNL1|POLR2A|SRSF3|THRAP3|MBNL2|DDX17|KHDRBS3|SRSF8|JMJD6|DAZAP1|ZBTB7A|ESRP1|METTL16|ESRP2|SRRM4|SLC39A5	-2.5	Input ID
GO Biological Processes	19	GO:0061572	actin filament bundle organization	19_GO:0071840 cellular component organization or biogenesis	-4.5	2.4	4.7	24367	170	1562	26	1.7	0.32	25|81|87|390|2475|3397|4088|4739|5345|6376|6385|6722|7082|7430|10458|10580|11346|22998|51474|54509|55160|55971|171024|285590|406941|406991	ABL1|ACTN4|ACTN1|RND3|MTOR|ID1|SMAD3|NEDD9|SERPINF2|CX3CL1|SDC4|SRF|TJP1|EZR|BAIAP2|SORBS1|SYNPO|LIMCH1|LIMA1|RHOF|ARHGEF10L|BAIAP2L1|SYNPO2|SH3PXD2B|MIR149|MIR21	-2.5	Input ID
GO Biological Processes	19	GO:0009746	response to hexose	19_GO:0050896 response to stimulus	-4.5	2.3	4.7	24367	200	1562	29	1.9	0.34	177|1027|2029|2030|2309|3480|4035|5019|5176|5208|5530|6659|6720|6722|6844|6928|7343|7494|8609|8660|8890|8893|9572|10497|25874|54795|56652|65220|406890	AGER|CDKN1B|ENSA|SLC29A1|FOXO3|IGF1R|LRP1|OXCT1|SERPINF1|PFKFB2|PPP3CA|SOX4|SREBF1|SRF|VAMP2|HNF1B|UBTF|XBP1|KLF7|IRS2|EIF2B4|EIF2B5|NR1D1|UNC13B|MPC2|TRPM4|TWNK|NADK|MIRLET7G	-2.5	Input ID
KEGG Pathway	24	hsa05215	Prostate cancer		-4.5	3	5	24367	87	1562	17	1.1	0.26	207|354|468|595|1027|1956|2064|2475|3326|3480|4824|5155|5291|5925|8503|90993|148327	AKT1|KLK3|ATF4|CCND1|CDKN1B|EGFR|ERBB2|MTOR|HSP90AB1|IGF1R|NKX3-1|PDGFB|PIK3CB|RB1|PIK3R3|CREB3L1|CREB3L4	-2.5	Input ID
GO Biological Processes	19	GO:0009743	response to carbohydrate	19_GO:0050896 response to stimulus	-4.5	2.2	4.6	24367	231	1562	32	2	0.36	177|677|1027|2029|2030|2309|3480|4035|4199|5019|5176|5208|5530|6659|6678|6720|6722|6844|6928|7343|7494|8609|8660|8890|8893|9572|10497|25874|54795|56652|65220|406890	AGER|ZFP36L1|CDKN1B|ENSA|SLC29A1|FOXO3|IGF1R|LRP1|ME1|OXCT1|SERPINF1|PFKFB2|PPP3CA|SOX4|SPARC|SREBF1|SRF|VAMP2|HNF1B|UBTF|XBP1|KLF7|IRS2|EIF2B4|EIF2B5|NR1D1|UNC13B|MPC2|TRPM4|TWNK|NADK|MIRLET7G	-2.5	Input ID
GO Biological Processes	19	GO:0001678	cellular glucose homeostasis	19_GO:0065007 biological regulation	-4.5	2.5	4.8	24367	151	1562	24	1.5	0.31	177|2030|2309|3098|3171|3480|4035|5019|5176|5530|6659|6722|7343|7494|8609|8660|9572|10497|25874|54795|56652|64710|65220|406890	AGER|SLC29A1|FOXO3|HK1|FOXA3|IGF1R|LRP1|OXCT1|SERPINF1|PPP3CA|SOX4|SRF|UBTF|XBP1|KLF7|IRS2|NR1D1|UNC13B|MPC2|TRPM4|TWNK|NUCKS1|NADK|MIRLET7G	-2.5	Input ID
GO Biological Processes	19	GO:0048754	branching morphogenesis of an epithelial tube	19_GO:0032502 developmental process	-4.5	2.5	4.8	24367	151	1562	24	1.5	0.31	25|1282|1969|2294|3169|3202|3207|3237|3611|4323|4824|4851|4855|5087|5727|6722|6926|6928|8642|9231|10672|11331|64412|80004	ABL1|COL4A1|EPHA2|FOXF1|FOXA1|HOXA5|HOXA11|HOXD11|ILK|MMP14|NKX3-1|NOTCH1|NOTCH4|PBX1|PTCH1|SRF|TBX3|HNF1B|DCHS1|DLG5|GNA13|PHB2|GZF1|ESRP2	-2.5	Input ID
GO Biological Processes	19	GO:0003382	epithelial cell morphogenesis	19_GO:0032502 developmental process	-4.4	4.6	5.5	24367	34	1562	10	0.64	0.2	1365|2195|2317|3397|4855|23022|26084|79977|80781|440193	CLDN3|FAT1|FLNB|ID1|NOTCH4|PALLD|ARHGEF26|GRHL2|COL18A1|CCDC88C	-2.5	Input ID
GO Biological Processes	19	GO:0090087	regulation of peptide transport	19_GO:0051179 localization	-4.4	1.6	4.3	24367	755	1562	77	4.9	0.55	25|177|247|288|307|776|1128|1236|1263|1803|1956|2029|2040|2064|2268|2810|3098|3146|3305|3326|3382|3418|3566|3625|3670|3708|3728|4035|4088|5019|5208|5530|6376|6659|6720|6844|6992|7323|7349|7430|7494|8609|8660|8840|8864|9066|9463|9515|9531|9572|10055|10434|10497|23178|25874|27086|51128|54471|54795|55024|55432|55540|58480|65220|79778|80149|81285|83786|84300|84830|90007|114899|160622|163882|406940|40…	ABL1|AGER|ALOX15B|ANK3|ANXA4|CACNA1D|CHRM1|CCR7|PLK3|DPP4|EGFR|ENSA|STOM|ERBB2|FGR|SFN|HK1|HMGB1|HSPA1L|HSP90AB1|ICA1|IDH2|IL4R|INHBB|ISL1|ITPR1|JUP|LRP1|SMAD3|OXCT1|PFKFB2|PPP3CA|CX3CL1|SOX4|SREBF1|VAMP2|PPP1R11|UBE2D3|UCN|EZR|XBP1|KLF7|IRS2|CCN4|PER2|SYT7|PICK1|STXBP5L|BAG3|NR1D1|SAE1|LYPLA1|UNC13B|PASK|MPC2|FOXP1|SAR1B|MIEF1|TRPM4|BANK1|YOD1|IL17RB|RHOU|NADK|MICALL2|ZC3H12A|OR51E2|FRMD8|UQCC2|…	-2.5	Input ID
GO Biological Processes	19	GO:2001234	negative regulation of apoptotic signaling pathway	19_GO:0048519 negative regulation of biological process	-4.4	2.1	4.6	24367	233	1562	32	2	0.36	207|355|598|599|2139|3303|3304|3315|4000|4170|4335|4780|4929|5925|6376|7001|7494|7703|8531|8837|8996|9181|9479|9821|27166|57630|84447|85450|90993|342977|406921|406991	AKT1|FAS|BCL2L1|BCL2L2|EYA2|HSPA1A|HSPA1B|HSPB1|LMNA|MCL1|MNT|NFE2L2|NR4A2|RB1|CX3CL1|PRDX2|XBP1|PCGF2|YBX3|CFLAR|NOL3|ARHGEF2|MAPK8IP1|RB1CC1|PRELID1|SH3RF1|SYVN1|ITPRIP|CREB3L1|NANOS3|MIR132|MIR21	-2.5	Input ID
GO Biological Processes	19	GO:0022612	gland morphogenesis	19_GO:0032502 developmental process	-4.4	2.6	4.8	24367	124	1562	21	1.3	0.29	1051|1956|1969|1999|3169|3239|3249|4824|4851|5727|5916|6256|6778|6926|7430|7494|8837|10116|10481|11331|80004	CEBPB|EGFR|EPHA2|ELF3|FOXA1|HOXD13|HPN|NKX3-1|NOTCH1|PTCH1|RARG|RXRA|STAT6|TBX3|EZR|XBP1|CFLAR|FEM1B|HOXB13|PHB2|ESRP2	-2.4	Input ID
GO Biological Processes	19	GO:0006986	response to unfolded protein	19_GO:0050896 response to stimulus	-4.4	2.3	4.7	24367	182	1562	27	1.7	0.33	468|595|871|1200|3303|3304|3305|3315|3326|3337|4000|4780|6464|7094|7494|9531|10106|10551|23645|26353|55432|80279|84447|90993|148327|153090|168620	ATF4|CCND1|SERPINH1|TPP1|HSPA1A|HSPA1B|HSPA1L|HSPB1|HSP90AB1|DNAJB1|LMNA|NFE2L2|SHC1|TLN1|XBP1|BAG3|CTDSP2|AGR2|PPP1R15A|HSPB8|YOD1|CDK5RAP3|SYVN1|CREB3L1|CREB3L4|DAB2IP|BHLHA15	-2.4	Input ID
GO Biological Processes	19	GO:1903076	regulation of protein localization to plasma membrane	19_GO:0051179 localization	-4.4	2.9	4.9	24367	97	1562	18	1.2	0.27	60|207|598|1956|1969|3675|4035|4323|5583|7430|8878|10434|10551|10580|11079|23433|160622|163882	ACTB|AKT1|BCL2L1|EGFR|EPHA2|ITGA3|LRP1|MMP14|PRKCH|EZR|SQSTM1|LYPLA1|AGR2|SORBS1|RER1|RHOQ|TAMALIN|CNST	-2.4	Input ID
GO Biological Processes	19	GO:0060487	lung epithelial cell differentiation	19_GO:0032502 developmental process	-4.4	5.7	5.7	24367	22	1562	8	0.51	0.18	3169|3202|7067|7068|7965|10551|25803|79977	FOXA1|HOXA5|THRA|THRB|AIMP2|AGR2|SPDEF|GRHL2	-2.4	Input ID
KEGG Pathway	24	hsa05205	Proteoglycans in cancer		-4.4	2.2	4.6	24367	203	1562	29	1.9	0.34	60|207|288|355|595|967|1655|1956|2064|2065|2317|2475|2817|3236|3339|3480|3708|5291|5500|5727|5777|6237|6382|6385|7430|8503|23624|81029|406991	ACTB|AKT1|ANK3|FAS|CCND1|CD63|DDX5|EGFR|ERBB2|ERBB3|FLNB|MTOR|GPC1|HOXD10|HSPG2|IGF1R|ITPR1|PIK3CB|PPP1CB|PTCH1|PTPN6|RRAS|SDC1|SDC4|EZR|PIK3R3|CBLC|WNT5B|MIR21	-2.4	Input ID
GO Biological Processes	19	GO:0007163	establishment or maintenance of cell polarity	19_GO:0009987 cellular process	-4.4	2.2	4.6	24367	224	1562	31	2	0.35	60|390|667|1072|1236|2195|2294|2319|2934|3326|3611|4000|4627|4752|5754|5881|6794|7430|9181|9231|10193|23189|23286|23433|23625|54509|54820|55742|57662|58480|115701	ACTB|RND3|DST|CFL1|CCR7|FAT1|FOXF1|FLOT2|GSN|HSP90AB1|ILK|LMNA|MYH9|NEK3|PTK7|RAC3|STK11|EZR|ARHGEF2|DLG5|RNF41|KANK1|WWC1|RHOQ|FAM89B|RHOF|NDE1|PARVA|CAMSAP3|RHOU|ALPK2	-2.4	Input ID
GO Biological Processes	19	GO:0019221	cytokine-mediated signaling pathway	19_GO:0023052 signaling	-4.4	1.6	4.3	24367	796	1562	80	5.1	0.56	81|207|302|567|595|598|604|861|865|920|1072|1236|1265|1489|1997|2309|2353|2634|2826|2889|3105|3181|3303|3304|3326|3554|3566|3611|3659|3726|3856|3977|3987|4055|4170|5034|5155|5291|5691|5696|5698|5707|5708|5777|6097|6367|6376|6382|6464|6778|7032|7132|7185|7316|7534|7837|8355|8519|8660|8835|8878|8968|8986|9020|9618|9705|10346|10410|10554|10581|51330|55198|55540|58480|64806|85363|133396|400935|406911…	ACTN4|AKT1|ANXA2|B2M|CCND1|BCL2L1|BCL6|RUNX1|CBFB|CD4|CFL1|CCR7|CNN2|CTF1|ELF1|FOXO3|FOS|GBP2|CCR10|RAPGEF1|HLA-A|HNRNPA2B1|HSPA1A|HSPA1B|HSP90AB1|IL1R1|IL4R|ILK|IRF1|JUNB|KRT8|LIFR|LIMS1|LTBR|MCL1|P4HB|PDGFB|PIK3CB|PSMB3|PSMB8|PSMB9|PSMD1|PSMD2|PTPN6|RORC|CCL22|CX3CL1|SDC1|SHC1|STAT6|TFF2|TNFRSF1A|TRAF1|UBC|YWHAZ|PXDN|H3C8|IFITM1|IRS2|SOCS2|SQSTM1|H3C7|RPS6KA4|MAP3K14|TRAF4|ST18|TRIM22|IFITM3|AG…	-2.4	Input ID
GO Biological Processes	19	GO:0048511	rhythmic process	19_GO:0048511 rhythmic process	-4.4	2	4.5	24367	299	1562	38	2.4	0.39	153|468|658|687|1364|1453|1628|1655|1859|1956|2309|2475|3192|3397|3398|3399|3727|4783|5176|5187|5500|6097|6667|6720|6928|7008|7071|8204|8553|8864|9572|9612|9967|10743|11335|23077|84667|150094	ADRB1|ATF4|BMPR1B|KLF9|CLDN4|CSNK1D|DBP|DDX5|DYRK1A|EGFR|FOXO3|MTOR|HNRNPU|ID1|ID2|ID3|JUND|NFIL3|SERPINF1|PER1|PPP1CB|RORC|SP1|SREBF1|HNF1B|TEF|KLF10|NRIP1|BHLHE40|PER2|NR1D1|NCOR2|THRAP3|RAI1|CBX3|MYCBP2|HES7|SIK1	-2.4	Input ID
GO Biological Processes	19	GO:0051962	positive regulation of nervous system development	19_GO:0048518 positive regulation of biological process	-4.3	1.7	4.3	24367	552	1562	60	3.8	0.49	604|1453|1523|1745|1746|1857|1981|2475|2624|2889|3169|3398|3611|3675|4035|4681|4780|4851|4920|5176|5583|5754|5914|5915|5967|6324|6376|6604|6722|6794|8835|8837|9043|9139|9181|9231|9839|10458|22849|22941|23242|23316|23327|23499|23613|29882|29993|51330|51593|51657|57556|79791|91584|114804|153090|339479|406911|406985|441381|100132074	BCL6|CSNK1D|CUX1|DLX1|DLX2|DVL3|EIF4G1|MTOR|GATA2|RAPGEF1|FOXA1|ID2|ILK|ITGA3|LRP1|NBL1|NFE2L2|NOTCH1|ROR2|SERPINF1|PRKCH|PTK7|RARA|RARB|REG1A|SCN1B|CX3CL1|SMARCD3|SRF|STK11|SOCS2|CFLAR|SPAG9|CBFA2T2|ARHGEF2|DLG5|ZEB2|BAIAP2|CPEB3|SHANK2|COBL|CUX2|NEDD4L|MACF1|ZMYND8|ANAPC2|PACSIN1|TNFRSF12A|SRRT|STYXL1|SEMA6A|FBXO31|PLXNA4|RNF157|DAB2IP|BRINP3|MIR125B1|MIR200C|LRRC24|FOXO6	-2.4	Input ID
GO Biological Processes	19	GO:0016051	carbohydrate biosynthetic process	19_GO:0008152 metabolic process	-4.3	2.2	4.6	24367	214	1562	30	1.9	0.35	207|468|1468|1609|2026|2132|2475|2683|2875|3612|4191|5031|5155|5500|8660|8864|9572|10580|23178|27232|51363|51477|54187|84002|90673|114899|150094|200186|338596|374907	AKT1|ATF4|SLC25A10|DGKQ|ENO2|EXT2|MTOR|B4GALT1|GPT|IMPA1|MDH2|P2RY6|PDGFB|PPP1CB|IRS2|PER2|NR1D1|SORBS1|PASK|GNMT|CHST15|ISYNA1|NANS|B3GNT5|PPP1R3E|C1QTNF3|SIK1|CRTC2|ST8SIA6|B3GNT8	-2.4	Input ID
CORUM	33	CORUM:725	P2X7 receptor signalling complex		-4.3	7.8	6.2	24367	12	1562	6	0.38	0.16	60|81|3303|3326|3909|5787	ACTB|ACTN4|HSPA1A|HSP90AB1|LAMA3|PTPRB	-2.4	Input ID
KEGG Pathway	24	hsa04915	Estrogen signaling pathway		-4.3	2.9	4.8	24367	98	1562	18	1.2	0.27	207|468|801|1956|2289|2353|2550|3303|3304|3305|3326|3708|5291|6464|6667|8503|90993|148327	AKT1|ATF4|CALM1|EGFR|FKBP5|FOS|GABBR1|HSPA1A|HSPA1B|HSPA1L|HSP90AB1|ITPR1|PIK3CB|SHC1|SP1|PIK3R3|CREB3L1|CREB3L4	-2.4	Input ID
GO Biological Processes	19	GO:0060485	mesenchyme development	19_GO:0032502 developmental process	-4.3	2	4.5	24367	278	1562	36	2.3	0.38	59|72|677|1072|1277|1655|2065|2294|2475|3169|3202|3249|3670|3987|4088|4092|4851|5754|6275|8642|9231|9839|10370|10521|23187|23493|23603|54910|55897|57142|57556|153090|283149|406941|406991|407024	ACTA2|ACTG2|ZFP36L1|CFL1|COL1A1|DDX5|ERBB3|FOXF1|MTOR|FOXA1|HOXA5|HPN|ISL1|LIMS1|SMAD3|SMAD7|NOTCH1|PTK7|S100A4|DCHS1|DLG5|ZEB2|CITED2|DDX17|PHLDB1|HEY2|CORO1C|SEMA4C|MESP1|RTN4|SEMA6A|DAB2IP|BCL9L|MIR149|MIR21|MIR29B1	-2.4	Input ID
GO Biological Processes	19	GO:0035967	cellular response to topologically incorrect protein	19_GO:0050896 response to stimulus	-4.3	2.4	4.6	24367	164	1562	25	1.6	0.32	468|595|1200|3303|3304|3305|4000|4780|6048|6464|7094|7494|9531|10106|10551|23645|26353|54788|55432|80279|84447|90993|148327|153090|168620	ATF4|CCND1|TPP1|HSPA1A|HSPA1B|HSPA1L|LMNA|NFE2L2|RNF5|SHC1|TLN1|XBP1|BAG3|CTDSP2|AGR2|PPP1R15A|HSPB8|DNAJB12|YOD1|CDK5RAP3|SYVN1|CREB3L1|CREB3L4|DAB2IP|BHLHA15	-2.4	Input ID
GO Biological Processes	19	GO:1903313	positive regulation of mRNA metabolic process	19_GO:0048518 positive regulation of biological process	-4.3	3.1	4.9	24367	81	1562	16	1	0.25	677|678|1153|5976|7538|7832|9967|10140|22849|26528|54623|79066|80149|246175|283375|342977	ZFP36L1|ZFP36L2|CIRBP|UPF1|ZFP36|BTG2|THRAP3|TOB1|CPEB3|DAZAP1|PAF1|METTL16|ZC3H12A|CNOT6L|SLC39A5|NANOS3	-2.4	Input ID
GO Biological Processes	19	GO:1903053	regulation of extracellular matrix organization	19_GO:0071840 cellular component organization or biogenesis	-4.3	4.1	5.2	24367	42	1562	11	0.7	0.21	25|1803|4035|4088|4851|5925|7132|8837|23187|84830|407024	ABL1|DPP4|LRP1|SMAD3|NOTCH1|RB1|TNFRSF1A|CFLAR|PHLDB1|ADTRP|MIR29B1	-2.4	Input ID
GO Biological Processes	19	GO:0009896	positive regulation of catabolic process	19_GO:0048518 positive regulation of biological process	-4.3	1.8	4.4	24367	436	1562	50	3.2	0.45	154|207|677|678|957|1027|1263|1452|1453|1612|2309|3146|3303|3304|4035|4092|4780|5208|5291|5976|6794|7430|7538|7832|8396|8660|8671|9531|10140|10193|10221|10346|10645|22849|23327|23677|25820|25976|26353|55187|58476|64115|79066|80149|80279|84300|112398|153090|246175|342977	ADRB2|AKT1|ZFP36L1|ZFP36L2|ENTPD5|CDKN1B|PLK3|CSNK1A1|CSNK1D|DAPK1|FOXO3|HMGB1|HSPA1A|HSPA1B|LRP1|SMAD7|NFE2L2|PFKFB2|PIK3CB|UPF1|STK11|EZR|ZFP36|BTG2|PIP4K2B|IRS2|SLC4A4|BAG3|TOB1|RNF41|TRIB1|TRIM22|CAMKK2|CPEB3|NEDD4L|SH3BP4|ARIH1|TIPARP|HSPB8|VPS13D|TP53INP2|VSIR|METTL16|ZC3H12A|CDK5RAP3|UQCC2|EGLN2|DAB2IP|CNOT6L|NANOS3	-2.4	Input ID
GO Biological Processes	19	GO:0034620	cellular response to unfolded protein	19_GO:0050896 response to stimulus	-4.3	2.5	4.7	24367	145	1562	23	1.5	0.3	468|595|1200|3303|3304|3305|4000|4780|6464|7094|7494|9531|10106|10551|23645|26353|55432|80279|84447|90993|148327|153090|168620	ATF4|CCND1|TPP1|HSPA1A|HSPA1B|HSPA1L|LMNA|NFE2L2|SHC1|TLN1|XBP1|BAG3|CTDSP2|AGR2|PPP1R15A|HSPB8|YOD1|CDK5RAP3|SYVN1|CREB3L1|CREB3L4|DAB2IP|BHLHA15	-2.4	Input ID
GO Biological Processes	19	GO:0120193	tight junction organization	19_GO:0071840 cellular component organization or biogenesis	-4.3	3.4	5	24367	65	1562	14	0.9	0.24	81|861|865|1365|1969|5010|5583|6722|6904|7082|9069|9080|79778|79977	ACTN4|RUNX1|CBFB|CLDN3|EPHA2|CLDN11|PRKCH|SRF|TBCD|TJP1|CLDN12|CLDN9|MICALL2|GRHL2	-2.4	Input ID
GO Biological Processes	19	GO:2000515	negative regulation of CD4-positive, alpha-beta T cell activation	19_GO:0022610 biological adhesion	-4.3	4.8	5.4	24367	29	1562	9	0.58	0.19	604|861|865|3146|3566|4092|51043|64115|80149	BCL6|RUNX1|CBFB|HMGB1|IL4R|SMAD7|ZBTB7B|VSIR|ZC3H12A	-2.3	Input ID
Reactome Gene Sets	6	R-HSA-420029	Tight junction interactions		-4.3	4.8	5.4	24367	29	1562	9	0.58	0.19	1364|1365|1366|5010|9069|9073|9074|9080|23562	CLDN4|CLDN3|CLDN7|CLDN11|CLDN12|CLDN8|CLDN6|CLDN9|CLDN14	-2.3	Input ID
GO Biological Processes	19	GO:0010638	positive regulation of organelle organization	19_GO:0048518 positive regulation of biological process	-4.3	1.6	4.2	24367	641	1562	67	4.3	0.51	25|154|302|604|638|1027|1072|1236|1487|2475|2810|2934|3181|3192|3303|3304|3305|3397|3670|4000|4088|5155|5252|5345|5514|5925|6376|6382|6385|6720|7323|7534|8396|8678|8986|9066|9463|9696|10055|10458|10645|10788|10801|11331|11346|22998|23558|27113|51043|51433|51434|54471|54623|54904|55160|55187|55904|55971|56848|58480|79035|79778|113130|171024|246175|285590|286053	ABL1|ADRB2|ANXA2|BCL6|BIK|CDKN1B|CFL1|CCR7|CTBP1|MTOR|SFN|GSN|HNRNPA2B1|HNRNPU|HSPA1A|HSPA1B|HSPA1L|ID1|ISL1|LMNA|SMAD3|PDGFB|PHF1|SERPINF2|PPP1R10|RB1|CX3CL1|SDC1|SDC4|SREBF1|UBE2D3|YWHAZ|PIP4K2B|BECN1|RPS6KA4|SYT7|PICK1|CROCC|SAE1|BAIAP2|CAMKK2|IQGAP2|SEPTIN9|PHB2|SYNPO|LIMCH1|WBP2|BBC3|ZBTB7B|ANAPC5|ANAPC7|MIEF1|PAF1|NSD3|ARHGEF10L|VPS13D|KMT2E|BAIAP2L1|SPHK2|RHOU|NABP2|MICALL2|CDCA5|SYNPO2|CN…	-2.3	Input ID
GO Biological Processes	19	GO:0030326	embryonic limb morphogenesis	19_GO:0032502 developmental process	-4.2	2.6	4.7	24367	127	1562	21	1.3	0.29	860|1889|3205|3206|3207|3236|3238|3239|3899|4154|4851|4920|5087|5089|5727|5915|5916|6926|7704|79977|221833	RUNX2|ECE1|HOXA9|HOXA10|HOXA11|HOXD10|HOXD12|HOXD13|AFF3|MBNL1|NOTCH1|ROR2|PBX1|PBX2|PTCH1|RARB|RARG|TBX3|ZBTB16|GRHL2|SP8	-2.3	Input ID
GO Biological Processes	19	GO:0035113	embryonic appendage morphogenesis	19_GO:0032502 developmental process	-4.2	2.6	4.7	24367	127	1562	21	1.3	0.29	860|1889|3205|3206|3207|3236|3238|3239|3899|4154|4851|4920|5087|5089|5727|5915|5916|6926|7704|79977|221833	RUNX2|ECE1|HOXA9|HOXA10|HOXA11|HOXD10|HOXD12|HOXD13|AFF3|MBNL1|NOTCH1|ROR2|PBX1|PBX2|PTCH1|RARB|RARG|TBX3|ZBTB16|GRHL2|SP8	-2.3	Input ID
GO Biological Processes	19	GO:0060479	lung cell differentiation	19_GO:0032502 developmental process	-4.2	5.4	5.6	24367	23	1562	8	0.51	0.18	3169|3202|7067|7068|7965|10551|25803|79977	FOXA1|HOXA5|THRA|THRB|AIMP2|AGR2|SPDEF|GRHL2	-2.3	Input ID
GO Biological Processes	19	GO:0006402	mRNA catabolic process	19_GO:0048519 negative regulation of biological process	-4.2	1.9	4.3	24367	370	1562	44	2.8	0.42	207|677|678|1153|1655|1656|1981|2475|3192|3303|3304|3315|5691|5696|5698|5707|5708|5976|6141|6147|6157|7316|7534|7538|7832|8125|8531|9967|10140|22794|22849|23034|23293|23381|25804|55095|55571|79066|79670|80149|84305|197135|246175|342977	AKT1|ZFP36L1|ZFP36L2|CIRBP|DDX5|DDX6|EIF4G1|MTOR|HNRNPU|HSPA1A|HSPA1B|HSPB1|PSMB3|PSMB8|PSMB9|PSMD1|PSMD2|UPF1|RPL18|RPL23A|RPL27A|UBC|YWHAZ|ZFP36|BTG2|ANP32A|YBX3|THRAP3|TOB1|CASC3|CPEB3|SAMD4A|SMG6|SMG5|LSM4|SAMD4B|CNOT11|METTL16|TUT7|ZC3H12A|PYM1|PATL2|CNOT6L|NANOS3	-2.3	Input ID
GO Biological Processes	19	GO:0021700	developmental maturation	19_GO:0032502 developmental process	-4.2	2	4.4	24367	281	1562	36	2.3	0.38	473|860|865|967|994|1811|2309|2475|2624|2902|3169|3202|3398|4929|5452|5881|5925|6376|7494|7534|8642|9463|10116|10481|10497|11057|11144|23787|29882|51341|54738|79670|84283|84530|153090|168620	RERE|RUNX2|CBFB|CD63|CDC25B|SLC26A3|FOXO3|MTOR|GATA2|GRIN1|FOXA1|HOXA5|ID2|NR4A2|POU2F2|RAC3|RB1|CX3CL1|XBP1|YWHAZ|DCHS1|PICK1|FEM1B|HOXB13|UNC13B|ABHD2|DMC1|MTCH1|ANAPC2|ZBTB7A|FEV|TUT7|TMEM79|SRRM4|DAB2IP|BHLHA15	-2.3	Input ID
GO Biological Processes	19	GO:0031346	positive regulation of cell projection organization	19_GO:0048518 positive regulation of biological process	-4.2	1.8	4.3	24367	393	1562	46	2.9	0.43	1236|1523|1857|2475|2823|2889|3611|3675|4035|4780|4920|5176|5754|5967|6239|6324|6376|6722|6794|8837|9139|9231|9696|9839|10458|10801|22849|22941|23242|23316|23327|23433|23499|23603|23613|29882|29993|51330|51657|79791|91584|114804|153090|406985|406991|100132074	CCR7|CUX1|DVL3|MTOR|GPM6A|RAPGEF1|ILK|ITGA3|LRP1|NFE2L2|ROR2|SERPINF1|PTK7|REG1A|RREB1|SCN1B|CX3CL1|SRF|STK11|CFLAR|CBFA2T2|DLG5|CROCC|ZEB2|BAIAP2|SEPTIN9|CPEB3|SHANK2|COBL|CUX2|NEDD4L|RHOQ|MACF1|CORO1C|ZMYND8|ANAPC2|PACSIN1|TNFRSF12A|STYXL1|FBXO31|PLXNA4|RNF157|DAB2IP|MIR200C|MIR21|FOXO6	-2.3	Input ID
Canonical Pathways	11	M145	PID P53 DOWNSTREAM PATHWAY		-4.2	2.5	4.6	24367	137	1562	22	1.4	0.3	355|598|599|604|1263|1655|1956|1969|2810|3090|3169|4170|5925|6273|6376|6667|6890|7832|9518|10397|27113|80781	FAS|BCL2L1|BCL2L2|BCL6|PLK3|DDX5|EGFR|EPHA2|SFN|HIC1|FOXA1|MCL1|RB1|S100A2|CX3CL1|SP1|TAP1|BTG2|GDF15|NDRG1|BBC3|COL18A1	-2.3	Input ID
GO Biological Processes	19	GO:0007420	brain development	19_GO:0032502 developmental process	-4.2	1.6	4.2	24367	741	1562	75	4.8	0.54	25|60|220|473|567|599|801|928|1152|1282|1453|1745|1746|1767|1956|2176|2309|2475|2624|2902|3337|3339|3397|3398|3670|4035|4851|4929|5013|5019|5194|5530|5727|5881|5914|5915|6310|6491|6722|6867|6926|6928|7067|7832|8660|8871|8893|9231|9531|9839|10100|10458|10579|22941|23054|23135|23152|23603|54768|54820|54910|56848|56949|57142|79969|79977|80279|84002|85458|90780|91584|113246|153090|200894|317762	ABL1|ACTB|ALDH1A3|RERE|B2M|BCL2L2|CALM1|CD9|CKB|COL4A1|CSNK1D|DLX1|DLX2|DNAH5|EGFR|FANCC|FOXO3|MTOR|GATA2|GRIN1|DNAJB1|HSPG2|ID1|ID2|ISL1|LRP1|NOTCH1|NR4A2|OTX1|OXCT1|PEX13|PPP3CA|PTCH1|RAC3|RARA|RARB|ATXN1|STIL|SRF|TACC1|TBX3|HNF1B|THRA|BTG2|IRS2|SYNJ2|EIF2B5|DLG5|BAG3|ZEB2|TSPAN2|BAIAP2|TACC2|SHANK2|NCOA6|KDM6B|CIC|CORO1C|HYDIN|NDE1|SEMA4C|SPHK2|XAB2|RTN4|ATAT1|GRHL2|CDK5RAP3|B3GNT5|DIXDC1|PYGO…	-2.3	Input ID
GO Biological Processes	19	GO:1901652	response to peptide	19_GO:0050896 response to stimulus	-4.2	1.7	4.2	24367	534	1562	58	3.7	0.48	154|177|207|535|599|677|1027|1277|2309|2475|2875|2902|3164|3397|3480|3625|3727|4035|4780|4851|4929|5315|5573|5641|5967|6464|6667|6678|6720|6778|6844|7071|7494|7832|8503|8660|8835|8837|8890|8893|9181|9518|10458|10580|23189|23433|23545|51043|51274|55198|55971|57492|64710|84275|90423|406900|406985|100132074	ADRB2|AGER|AKT1|ATP6V0A1|BCL2L2|ZFP36L1|CDKN1B|COL1A1|FOXO3|MTOR|GPT|GRIN1|NR4A1|ID1|IGF1R|INHBB|JUND|LRP1|NFE2L2|NOTCH1|NR4A2|PKM|PRKAR1A|LGMN|REG1A|SHC1|SP1|SPARC|SREBF1|STAT6|VAMP2|KLF10|XBP1|BTG2|PIK3R3|IRS2|SOCS2|CFLAR|EIF2B4|EIF2B5|ARHGEF2|GDF15|BAIAP2|SORBS1|KANK1|RHOQ|ATP6V0A2|ZBTB7B|KLF3|APPL2|BAIAP2L1|ARID1B|NUCKS1|SLC25A33|ATP6V1E2|MIR106B|MIR200C|FOXO6	-2.3	Input ID
Canonical Pathways	11	M255	PID HIF1 TFPATHWAY		-4.2	3.3	4.9	24367	66	1562	14	0.9	0.24	207|768|2353|2624|3098|3398|4088|4170|5315|6667|8553|10370|10397|51564	AKT1|CA9|FOS|GATA2|HK1|ID2|SMAD3|MCL1|PKM|SP1|BHLHE40|CITED2|NDRG1|HDAC7	-2.3	Input ID
GO Biological Processes	19	GO:1903131	mononuclear cell differentiation	19_GO:0002376 immune system process	-4.2	4.3	5.2	24367	36	1562	10	0.64	0.2	677|920|2194|3204|3428|4627|6670|27086|133396|406911	ZFP36L1|CD4|FASN|HOXA7|IFI16|MYH9|SP3|FOXP1|IL31RA|MIR125B1	-2.3	Input ID
GO Biological Processes	19	GO:0030224	monocyte differentiation	19_GO:0002376 immune system process	-4.2	4.3	5.2	24367	36	1562	10	0.64	0.2	677|920|2194|3204|3428|4627|6670|27086|133396|406911	ZFP36L1|CD4|FASN|HOXA7|IFI16|MYH9|SP3|FOXP1|IL31RA|MIR125B1	-2.3	Input ID
GO Biological Processes	19	GO:0051090	regulation of DNA-binding transcription factor activity	19_GO:0008152 metabolic process	-4.2	1.8	4.3	24367	440	1562	50	3.2	0.45	177|207|307|2319|2353|3169|3303|3304|3397|3398|3399|3728|4088|4092|4601|4824|5195|5530|5583|5727|5925|6376|6722|7001|7185|7316|8061|8553|8837|8986|9181|9208|9684|9830|10193|10211|10221|10346|11331|23085|51341|80149|80279|84159|84662|85363|92565|150094|153090|200186	AGER|AKT1|ANXA4|FLOT2|FOS|FOXA1|HSPA1A|HSPA1B|ID1|ID2|ID3|JUP|SMAD3|SMAD7|MXI1|NKX3-1|PEX14|PPP3CA|PRKCH|PTCH1|RB1|CX3CL1|SRF|PRDX2|TRAF1|UBC|FOSL1|BHLHE40|CFLAR|RPS6KA4|ARHGEF2|LRRFIP1|LRRC14|TRIM14|RNF41|FLOT1|TRIB1|TRIM22|PHB2|ERC1|ZBTB7A|ZC3H12A|CDK5RAP3|ARID5B|GLIS2|TRIM5|FANK1|SIK1|DAB2IP|CRTC2	-2.3	Input ID
GO Biological Processes	19	GO:0070482	response to oxygen levels	19_GO:0050896 response to stimulus	-4.2	1.8	4.3	24367	394	1562	46	2.9	0.43	81|177|207|355|468|677|768|1027|1263|1277|1365|1410|1803|2030|2309|2475|3708|4000|4088|4323|4780|4824|4851|4929|5034|5315|5691|5696|5698|5707|5708|5967|6722|7316|8837|8996|9463|10370|10397|11331|23545|81575|112398|378938|406900|406991	ACTN4|AGER|AKT1|FAS|ATF4|ZFP36L1|CA9|CDKN1B|PLK3|COL1A1|CLDN3|CRYAB|DPP4|SLC29A1|FOXO3|MTOR|ITPR1|LMNA|SMAD3|MMP14|NFE2L2|NKX3-1|NOTCH1|NR4A2|P4HB|PKM|PSMB3|PSMB8|PSMB9|PSMD1|PSMD2|REG1A|SRF|UBC|CFLAR|NOL3|PICK1|CITED2|NDRG1|PHB2|ATP6V0A2|APOLD1|EGLN2|MALAT1|MIR106B|MIR21	-2.3	Input ID
GO Biological Processes	19	GO:0048706	embryonic skeletal system development	19_GO:0032502 developmental process	-4.2	2.6	4.6	24367	128	1562	21	1.3	0.29	860|1277|1745|1746|3200|3202|3203|3204|3205|3207|3221|3223|3236|4088|4323|5087|6670|7703|25902|27173|79977	RUNX2|COL1A1|DLX1|DLX2|HOXA3|HOXA5|HOXA6|HOXA7|HOXA9|HOXA11|HOXC4|HOXC6|HOXD10|SMAD3|MMP14|PBX1|SP3|PCGF2|MTHFD1L|SLC39A1|GRHL2	-2.3	Input ID
GO Biological Processes	19	GO:0030522	intracellular receptor signaling pathway	19_GO:0023052 signaling	-4.2	2	4.4	24367	282	1562	36	2.3	0.38	81|247|861|865|1655|2274|3164|3169|3303|3304|3670|4824|4929|5187|5914|5915|5916|5925|6097|6256|6720|7067|7068|7316|8204|9249|9572|9612|10370|10521|11331|23558|27086|51341|56937|112398	ACTN4|ALOX15B|RUNX1|CBFB|DDX5|FHL2|NR4A1|FOXA1|HSPA1A|HSPA1B|ISL1|NKX3-1|NR4A2|PER1|RARA|RARB|RARG|RB1|RORC|RXRA|SREBF1|THRA|THRB|UBC|NRIP1|DHRS3|NR1D1|NCOR2|CITED2|DDX17|PHB2|WBP2|FOXP1|ZBTB7A|PMEPA1|EGLN2	-2.3	Input ID
GO Biological Processes	19	GO:0043487	regulation of RNA stability	19_GO:0008152 metabolic process	-4.2	2.3	4.5	24367	187	1562	27	1.7	0.33	207|677|678|1153|1981|2475|3192|3303|3315|5691|5696|5698|5707|5708|5976|7316|7534|7538|8125|8531|9967|22849|23034|55095|79066|80149|246175	AKT1|ZFP36L1|ZFP36L2|CIRBP|EIF4G1|MTOR|HNRNPU|HSPA1A|HSPB1|PSMB3|PSMB8|PSMB9|PSMD1|PSMD2|UPF1|UBC|YWHAZ|ZFP36|ANP32A|YBX3|THRAP3|CPEB3|SAMD4A|SAMD4B|METTL16|ZC3H12A|CNOT6L	-2.3	Input ID
GO Biological Processes	19	GO:0031331	positive regulation of cellular catabolic process	19_GO:0048518 positive regulation of biological process	-4.2	1.8	4.3	24367	372	1562	44	2.8	0.42	154|207|677|678|957|1263|1452|1453|1612|2309|3146|3303|3304|4035|4092|4780|5208|5291|5976|6794|7430|7538|7832|8396|8660|8671|9531|10140|10221|10346|10645|22849|23677|25820|26353|55187|58476|79066|80149|80279|84300|153090|246175|342977	ADRB2|AKT1|ZFP36L1|ZFP36L2|ENTPD5|PLK3|CSNK1A1|CSNK1D|DAPK1|FOXO3|HMGB1|HSPA1A|HSPA1B|LRP1|SMAD7|NFE2L2|PFKFB2|PIK3CB|UPF1|STK11|EZR|ZFP36|BTG2|PIP4K2B|IRS2|SLC4A4|BAG3|TOB1|TRIB1|TRIM22|CAMKK2|CPEB3|SH3BP4|ARIH1|HSPB8|VPS13D|TP53INP2|METTL16|ZC3H12A|CDK5RAP3|UQCC2|DAB2IP|CNOT6L|NANOS3	-2.3	Input ID
GO Biological Processes	19	GO:0003007	heart morphogenesis	19_GO:0032502 developmental process	-4.2	2	4.4	24367	261	1562	34	2.2	0.37	2050|2274|2294|2475|3398|3611|3670|4088|4092|4851|5727|5914|5915|6256|6491|6604|6659|6722|6926|8642|9249|10269|10370|23493|55036|55742|55897|57142|57211|79977|115701|145873|200894|406991	EPHB4|FHL2|FOXF1|MTOR|ID2|ILK|ISL1|SMAD3|SMAD7|NOTCH1|PTCH1|RARA|RARB|RXRA|STIL|SMARCD3|SOX4|SRF|TBX3|DCHS1|DHRS3|ZMPSTE24|CITED2|HEY2|CCDC40|PARVA|MESP1|RTN4|ADGRG6|GRHL2|ALPK2|MESP2|ARL13B|MIR21	-2.3	Input ID
KEGG Pathway	24	hsa04910	Insulin signaling pathway		-4.2	2.5	4.6	24367	138	1562	22	1.4	0.3	31|207|801|2194|2319|2475|2872|2889|3098|5291|5500|5573|6464|6720|8503|8660|8835|10211|10580|23433|23624|90673	ACACA|AKT1|CALM1|FASN|FLOT2|MTOR|MKNK2|RAPGEF1|HK1|PIK3CB|PPP1CB|PRKAR1A|SHC1|SREBF1|PIK3R3|IRS2|SOCS2|FLOT1|SORBS1|RHOQ|CBLC|PPP1R3E	-2.3	Input ID
GO Biological Processes	19	GO:0010975	regulation of neuron projection development	19_GO:0032502 developmental process	-4.2	1.7	4.2	24367	512	1562	56	3.6	0.47	25|207|567|1072|1523|1857|2475|2889|2902|3397|3611|3675|4035|4780|4920|5176|5530|5754|5967|6324|6376|6695|6722|6794|8428|8831|8837|9139|9231|9839|10458|10611|22849|22941|23077|23111|23189|23242|23316|23327|23413|23499|23613|29882|29993|51330|51657|54910|57142|57556|79791|91584|114804|153090|406985|100132074	ABL1|AKT1|B2M|CFL1|CUX1|DVL3|MTOR|RAPGEF1|GRIN1|ID1|ILK|ITGA3|LRP1|NFE2L2|ROR2|SERPINF1|PPP3CA|PTK7|REG1A|SCN1B|CX3CL1|SPOCK1|SRF|STK11|STK24|SYNGAP1|CFLAR|CBFA2T2|DLG5|ZEB2|BAIAP2|PDLIM5|CPEB3|SHANK2|MYCBP2|SPART|KANK1|COBL|CUX2|NEDD4L|NCS1|MACF1|ZMYND8|ANAPC2|PACSIN1|TNFRSF12A|STYXL1|SEMA4C|RTN4|SEMA6A|FBXO31|PLXNA4|RNF157|DAB2IP|MIR200C|FOXO6	-2.3	Input ID
GO Biological Processes	19	GO:0046879	hormone secretion	19_GO:0023052 signaling	-4.2	1.9	4.3	24367	316	1562	39	2.5	0.39	776|1803|1956|2029|3382|3625|3670|3708|4035|4824|5019|5208|5530|6659|6720|6844|6926|6928|7349|8425|8609|8660|8864|9066|9463|9515|9572|23178|25874|54097|54795|64855|65220|80736|84300|90007|114899|283849|594855	CACNA1D|DPP4|EGFR|ENSA|ICA1|INHBB|ISL1|ITPR1|LRP1|NKX3-1|OXCT1|PFKFB2|PPP3CA|SOX4|SREBF1|VAMP2|TBX3|HNF1B|UCN|LTBP4|KLF7|IRS2|PER2|SYT7|PICK1|STXBP5L|NR1D1|PASK|MPC2|FAM3B|TRPM4|NIBAN2|NADK|SLC44A4|UQCC2|MIDN|C1QTNF3|EXOC3L1|CPLX3	-2.3	Input ID
GO Biological Processes	19	GO:0001822	kidney development	19_GO:0032502 developmental process	-4.2	2	4.4	24367	283	1562	36	2.3	0.38	59|3207|3237|3398|3399|3611|3675|4088|4092|4358|4824|4851|4953|5087|5155|5176|5727|5914|5915|6382|6385|6659|6928|7704|8642|8837|9231|10269|23210|25976|64412|84159|84445|84662|90780|406910	ACTA2|HOXA11|HOXD11|ID2|ID3|ILK|ITGA3|SMAD3|SMAD7|MPV17|NKX3-1|NOTCH1|ODC1|PBX1|PDGFB|SERPINF1|PTCH1|RARA|RARB|SDC1|SDC4|SOX4|HNF1B|ZBTB16|DCHS1|CFLAR|DLG5|ZMPSTE24|JMJD6|TIPARP|GZF1|ARID5B|LZTS2|GLIS2|PYGO2|MIR125A	-2.3	Input ID
GO Biological Processes	19	GO:0043367	CD4-positive, alpha-beta T cell differentiation	19_GO:0002376 immune system process	-4.2	3.1	4.8	24367	75	1562	15	0.96	0.25	604|861|865|2475|3146|3566|4092|5914|6097|6778|27086|51043|57630|80149|406991	BCL6|RUNX1|CBFB|MTOR|HMGB1|IL4R|SMAD7|RARA|RORC|STAT6|FOXP1|ZBTB7B|SH3RF1|ZC3H12A|MIR21	-2.3	Input ID
GO Biological Processes	19	GO:0090288	negative regulation of cellular response to growth factor stimulus	19_GO:0048519 negative regulation of biological process	-4.1	2.3	4.5	24367	168	1562	25	1.6	0.32	25|1745|2817|3303|4088|4092|4681|4851|7316|8837|9146|10140|23111|23625|51341|56937|57556|64855|79812|90993|153090|199731|283149|406890|407024	ABL1|DLX1|GPC1|HSPA1A|SMAD3|SMAD7|NBL1|NOTCH1|UBC|CFLAR|HGS|TOB1|SPART|FAM89B|ZBTB7A|PMEPA1|SEMA6A|NIBAN2|MMRN2|CREB3L1|DAB2IP|CADM4|BCL9L|MIRLET7G|MIR29B1	-2.3	Input ID
GO Biological Processes	19	GO:1900153	positive regulation of nuclear-transcribed mRNA catabolic process, deadenylation-dependent decay	19_GO:0048519 negative regulation of biological process	-4.1	6.1	5.6	24367	18	1562	7	0.45	0.17	677|678|7538|7832|10140|22849|342977	ZFP36L1|ZFP36L2|ZFP36|BTG2|TOB1|CPEB3|NANOS3	-2.3	Input ID
KEGG Pathway	24	hsa04510	Focal adhesion		-4.1	2.2	4.4	24367	199	1562	28	1.8	0.34	60|81|87|207|595|894|1277|1282|1284|1956|2064|2317|2889|3480|3611|3675|3679|3695|3909|5155|5291|5500|5881|6464|7094|8503|29895|55742	ACTB|ACTN4|ACTN1|AKT1|CCND1|CCND2|COL1A1|COL4A1|COL4A2|EGFR|ERBB2|FLNB|RAPGEF1|IGF1R|ILK|ITGA3|ITGA7|ITGB7|LAMA3|PDGFB|PIK3CB|PPP1CB|RAC3|SHC1|TLN1|PIK3R3|MYLPF|PARVA	-2.3	Input ID
KEGG Pathway	24	hsa04152	AMPK signaling pathway		-4.1	2.6	4.6	24367	120	1562	20	1.3	0.28	31|207|595|2194|2309|2475|3480|5208|5291|5527|6720|6794|8503|8660|10645|51719|81617|90993|148327|200186	ACACA|AKT1|CCND1|FASN|FOXO3|MTOR|IGF1R|PFKFB2|PIK3CB|PPP2R5C|SREBF1|STK11|PIK3R3|IRS2|CAMKK2|CAB39|CAB39L|CREB3L1|CREB3L4|CRTC2	-2.3	Input ID
KEGG Pathway	24	hsa05222	Small cell lung cancer		-4.1	3	4.7	24367	84	1562	16	1	0.25	207|595|598|1027|1163|1282|1284|3675|3909|5291|5915|5925|6256|7185|8503|9618	AKT1|CCND1|BCL2L1|CDKN1B|CKS1B|COL4A1|COL4A2|ITGA3|LAMA3|PIK3CB|RARB|RB1|RXRA|TRAF1|PIK3R3|TRAF4	-2.2	Input ID
GO Biological Processes	19	GO:0060070	canonical Wnt signaling pathway	19_GO:0023052 signaling	-4.1	1.9	4.3	24367	340	1562	41	2.6	0.4	166|1277|1452|1453|1857|1956|2309|2889|3611|3670|3728|4088|4851|4920|4929|5218|5691|5696|5698|5707|5708|5754|5916|6382|6659|6794|7088|7090|9479|23189|23399|54795|55897|81029|84445|85458|90780|153090|283149|407024|440193	TLE5|COL1A1|CSNK1A1|CSNK1D|DVL3|EGFR|FOXO3|RAPGEF1|ILK|ISL1|JUP|SMAD3|NOTCH1|ROR2|NR4A2|CDK14|PSMB3|PSMB8|PSMB9|PSMD1|PSMD2|PTK7|RARG|SDC1|SOX4|STK11|TLE1|TLE3|MAPK8IP1|KANK1|CTDNEP1|TRPM4|MESP1|WNT5B|LZTS2|DIXDC1|PYGO2|DAB2IP|BCL9L|MIR29B1|CCDC88C	-2.2	Input ID
GO Biological Processes	19	GO:1901699	cellular response to nitrogen compound	19_GO:0050896 response to stimulus	-4.1	1.6	4.1	24367	660	1562	68	4.4	0.52	25|60|154|177|207|468|535|598|599|677|1051|1128|1277|1282|1811|1956|2309|2475|2875|2889|2902|3164|3397|3480|3625|3728|4035|4780|4929|5031|5315|5573|5641|5967|6464|6667|6720|6778|6844|7071|7430|7494|8503|8660|8835|8837|9181|9518|10211|10458|10580|22849|23189|23433|23545|23677|51043|51274|54434|54795|55198|55971|57492|64710|84275|90423|406900|100132074	ABL1|ACTB|ADRB2|AGER|AKT1|ATF4|ATP6V0A1|BCL2L1|BCL2L2|ZFP36L1|CEBPB|CHRM1|COL1A1|COL4A1|SLC26A3|EGFR|FOXO3|MTOR|GPT|RAPGEF1|GRIN1|NR4A1|ID1|IGF1R|INHBB|JUP|LRP1|NFE2L2|NR4A2|P2RY6|PKM|PRKAR1A|LGMN|REG1A|SHC1|SP1|SREBF1|STAT6|VAMP2|KLF10|EZR|XBP1|PIK3R3|IRS2|SOCS2|CFLAR|ARHGEF2|GDF15|FLOT1|BAIAP2|SORBS1|CPEB3|KANK1|RHOQ|ATP6V0A2|SH3BP4|ZBTB7B|KLF3|SSH1|TRPM4|APPL2|BAIAP2L1|ARID1B|NUCKS1|SLC25A33|A…	-2.2	Input ID
GO Biological Processes	19	GO:0035264	multicellular organism growth	19_GO:0040007 growth	-4.1	2.4	4.5	24367	149	1562	23	1.5	0.3	153|154|677|2475|2593|3021|3202|5641|5727|5914|5915|5916|6491|6881|6895|7430|8835|9518|10269|10743|79977|84159|285590	ADRB1|ADRB2|ZFP36L1|MTOR|GAMT|H3-3B|HOXA5|LGMN|PTCH1|RARA|RARB|RARG|STIL|TAF10|TARBP2|EZR|SOCS2|GDF15|ZMPSTE24|RAI1|GRHL2|ARID5B|SH3PXD2B	-2.2	Input ID
GO Biological Processes	19	GO:0060612	adipose tissue development	19_GO:0032502 developmental process	-4.1	3.9	5	24367	44	1562	11	0.7	0.21	3398|5019|6097|7494|8609|9658|23111|54795|57561|84159|285590	ID2|OXCT1|RORC|XBP1|KLF7|ZNF516|SPART|TRPM4|ARRDC3|ARID5B|SH3PXD2B	-2.2	Input ID
GO Biological Processes	19	GO:0070201	regulation of establishment of protein localization	19_GO:0051179 localization	-4.1	1.6	4.1	24367	772	1562	77	4.9	0.55	25|177|247|288|307|776|1128|1236|1263|1803|1956|2029|2040|2064|2268|2810|3098|3146|3305|3326|3382|3418|3566|3625|3670|3708|3728|4035|4088|5019|5208|5530|6376|6659|6720|6844|6992|7323|7430|7494|7534|8609|8660|8840|8864|9066|9463|9515|9531|9572|10055|10434|10497|25874|27086|27113|51128|54471|54795|55024|55432|55540|58480|65220|79778|80149|81285|83786|84300|84830|90007|114899|160622|163882|406940|40…	ABL1|AGER|ALOX15B|ANK3|ANXA4|CACNA1D|CHRM1|CCR7|PLK3|DPP4|EGFR|ENSA|STOM|ERBB2|FGR|SFN|HK1|HMGB1|HSPA1L|HSP90AB1|ICA1|IDH2|IL4R|INHBB|ISL1|ITPR1|JUP|LRP1|SMAD3|OXCT1|PFKFB2|PPP3CA|CX3CL1|SOX4|SREBF1|VAMP2|PPP1R11|UBE2D3|EZR|XBP1|YWHAZ|KLF7|IRS2|CCN4|PER2|SYT7|PICK1|STXBP5L|BAG3|NR1D1|SAE1|LYPLA1|UNC13B|MPC2|FOXP1|BBC3|SAR1B|MIEF1|TRPM4|BANK1|YOD1|IL17RB|RHOU|NADK|MICALL2|ZC3H12A|OR51E2|FRMD8|UQCC…	-2.2	Input ID
GO Biological Processes	19	GO:0002695	negative regulation of leukocyte activation	19_GO:0002376 immune system process	-4.1	2.3	4.4	24367	179	1562	26	1.7	0.32	604|861|865|1051|2064|2268|2294|3146|3398|3566|3659|4092|5573|5777|6376|6385|7001|9231|9572|51043|55024|64115|80149|133396|406991|407030	BCL6|RUNX1|CBFB|CEBPB|ERBB2|FGR|FOXF1|HMGB1|ID2|IL4R|IRF1|SMAD7|PRKAR1A|PTPN6|CX3CL1|SDC4|PRDX2|DLG5|NR1D1|ZBTB7B|BANK1|VSIR|ZC3H12A|IL31RA|MIR21|MIR30B	-2.2	Input ID
GO Biological Processes	19	GO:0035710	CD4-positive, alpha-beta T cell activation	19_GO:0002376 immune system process	-4.1	2.9	4.7	24367	93	1562	17	1.1	0.26	177|604|861|865|2475|3146|3566|4092|5914|6097|6778|27086|51043|57630|64115|80149|406991	AGER|BCL6|RUNX1|CBFB|MTOR|HMGB1|IL4R|SMAD7|RARA|RORC|STAT6|FOXP1|ZBTB7B|SH3RF1|VSIR|ZC3H12A|MIR21	-2.2	Input ID
Reactome Gene Sets	6	R-HSA-8939247	RUNX1 regulates transcription of genes involved in interleukin signaling		-4.1	12	6.7	24367	5	1562	4	0.26	0.13	861|865|1997|3977	RUNX1|CBFB|ELF1|LIFR	-2.2	Input ID
GO Biological Processes	19	GO:0031344	regulation of cell projection organization	19_GO:0071840 cellular component organization or biogenesis	-4.1	1.6	4.1	24367	723	1562	73	4.7	0.53	25|207|567|832|1072|1236|1523|1857|1969|2475|2823|2889|2902|3397|3611|3675|4035|4780|4920|5176|5530|5754|5909|5967|6239|6324|6376|6695|6722|6794|7430|8428|8831|8837|9139|9231|9696|9839|10458|10611|10801|11138|22849|22941|23077|23111|23189|23242|23316|23327|23413|23433|23499|23603|23613|26000|29882|29993|51104|51330|51657|54910|57142|57556|79791|91584|114804|125058|153090|406985|406991|407030|1001…	ABL1|AKT1|B2M|CAPZB|CFL1|CCR7|CUX1|DVL3|EPHA2|MTOR|GPM6A|RAPGEF1|GRIN1|ID1|ILK|ITGA3|LRP1|NFE2L2|ROR2|SERPINF1|PPP3CA|PTK7|RAP1GAP|REG1A|RREB1|SCN1B|CX3CL1|SPOCK1|SRF|STK11|EZR|STK24|SYNGAP1|CFLAR|CBFA2T2|DLG5|CROCC|ZEB2|BAIAP2|PDLIM5|SEPTIN9|TBC1D8|CPEB3|SHANK2|MYCBP2|SPART|KANK1|COBL|CUX2|NEDD4L|NCS1|RHOQ|MACF1|CORO1C|ZMYND8|TBC1D10B|ANAPC2|PACSIN1|ABHD17B|TNFRSF12A|STYXL1|SEMA4C|RTN4|SEMA6A|FB…	-2.2	Input ID
GO Biological Processes	19	GO:0046639	negative regulation of alpha-beta T cell differentiation	19_GO:0022610 biological adhesion	-4.1	5.2	5.4	24367	24	1562	8	0.51	0.18	604|861|865|3146|3566|4092|51043|80149	BCL6|RUNX1|CBFB|HMGB1|IL4R|SMAD7|ZBTB7B|ZC3H12A	-2.2	Input ID
GO Biological Processes	19	GO:1900006	positive regulation of dendrite development	19_GO:0048518 positive regulation of biological process	-4.1	3.1	4.8	24367	76	1562	15	0.96	0.25	1523|2475|3611|9231|10458|22849|22941|23242|23316|23613|29882|29993|79791|153090|100132074	CUX1|MTOR|ILK|DLG5|BAIAP2|CPEB3|SHANK2|COBL|CUX2|ZMYND8|ANAPC2|PACSIN1|FBXO31|DAB2IP|FOXO6	-2.2	Input ID
GO Biological Processes	19	GO:0030072	peptide hormone secretion	19_GO:0023052 signaling	-4.1	2	4.3	24367	253	1562	33	2.1	0.36	776|1803|1956|2029|3382|3625|3670|3708|4035|5019|5208|5530|6659|6720|6928|7349|8425|8609|8660|8864|9066|9463|9515|9572|23178|25874|54097|54795|65220|84300|90007|283849|594855	CACNA1D|DPP4|EGFR|ENSA|ICA1|INHBB|ISL1|ITPR1|LRP1|OXCT1|PFKFB2|PPP3CA|SOX4|SREBF1|HNF1B|UCN|LTBP4|KLF7|IRS2|PER2|SYT7|PICK1|STXBP5L|NR1D1|PASK|MPC2|FAM3B|TRPM4|NADK|UQCC2|MIDN|EXOC3L1|CPLX3	-2.2	Input ID
GO Biological Processes	19	GO:0035107	appendage morphogenesis	19_GO:0032502 developmental process	-4.1	2.4	4.5	24367	150	1562	23	1.5	0.3	658|860|1889|3205|3206|3207|3236|3238|3239|3899|4154|4851|4920|5087|5089|5727|5915|5916|6659|6926|7704|79977|221833	BMPR1B|RUNX2|ECE1|HOXA9|HOXA10|HOXA11|HOXD10|HOXD12|HOXD13|AFF3|MBNL1|NOTCH1|ROR2|PBX1|PBX2|PTCH1|RARB|RARG|SOX4|TBX3|ZBTB16|GRHL2|SP8	-2.2	Input ID
GO Biological Processes	19	GO:0035108	limb morphogenesis	19_GO:0032502 developmental process	-4.1	2.4	4.5	24367	150	1562	23	1.5	0.3	658|860|1889|3205|3206|3207|3236|3238|3239|3899|4154|4851|4920|5087|5089|5727|5915|5916|6659|6926|7704|79977|221833	BMPR1B|RUNX2|ECE1|HOXA9|HOXA10|HOXA11|HOXD10|HOXD12|HOXD13|AFF3|MBNL1|NOTCH1|ROR2|PBX1|PBX2|PTCH1|RARB|RARG|SOX4|TBX3|ZBTB16|GRHL2|SP8	-2.2	Input ID
Reactome Gene Sets	6	R-HSA-9018519	Estrogen-dependent gene expression		-4.1	2.4	4.5	24367	150	1562	23	1.5	0.3	595|861|865|1105|1655|2353|3017|3021|3169|3326|3727|5430|6667|7090|8204|8345|8346|8355|8968|9687|10728|23030|23189	CCND1|RUNX1|CBFB|CHD1|DDX5|FOS|H2BC5|H3-3B|FOXA1|HSP90AB1|JUND|POLR2A|SP1|TLE3|NRIP1|H2BC9|H2BC10|H3C8|H3C7|GREB1|PTGES3|KDM4B|KANK1	-2.2	Input ID
GO Biological Processes	19	GO:0007623	circadian rhythm	19_GO:0048511 rhythmic process	-4.1	2.1	4.4	24367	211	1562	29	1.9	0.34	153|468|687|1364|1453|1628|1859|1956|2475|3192|3397|3398|3399|3727|4783|5187|5500|6097|6720|6928|7071|8204|8553|8864|9572|9967|10743|23077|150094	ADRB1|ATF4|KLF9|CLDN4|CSNK1D|DBP|DYRK1A|EGFR|MTOR|HNRNPU|ID1|ID2|ID3|JUND|NFIL3|PER1|PPP1CB|RORC|SREBF1|HNF1B|KLF10|NRIP1|BHLHE40|PER2|NR1D1|THRAP3|RAI1|MYCBP2|SIK1	-2.2	Input ID
Canonical Pathways	11	M105	PID TELOMERASE PATHWAY		-4.1	3.2	4.8	24367	68	1562	14	0.9	0.24	25|207|595|1027|1956|2353|2475|3659|4088|6667|6670|10728|23293|23381	ABL1|AKT1|CCND1|CDKN1B|EGFR|FOS|MTOR|IRF1|SMAD3|SP1|SP3|PTGES3|SMG6|SMG5	-2.2	Input ID
GO Biological Processes	19	GO:0010812	negative regulation of cell-substrate adhesion	19_GO:0022610 biological adhesion	-4.1	3.2	4.8	24367	68	1562	14	0.9	0.24	81|604|1277|2192|3204|4035|4323|4851|6376|6695|6904|23189|23603|340485	ACTN4|BCL6|COL1A1|FBLN1|HOXA7|LRP1|MMP14|NOTCH1|CX3CL1|SPOCK1|TBCD|KANK1|CORO1C|ACER2	-2.2	Input ID
GO Biological Processes	19	GO:0120035	regulation of plasma membrane bounded cell projection organization	19_GO:0071840 cellular component organization or biogenesis	-4	1.6	4.1	24367	713	1562	72	4.6	0.53	25|207|567|832|1072|1236|1523|1857|1969|2475|2823|2889|2902|3397|3611|3675|4035|4780|4920|5176|5530|5754|5909|5967|6239|6324|6376|6695|6722|6794|7430|8428|8831|8837|9139|9231|9696|9839|10458|10611|10801|11138|22849|22941|23077|23111|23189|23242|23316|23327|23413|23433|23499|23603|23613|26000|29882|29993|51104|51330|51657|54910|57142|57556|79791|91584|114804|125058|153090|406985|407030|100132074	ABL1|AKT1|B2M|CAPZB|CFL1|CCR7|CUX1|DVL3|EPHA2|MTOR|GPM6A|RAPGEF1|GRIN1|ID1|ILK|ITGA3|LRP1|NFE2L2|ROR2|SERPINF1|PPP3CA|PTK7|RAP1GAP|REG1A|RREB1|SCN1B|CX3CL1|SPOCK1|SRF|STK11|EZR|STK24|SYNGAP1|CFLAR|CBFA2T2|DLG5|CROCC|ZEB2|BAIAP2|PDLIM5|SEPTIN9|TBC1D8|CPEB3|SHANK2|MYCBP2|SPART|KANK1|COBL|CUX2|NEDD4L|NCS1|RHOQ|MACF1|CORO1C|ZMYND8|TBC1D10B|ANAPC2|PACSIN1|ABHD17B|TNFRSF12A|STYXL1|SEMA4C|RTN4|SEMA6A|FB…	-2.2	Input ID
Reactome Gene Sets	6	R-HSA-9006934	Signaling by Receptor Tyrosine Kinases		-4	1.7	4.1	24367	506	1562	55	3.5	0.47	60|207|535|801|1211|1277|1282|1284|1956|2064|2065|2353|2475|2889|3249|3315|3397|3398|3399|3480|3675|3708|3726|3727|3728|3909|4209|4665|5155|5291|5430|5777|5795|6461|6464|6678|6722|6778|7316|8061|8503|8660|9146|10193|10221|10458|23545|26018|51741|53916|54845|64759|80004|84951|90423	ACTB|AKT1|ATP6V0A1|CALM1|CLTA|COL1A1|COL4A1|COL4A2|EGFR|ERBB2|ERBB3|FOS|MTOR|RAPGEF1|HPN|HSPB1|ID1|ID2|ID3|IGF1R|ITGA3|ITPR1|JUNB|JUND|JUP|LAMA3|MEF2D|NAB2|PDGFB|PIK3CB|POLR2A|PTPN6|PTPRJ|SHB|SHC1|SPARC|SRF|STAT6|UBC|FOSL1|PIK3R3|IRS2|HGS|RNF41|TRIB1|BAIAP2|ATP6V0A2|LRIG1|WWOX|RAB4B|ESRP1|TNS3|ESRP2|TNS4|ATP6V1E2	-2.2	Input ID
GO Biological Processes	19	GO:0009755	hormone-mediated signaling pathway	19_GO:0023052 signaling	-4	2.1	4.3	24367	233	1562	31	2	0.35	861|865|1655|2274|3164|3169|3670|4824|4929|5187|5914|5915|5916|5925|6097|6256|7067|7068|8204|9572|9612|10521|11057|11331|23558|27086|51341|55198|56937|81285|112398	RUNX1|CBFB|DDX5|FHL2|NR4A1|FOXA1|ISL1|NKX3-1|NR4A2|PER1|RARA|RARB|RARG|RB1|RORC|RXRA|THRA|THRB|NRIP1|NR1D1|NCOR2|DDX17|ABHD2|PHB2|WBP2|FOXP1|ZBTB7A|APPL2|PMEPA1|OR51E2|EGLN2	-2.2	Input ID
GO Biological Processes	19	GO:0051129	negative regulation of cellular component organization	19_GO:0048519 negative regulation of biological process	-4	1.6	4.1	24367	764	1562	76	4.9	0.54	81|207|567|598|599|832|1366|1410|1487|1803|1859|2192|2934|3008|3021|3146|3192|3303|3304|3337|3397|3670|3675|3980|4000|4035|4323|4851|5252|5530|5573|5909|6695|6904|7067|7082|7132|7349|8831|8837|8996|9139|9181|9463|9531|10193|10347|11078|11252|23111|23189|23293|23493|23603|27166|29028|29993|51474|51657|54434|54910|56848|56937|57142|57159|57556|57662|84830|146691|197135|406941|406991|407019|407024|4…	ACTN4|AKT1|B2M|BCL2L1|BCL2L2|CAPZB|CLDN7|CRYAB|CTBP1|DPP4|DYRK1A|FBLN1|GSN|H1-4|H3-3B|HMGB1|HNRNPU|HSPA1A|HSPA1B|DNAJB1|ID1|ISL1|ITGA3|LIG3|LMNA|LRP1|MMP14|NOTCH1|PHF1|PPP3CA|PRKAR1A|RAP1GAP|SPOCK1|TBCD|THRA|TJP1|TNFRSF1A|UCN|SYNGAP1|CFLAR|NOL3|CBFA2T2|ARHGEF2|PICK1|BAG3|RNF41|ABCA7|TRIOBP|PACSIN2|SPART|KANK1|SMG6|HEY2|CORO1C|PRELID1|ATAD2|PACSIN1|LIMA1|STYXL1|SSH1|SEMA4C|SPHK2|PMEPA1|RTN4|TRIM54…	-2.2	Input ID
GO Biological Processes	19	GO:0000288	nuclear-transcribed mRNA catabolic process, deadenylation-dependent decay	19_GO:0048519 negative regulation of biological process	-4	3	4.7	24367	77	1562	15	0.96	0.25	677|678|1656|7538|7832|10140|22849|23034|25804|55095|55571|79670|197135|246175|342977	ZFP36L1|ZFP36L2|DDX6|ZFP36|BTG2|TOB1|CPEB3|SAMD4A|LSM4|SAMD4B|CNOT11|TUT7|PATL2|CNOT6L|NANOS3	-2.2	Input ID
GO Biological Processes	19	GO:0035196	production of miRNAs involved in gene silencing by miRNA	19_GO:0048519 negative regulation of biological process	-4	3.8	4.9	24367	45	1562	11	0.7	0.21	1655|1956|3181|4088|5530|6895|9612|10269|51593|79670|80149	DDX5|EGFR|HNRNPA2B1|SMAD3|PPP3CA|TARBP2|NCOR2|ZMPSTE24|SRRT|TUT7|ZC3H12A	-2.2	Input ID
GO Biological Processes	19	GO:0014706	striated muscle tissue development	19_GO:0032502 developmental process	-4	1.8	4.2	24367	390	1562	45	2.9	0.42	1655|2065|2139|2274|2317|2353|2475|2817|3192|3236|3398|3670|4000|4088|4092|4209|4211|4851|5530|5573|5914|5915|5925|6256|6722|6926|7832|8470|8531|8837|10211|10269|10521|10611|23135|23493|29895|55897|56999|64855|84300|115701|150094|283149|407014	DDX5|ERBB3|EYA2|FHL2|FLNB|FOS|MTOR|GPC1|HNRNPU|HOXD10|ID2|ISL1|LMNA|SMAD3|SMAD7|MEF2D|MEIS1|NOTCH1|PPP3CA|PRKAR1A|RARA|RARB|RB1|RXRA|SRF|TBX3|BTG2|SORBS2|YBX3|CFLAR|FLOT1|ZMPSTE24|DDX17|PDLIM5|KDM6B|HEY2|MYLPF|MESP1|ADAMTS9|NIBAN2|UQCC2|ALPK2|SIK1|BCL9L|MIR25	-2.2	Input ID
GO Biological Processes	19	GO:0071333	cellular response to glucose stimulus	19_GO:0050896 response to stimulus	-4	2.5	4.5	24367	132	1562	21	1.3	0.29	177|2030|2309|3480|4035|5019|5176|5530|6659|6722|7343|7494|8609|8660|9572|10497|25874|54795|56652|65220|406890	AGER|SLC29A1|FOXO3|IGF1R|LRP1|OXCT1|SERPINF1|PPP3CA|SOX4|SRF|UBTF|XBP1|KLF7|IRS2|NR1D1|UNC13B|MPC2|TRPM4|TWNK|NADK|MIRLET7G	-2.2	Input ID
GO Biological Processes	19	GO:0048015	phosphatidylinositol-mediated signaling	19_GO:0023052 signaling	-4	2.2	4.3	24367	192	1562	27	1.7	0.33	207|677|957|1956|2064|2065|2268|2934|3480|4824|4883|4920|5155|5291|5527|5777|5863|7430|8396|8660|8678|8870|10617|23413|113026|153090|406991	AKT1|ZFP36L1|ENTPD5|EGFR|ERBB2|ERBB3|FGR|GSN|IGF1R|NKX3-1|NPR3|ROR2|PDGFB|PIK3CB|PPP2R5C|PTPN6|RGL2|EZR|PIP4K2B|IRS2|BECN1|IER3|STAMBP|NCS1|PLCD3|DAB2IP|MIR21	-2.2	Input ID
GO Biological Processes	19	GO:0048024	regulation of mRNA splicing, via spliceosome	19_GO:0008152 metabolic process	-4	2.7	4.5	24367	104	1562	18	1.2	0.27	1153|1655|1859|3181|3192|4154|6428|9967|10150|10521|10656|10929|23210|26528|51341|79066|84530|283375	CIRBP|DDX5|DYRK1A|HNRNPA2B1|HNRNPU|MBNL1|SRSF3|THRAP3|MBNL2|DDX17|KHDRBS3|SRSF8|JMJD6|DAZAP1|ZBTB7A|METTL16|SRRM4|SLC39A5	-2.2	Input ID
GO Biological Processes	19	GO:1902107	positive regulation of leukocyte differentiation	19_GO:0002376 immune system process	-4	2.4	4.4	24367	152	1562	23	1.5	0.3	177|604|677|861|865|920|2353|3146|3398|3566|3707|4323|4920|5914|5925|7071|7494|7704|10221|22890|51043|64115|406991	AGER|BCL6|ZFP36L1|RUNX1|CBFB|CD4|FOS|HMGB1|ID2|IL4R|ITPKB|MMP14|ROR2|RARA|RB1|KLF10|XBP1|ZBTB16|TRIB1|ZBTB1|ZBTB7B|VSIR|MIR21	-2.1	Input ID
GO Biological Processes	19	GO:0050866	negative regulation of cell activation	19_GO:0048519 negative regulation of biological process	-4	2.2	4.3	24367	203	1562	28	1.8	0.34	604|861|865|928|1051|2064|2268|2294|3146|3398|3566|3659|4092|5155|5573|5777|6376|6385|7001|9231|9572|51043|55024|64115|80149|133396|406991|407030	BCL6|RUNX1|CBFB|CD9|CEBPB|ERBB2|FGR|FOXF1|HMGB1|ID2|IL4R|IRF1|SMAD7|PDGFB|PRKAR1A|PTPN6|CX3CL1|SDC4|PRDX2|DLG5|NR1D1|ZBTB7B|BANK1|VSIR|ZC3H12A|IL31RA|MIR21|MIR30B	-2.1	Input ID
GO Biological Processes	19	GO:0120192	tight junction assembly	19_GO:0071840 cellular component organization or biogenesis	-4	3.3	4.8	24367	61	1562	13	0.83	0.23	81|861|865|1365|1969|5010|5583|6722|6904|7082|9069|79778|79977	ACTN4|RUNX1|CBFB|CLDN3|EPHA2|CLDN11|PRKCH|SRF|TBCD|TJP1|CLDN12|MICALL2|GRHL2	-2.1	Input ID
GO Biological Processes	19	GO:2000514	regulation of CD4-positive, alpha-beta T cell activation	19_GO:0002376 immune system process	-4	3.3	4.8	24367	61	1562	13	0.83	0.23	177|604|861|865|3146|3566|4092|5914|51043|57630|64115|80149|406991	AGER|BCL6|RUNX1|CBFB|HMGB1|IL4R|SMAD7|RARA|ZBTB7B|SH3RF1|VSIR|ZC3H12A|MIR21	-2.1	Input ID
GO Biological Processes	19	GO:1905477	positive regulation of protein localization to membrane	19_GO:0048518 positive regulation of biological process	-4	2.5	4.5	24367	123	1562	20	1.3	0.28	207|288|1956|1969|2040|2064|2810|3675|4035|5583|7430|7534|8878|10551|10580|11079|27113|54434|54471|163882	AKT1|ANK3|EGFR|EPHA2|STOM|ERBB2|SFN|ITGA3|LRP1|PRKCH|EZR|YWHAZ|SQSTM1|AGR2|SORBS1|RER1|BBC3|SSH1|MIEF1|CNST	-2.1	Input ID
GO Biological Processes	19	GO:0071453	cellular response to oxygen levels	19_GO:0050896 response to stimulus	-4	2.1	4.3	24367	235	1562	31	2	0.35	207|355|468|677|768|1263|2030|2309|2475|4000|4780|4824|4851|5034|5691|5696|5698|5707|5708|7316|8837|8996|9463|10370|10397|11331|23545|112398|378938|406900|406991	AKT1|FAS|ATF4|ZFP36L1|CA9|PLK3|SLC29A1|FOXO3|MTOR|LMNA|NFE2L2|NKX3-1|NOTCH1|P4HB|PSMB3|PSMB8|PSMB9|PSMD1|PSMD2|UBC|CFLAR|NOL3|PICK1|CITED2|NDRG1|PHB2|ATP6V0A2|EGLN2|MALAT1|MIR106B|MIR21	-2.1	Input ID
GO Biological Processes	19	GO:0001817	regulation of cytokine production	19_GO:0032501 multicellular organismal process	-4	1.5	4	24367	755	1562	75	4.8	0.54	25|177|247|307|468|567|604|861|920|1051|1236|1969|1997|2268|3098|3105|3146|3303|3304|3315|3326|3428|3554|3566|3625|3659|3670|4035|4088|4092|5187|5345|5777|5795|5914|6376|6778|6992|7349|7430|7494|7538|8840|8986|9181|9208|9455|9516|10211|10384|10417|10554|11120|27086|27190|51191|51564|54476|54795|55024|55198|55540|63940|64115|64771|80149|83786|84265|114899|283234|406911|406921|406941|406985|406991	ABL1|AGER|ALOX15B|ANXA4|ATF4|B2M|BCL6|RUNX1|CD4|CEBPB|CCR7|EPHA2|ELF1|FGR|HK1|HLA-A|HMGB1|HSPA1A|HSPA1B|HSPB1|HSP90AB1|IFI16|IL1R1|IL4R|INHBB|IRF1|ISL1|LRP1|SMAD3|SMAD7|PER1|SERPINF2|PTPN6|PTPRJ|RARA|CX3CL1|STAT6|PPP1R11|UCN|EZR|XBP1|ZFP36|CCN4|RPS6KA4|ARHGEF2|LRRFIP1|HOMER2|LITAF|FLOT1|BTN3A3|SPON2|AGPAT1|BTN2A1|FOXP1|IL17B|HERC5|HDAC7|RNF216|TRPM4|BANK1|APPL2|IL17RB|GPSM3|VSIR|ILRUN|ZC3H12A|FRM…	-2.1	Input ID
GO Biological Processes	19	GO:0050868	negative regulation of T cell activation	19_GO:0022610 biological adhesion	-4	2.6	4.5	24367	114	1562	19	1.2	0.28	604|861|865|1051|2064|3146|3566|3659|4092|5573|5777|6385|7001|9231|51043|64115|80149|406991|407030	BCL6|RUNX1|CBFB|CEBPB|ERBB2|HMGB1|IL4R|IRF1|SMAD7|PRKAR1A|PTPN6|SDC4|PRDX2|DLG5|ZBTB7B|VSIR|ZC3H12A|MIR21|MIR30B	-2.1	Input ID
GO Biological Processes	19	GO:0022408	negative regulation of cell-cell adhesion	19_GO:0022610 biological adhesion	-3.9	2.2	4.3	24367	183	1562	26	1.7	0.32	25|207|604|861|865|928|1051|2064|3146|3566|3659|4092|5573|5777|6385|7001|9231|51043|64115|80149|84830|375056|406890|406933|406991|407030	ABL1|AKT1|BCL6|RUNX1|CBFB|CD9|CEBPB|ERBB2|HMGB1|IL4R|IRF1|SMAD7|PRKAR1A|PTPN6|SDC4|PRDX2|DLG5|ZBTB7B|VSIR|ZC3H12A|ADTRP|MIA3|MIRLET7G|MIR141|MIR21|MIR30B	-2.1	Input ID
GO Biological Processes	19	GO:0071322	cellular response to carbohydrate stimulus	19_GO:0050896 response to stimulus	-3.9	2.4	4.4	24367	143	1562	22	1.4	0.3	177|677|2030|2309|3480|4035|5019|5176|5530|6659|6722|7343|7494|8609|8660|9572|10497|25874|54795|56652|65220|406890	AGER|ZFP36L1|SLC29A1|FOXO3|IGF1R|LRP1|OXCT1|SERPINF1|PPP3CA|SOX4|SRF|UBTF|XBP1|KLF7|IRS2|NR1D1|UNC13B|MPC2|TRPM4|TWNK|NADK|MIRLET7G	-2.1	Input ID
GO Biological Processes	19	GO:0045580	regulation of T cell differentiation	19_GO:0002376 immune system process	-3.9	2.4	4.4	24367	143	1562	22	1.4	0.3	25|604|861|865|2064|3146|3566|3659|3707|4092|5914|7001|7494|7704|22890|27166|51043|57630|64115|80149|406991|407030	ABL1|BCL6|RUNX1|CBFB|ERBB2|HMGB1|IL4R|IRF1|ITPKB|SMAD7|RARA|PRDX2|XBP1|ZBTB16|ZBTB1|PRELID1|ZBTB7B|SH3RF1|VSIR|ZC3H12A|MIR21|MIR30B	-2.1	Input ID
GO Biological Processes	19	GO:0009914	hormone transport	19_GO:0051179 localization	-3.9	1.9	4.2	24367	324	1562	39	2.5	0.39	776|1803|1956|2029|3382|3625|3670|3708|4035|4824|5019|5208|5530|6659|6720|6844|6926|6928|7349|8425|8609|8660|8864|9066|9463|9515|9572|23178|25874|54097|54795|64855|65220|80736|84300|90007|114899|283849|594855	CACNA1D|DPP4|EGFR|ENSA|ICA1|INHBB|ISL1|ITPR1|LRP1|NKX3-1|OXCT1|PFKFB2|PPP3CA|SOX4|SREBF1|VAMP2|TBX3|HNF1B|UCN|LTBP4|KLF7|IRS2|PER2|SYT7|PICK1|STXBP5L|NR1D1|PASK|MPC2|FAM3B|TRPM4|NIBAN2|NADK|SLC44A4|UQCC2|MIDN|C1QTNF3|EXOC3L1|CPLX3	-2.1	Input ID
GO Biological Processes	19	GO:1901992	positive regulation of mitotic cell cycle phase transition	19_GO:0048518 positive regulation of biological process	-3.9	2.8	4.5	24367	96	1562	17	1.1	0.26	207|595|894|994|1956|1981|5087|5890|5925|6604|11331|51433|51434|55904|113130|286053|407021	AKT1|CCND1|CCND2|CDC25B|EGFR|EIF4G1|PBX1|RAD51B|RB1|SMARCD3|PHB2|ANAPC5|ANAPC7|KMT2E|CDCA5|NSMCE2|MIR29A	-2.1	Input ID
GO Biological Processes	19	GO:0071560	cellular response to transforming growth factor beta stimulus	19_GO:0050896 response to stimulus	-3.9	2	4.2	24367	247	1562	32	2	0.36	677|678|1277|1284|1745|2353|3303|3326|3397|3675|3987|4054|4088|4092|6794|7316|8425|8837|9518|10370|23625|51341|51741|55198|56937|57530|283149|406890|406991|406994|407024|407030	ZFP36L1|ZFP36L2|COL1A1|COL4A2|DLX1|FOS|HSPA1A|HSP90AB1|ID1|ITGA3|LIMS1|LTBP3|SMAD3|SMAD7|STK11|UBC|LTBP4|CFLAR|GDF15|CITED2|FAM89B|ZBTB7A|WWOX|APPL2|PMEPA1|CGN|BCL9L|MIRLET7G|MIR21|MIR212|MIR29B1|MIR30B	-2.1	Input ID
GO Biological Processes	19	GO:0048880	sensory system development	19_GO:0032502 developmental process	-3.9	1.8	4.1	24367	370	1562	43	2.8	0.41	220|658|1027|1282|1410|1412|1745|1746|1956|1969|2195|2823|3299|3670|3985|4088|4211|4212|4814|5176|5797|5818|5914|5915|5916|6256|6604|6670|6722|7068|7287|9839|9997|23210|23554|79977|80736|81029|90780|113246|130916|283375|285590	ALDH1A3|BMPR1B|CDKN1B|COL4A1|CRYAB|CRYBA2|DLX1|DLX2|EGFR|EPHA2|FAT1|GPM6A|HSF4|ISL1|LIMK2|SMAD3|MEIS1|MEIS2|NINJ1|SERPINF1|PTPRM|NECTIN1|RARA|RARB|RARG|RXRA|SMARCD3|SP3|SRF|THRB|TULP1|ZEB2|SCO2|JMJD6|TSPAN12|GRHL2|SLC44A4|WNT5B|PYGO2|C12orf57|MTERF4|SLC39A5|SH3PXD2B	-2.1	Input ID
GO Biological Processes	19	GO:0036293	response to decreased oxygen levels	19_GO:0050896 response to stimulus	-3.9	1.8	4.1	24367	370	1562	43	2.8	0.41	81|177|207|468|677|768|1027|1263|1365|1410|1803|2030|2309|2475|3708|4000|4088|4323|4780|4824|4851|4929|5034|5315|5691|5696|5698|5707|5708|5967|6722|7316|8837|8996|9463|10370|10397|11331|81575|112398|378938|406900|406991	ACTN4|AGER|AKT1|ATF4|ZFP36L1|CA9|CDKN1B|PLK3|CLDN3|CRYAB|DPP4|SLC29A1|FOXO3|MTOR|ITPR1|LMNA|SMAD3|MMP14|NFE2L2|NKX3-1|NOTCH1|NR4A2|P4HB|PKM|PSMB3|PSMB8|PSMB9|PSMD1|PSMD2|REG1A|SRF|UBC|CFLAR|NOL3|PICK1|CITED2|NDRG1|PHB2|APOLD1|EGLN2|MALAT1|MIR106B|MIR21	-2.1	Input ID
GO Biological Processes	19	GO:1901343	negative regulation of vasculature development	19_GO:0048519 negative regulation of biological process	-3.9	2.2	4.3	24367	194	1562	27	1.7	0.33	354|1284|1969|3202|3339|4775|4851|5155|5176|5797|6678|9146|23493|56999|57556|64855|79812|90993|153090|406900|406910|406911|406991|406994|407021|407030|494324	KLK3|COL4A2|EPHA2|HOXA5|HSPG2|NFATC3|NOTCH1|PDGFB|SERPINF1|PTPRM|SPARC|HGS|HEY2|ADAMTS9|SEMA6A|NIBAN2|MMRN2|CREB3L1|DAB2IP|MIR106B|MIR125A|MIR125B1|MIR21|MIR212|MIR29A|MIR30B|MIR375	-2.1	Input ID
Canonical Pathways	11	M167	PID AP1 PATHWAY		-3.9	3.1	4.6	24367	70	1562	14	0.9	0.24	595|865|1027|1997|2353|2355|2624|3105|3726|3727|4775|6667|7205|8061	CCND1|CBFB|CDKN1B|ELF1|FOS|FOSL2|GATA2|HLA-A|JUNB|JUND|NFATC3|SP1|TRIP6|FOSL1	-2.1	Input ID
GO Biological Processes	19	GO:0071331	cellular response to hexose stimulus	19_GO:0050896 response to stimulus	-3.9	2.4	4.4	24367	134	1562	21	1.3	0.29	177|2030|2309|3480|4035|5019|5176|5530|6659|6722|7343|7494|8609|8660|9572|10497|25874|54795|56652|65220|406890	AGER|SLC29A1|FOXO3|IGF1R|LRP1|OXCT1|SERPINF1|PPP3CA|SOX4|SRF|UBTF|XBP1|KLF7|IRS2|NR1D1|UNC13B|MPC2|TRPM4|TWNK|NADK|MIRLET7G	-2.1	Input ID
GO Biological Processes	19	GO:1904019	epithelial cell apoptotic process	19_GO:0009987 cellular process	-3.9	2.6	4.4	24367	115	1562	19	1.2	0.28	25|598|677|2309|2475|2624|2934|3856|4780|5925|7538|8837|80781|153090|406900|406910|406921|407030|494324	ABL1|BCL2L1|ZFP36L1|FOXO3|MTOR|GATA2|GSN|KRT8|NFE2L2|RB1|ZFP36|CFLAR|COL18A1|DAB2IP|MIR106B|MIR125A|MIR132|MIR30B|MIR375	-2.1	Input ID
Reactome Gene Sets	6	R-HSA-2262752	Cellular responses to stress		-3.9	1.6	4	24367	585	1562	61	3.9	0.49	468|768|832|1027|1051|1410|1912|1915|2077|2114|2289|2353|2475|3008|3017|3021|3303|3304|3305|3326|3337|3397|5034|5691|5696|5698|5707|5708|5925|6141|6147|6157|6667|7001|7316|7323|7846|8345|8346|8355|8535|8968|9531|10370|10728|10919|23135|23645|23677|26353|27102|29882|51433|51434|54468|57332|79813|84790|90423|112398|200916	ATF4|CA9|CAPZB|CDKN1B|CEBPB|CRYAB|PHC2|EEF1A1|ERF|ETS2|FKBP5|FOS|MTOR|H1-4|H2BC5|H3-3B|HSPA1A|HSPA1B|HSPA1L|HSP90AB1|DNAJB1|ID1|P4HB|PSMB3|PSMB8|PSMB9|PSMD1|PSMD2|RB1|RPL18|RPL23A|RPL27A|SP1|PRDX2|UBC|UBE2D3|TUBA1A|H2BC9|H2BC10|H3C8|CBX4|H3C7|BAG3|CITED2|PTGES3|EHMT2|KDM6B|PPP1R15A|SH3BP4|HSPB8|EIF2AK1|ANAPC2|ANAPC5|ANAPC7|MIOS|CBX8|EHMT1|TUBA1C|ATP6V1E2|EGLN2|RPL22L1	-2.1	Input ID
Reactome Gene Sets	6	R-HSA-3371568	Attenuation phase		-3.9	6.7	5.6	24367	14	1562	6	0.38	0.16	3303|3304|3305|3326|3337|10728	HSPA1A|HSPA1B|HSPA1L|HSP90AB1|DNAJB1|PTGES3	-2.1	Input ID
KEGG Pathway	24	hsa05200	Pathways in cancer		-3.9	1.8	4.1	24367	395	1562	45	2.9	0.42	25|207|354|355|595|598|861|1027|1163|1282|1284|1487|1612|1857|1956|2064|2257|2353|2475|2784|3326|3480|3675|3728|3909|4088|4824|5155|5291|5727|5881|5914|5915|5925|6256|7185|7704|8503|8643|9618|10161|10672|23624|81029|112398	ABL1|AKT1|KLK3|FAS|CCND1|BCL2L1|RUNX1|CDKN1B|CKS1B|COL4A1|COL4A2|CTBP1|DAPK1|DVL3|EGFR|ERBB2|FGF12|FOS|MTOR|GNB3|HSP90AB1|IGF1R|ITGA3|JUP|LAMA3|SMAD3|NKX3-1|PDGFB|PIK3CB|PTCH1|RAC3|RARA|RARB|RB1|RXRA|TRAF1|ZBTB16|PIK3R3|PTCH2|TRAF4|LPAR6|GNA13|CBLC|WNT5B|EGLN2	-2.1	Input ID
Reactome Gene Sets	6	R-HSA-8953897	Cellular responses to external stimuli		-3.9	1.6	4	24367	599	1562	62	4	0.49	468|768|832|1027|1051|1410|1465|1912|1915|2077|2114|2289|2353|2475|3008|3017|3021|3303|3304|3305|3326|3337|3397|5034|5691|5696|5698|5707|5708|5925|6141|6147|6157|6667|7001|7316|7323|7846|8345|8346|8355|8535|8968|9531|10370|10728|10919|23135|23645|23677|26353|27102|29882|51433|51434|54468|57332|79813|84790|90423|112398|200916	ATF4|CA9|CAPZB|CDKN1B|CEBPB|CRYAB|CSRP1|PHC2|EEF1A1|ERF|ETS2|FKBP5|FOS|MTOR|H1-4|H2BC5|H3-3B|HSPA1A|HSPA1B|HSPA1L|HSP90AB1|DNAJB1|ID1|P4HB|PSMB3|PSMB8|PSMB9|PSMD1|PSMD2|RB1|RPL18|RPL23A|RPL27A|SP1|PRDX2|UBC|UBE2D3|TUBA1A|H2BC9|H2BC10|H3C8|CBX4|H3C7|BAG3|CITED2|PTGES3|EHMT2|KDM6B|PPP1R15A|SH3BP4|HSPB8|EIF2AK1|ANAPC2|ANAPC5|ANAPC7|MIOS|CBX8|EHMT1|TUBA1C|ATP6V1E2|EGLN2|RPL22L1	-2.1	Input ID
GO Biological Processes	19	GO:0071326	cellular response to monosaccharide stimulus	19_GO:0050896 response to stimulus	-3.9	2.4	4.4	24367	135	1562	21	1.3	0.29	177|2030|2309|3480|4035|5019|5176|5530|6659|6722|7343|7494|8609|8660|9572|10497|25874|54795|56652|65220|406890	AGER|SLC29A1|FOXO3|IGF1R|LRP1|OXCT1|SERPINF1|PPP3CA|SOX4|SRF|UBTF|XBP1|KLF7|IRS2|NR1D1|UNC13B|MPC2|TRPM4|TWNK|NADK|MIRLET7G	-2.1	Input ID
GO Biological Processes	19	GO:0061180	mammary gland epithelium development	19_GO:0032502 developmental process	-3.8	3.1	4.6	24367	71	1562	14	0.9	0.24	207|595|1051|1969|2294|3202|3398|5727|6239|6778|6926|11331|57142|90780	AKT1|CCND1|CEBPB|EPHA2|FOXF1|HOXA5|ID2|PTCH1|RREB1|STAT6|TBX3|PHB2|RTN4|PYGO2	-2.1	Input ID
GO Biological Processes	19	GO:0048017	inositol lipid-mediated signaling	19_GO:0023052 signaling	-3.8	2.1	4.2	24367	196	1562	27	1.7	0.33	207|677|957|1956|2064|2065|2268|2934|3480|4824|4883|4920|5155|5291|5527|5777|5863|7430|8396|8660|8678|8870|10617|23413|113026|153090|406991	AKT1|ZFP36L1|ENTPD5|EGFR|ERBB2|ERBB3|FGR|GSN|IGF1R|NKX3-1|NPR3|ROR2|PDGFB|PIK3CB|PPP2R5C|PTPN6|RGL2|EZR|PIP4K2B|IRS2|BECN1|IER3|STAMBP|NCS1|PLCD3|DAB2IP|MIR21	-2	Input ID
GO Biological Processes	19	GO:0043370	regulation of CD4-positive, alpha-beta T cell differentiation	19_GO:0002376 immune system process	-3.8	3.7	4.8	24367	47	1562	11	0.7	0.21	604|861|865|3146|3566|4092|5914|51043|57630|80149|406991	BCL6|RUNX1|CBFB|HMGB1|IL4R|SMAD7|RARA|ZBTB7B|SH3RF1|ZC3H12A|MIR21	-2	Input ID
GO Biological Processes	19	GO:0001704	formation of primary germ layer	19_GO:0032502 developmental process	-3.8	2.5	4.3	24367	126	1562	20	1.3	0.28	1284|1969|2114|2132|2139|2294|3207|3675|3679|3909|4088|4323|5573|6722|6928|23135|54623|55897|145873|406985	COL4A2|EPHA2|ETS2|EXT2|EYA2|FOXF1|HOXA11|ITGA3|ITGA7|LAMA3|SMAD3|MMP14|PRKAR1A|SRF|HNF1B|KDM6B|PAF1|MESP1|MESP2|MIR200C	-2	Input ID
GO Biological Processes	19	GO:0045926	negative regulation of growth	19_GO:0040007 growth	-3.8	2	4.1	24367	250	1562	32	2	0.36	153|154|247|604|694|1027|1410|3303|3304|4088|4211|4851|5641|5727|5795|5925|6794|8835|9518|9792|10743|11007|23111|23286|23677|29946|54910|56848|57142|57556|58189|407014	ADRB1|ADRB2|ALOX15B|BCL6|BTG1|CDKN1B|CRYAB|HSPA1A|HSPA1B|SMAD3|MEIS1|NOTCH1|LGMN|PTCH1|PTPRJ|RB1|STK11|SOCS2|GDF15|SERTAD2|RAI1|CCDC85B|SPART|WWC1|SH3BP4|SERTAD3|SEMA4C|SPHK2|RTN4|SEMA6A|WFDC1|MIR25	-2	Input ID
Canonical Pathways	11	M254	PID MYC REPRESS PATHWAY		-3.8	3.2	4.6	24367	63	1562	13	0.83	0.23	595|677|1027|2064|2309|2495|3158|3398|4088|5524|6667|8837|10397	CCND1|ZFP36L1|CDKN1B|ERBB2|FOXO3|FTH1|HMGCS2|ID2|SMAD3|PTPA|SP1|CFLAR|NDRG1	-2	Input ID
GO Biological Processes	19	GO:0046637	regulation of alpha-beta T cell differentiation	19_GO:0002376 immune system process	-3.8	3.2	4.6	24367	63	1562	13	0.83	0.23	604|861|865|3146|3566|3707|4092|5914|7704|51043|57630|80149|406991	BCL6|RUNX1|CBFB|HMGB1|IL4R|ITPKB|SMAD7|RARA|ZBTB16|ZBTB7B|SH3RF1|ZC3H12A|MIR21	-2	Input ID
GO Biological Processes	19	GO:0036294	cellular response to decreased oxygen levels	19_GO:0050896 response to stimulus	-3.8	2.1	4.2	24367	218	1562	29	1.9	0.34	207|468|677|768|1263|2030|2309|2475|4000|4780|4824|4851|5034|5691|5696|5698|5707|5708|7316|8837|8996|9463|10370|10397|11331|112398|378938|406900|406991	AKT1|ATF4|ZFP36L1|CA9|PLK3|SLC29A1|FOXO3|MTOR|LMNA|NFE2L2|NKX3-1|NOTCH1|P4HB|PSMB3|PSMB8|PSMB9|PSMD1|PSMD2|UBC|CFLAR|NOL3|PICK1|CITED2|NDRG1|PHB2|EGLN2|MALAT1|MIR106B|MIR21	-2	Input ID
GO Biological Processes	19	GO:0031098	stress-activated protein kinase signaling cascade	19_GO:0023052 signaling	-3.8	1.9	4.1	24367	317	1562	38	2.4	0.39	177|207|355|677|1236|1410|1857|1956|2873|2889|3146|3480|4055|4920|5187|5345|7185|7316|7430|7538|7786|8428|9020|9043|9479|9618|9821|9839|10114|10221|10269|51347|54910|57630|80149|153090|221472|440193	AGER|AKT1|FAS|ZFP36L1|CCR7|CRYAB|DVL3|EGFR|GPS1|RAPGEF1|HMGB1|IGF1R|LTBR|ROR2|PER1|SERPINF2|TRAF1|UBC|EZR|ZFP36|MAP3K12|STK24|MAP3K14|SPAG9|MAPK8IP1|TRAF4|RB1CC1|ZEB2|HIPK3|TRIB1|ZMPSTE24|TAOK3|SEMA4C|SH3RF1|ZC3H12A|DAB2IP|FGD2|CCDC88C	-2	Input ID
GO Biological Processes	19	GO:0036037	CD8-positive, alpha-beta T cell activation	19_GO:0002376 immune system process	-3.8	4.8	5.1	24367	26	1562	8	0.51	0.18	861|865|3105|3659|9479|51043|57630|64115	RUNX1|CBFB|HLA-A|IRF1|MAPK8IP1|ZBTB7B|SH3RF1|VSIR	-2	Input ID
GO Biological Processes	19	GO:0060740	prostate gland epithelium morphogenesis	19_GO:0022414 reproductive process	-3.8	4.8	5.1	24367	26	1562	8	0.51	0.18	3169|3239|4824|4851|5916|6256|10116|10481	FOXA1|HOXD13|NKX3-1|NOTCH1|RARG|RXRA|FEM1B|HOXB13	-2	Input ID
GO Biological Processes	19	GO:0038061	NIK/NF-kappaB signaling	19_GO:0023052 signaling	-3.8	2.2	4.2	24367	187	1562	26	1.7	0.32	81|177|207|1956|3146|3611|3987|5691|5696|5698|5707|5708|7205|7430|9020|9516|9618|51564|80149|114899|406911|406921|406941|406991|407019|407024	ACTN4|AGER|AKT1|EGFR|HMGB1|ILK|LIMS1|PSMB3|PSMB8|PSMB9|PSMD1|PSMD2|TRIP6|EZR|MAP3K14|LITAF|TRAF4|HDAC7|ZC3H12A|C1QTNF3|MIR125B1|MIR132|MIR149|MIR21|MIR27B|MIR29B1	-2	Input ID
GO Biological Processes	19	GO:0043491	protein kinase B signaling	19_GO:0023052 signaling	-3.8	1.9	4.1	24367	273	1562	34	2.2	0.37	207|677|1236|1263|1956|1969|2064|2065|2475|2889|3326|3480|3611|4824|5155|5291|5527|5795|6237|6376|6794|8503|8660|9518|10193|23612|55024|57142|84830|406921|406991|407021|407024|494324	AKT1|ZFP36L1|CCR7|PLK3|EGFR|EPHA2|ERBB2|ERBB3|MTOR|RAPGEF1|HSP90AB1|IGF1R|ILK|NKX3-1|PDGFB|PIK3CB|PPP2R5C|PTPRJ|RRAS|CX3CL1|STK11|PIK3R3|IRS2|GDF15|RNF41|PHLDA3|BANK1|RTN4|ADTRP|MIR132|MIR21|MIR29A|MIR29B1|MIR375	-2	Input ID
GO Biological Processes	19	GO:0097062	dendritic spine maintenance	19_GO:0071840 cellular component organization or biogenesis	-3.8	5.5	5.2	24367	20	1562	7	0.45	0.17	3480|3675|9463|23613|51104|85461|407030	IGF1R|ITGA3|PICK1|ZMYND8|ABHD17B|TANC1|MIR30B	-2	Input ID
GO Biological Processes	19	GO:1900151	regulation of nuclear-transcribed mRNA catabolic process, deadenylation-dependent decay	19_GO:0048519 negative regulation of biological process	-3.8	5.5	5.2	24367	20	1562	7	0.45	0.17	677|678|7538|7832|10140|22849|342977	ZFP36L1|ZFP36L2|ZFP36|BTG2|TOB1|CPEB3|NANOS3	-2	Input ID
GO Biological Processes	19	GO:1903798	regulation of production of miRNAs involved in gene silencing by miRNA	19_GO:0048519 negative regulation of biological process	-3.8	5.5	5.2	24367	20	1562	7	0.45	0.17	1655|1956|5530|6895|9612|10269|80149	DDX5|EGFR|PPP3CA|TARBP2|NCOR2|ZMPSTE24|ZC3H12A	-2	Input ID
GO Biological Processes	19	GO:0030073	insulin secretion	19_GO:0023052 signaling	-3.8	2.1	4.2	24367	208	1562	28	1.8	0.34	776|1803|2029|3382|3625|3670|3708|4035|5019|5208|5530|6659|6720|6928|8609|8660|8864|9066|9463|9515|9572|25874|54097|54795|65220|84300|90007|594855	CACNA1D|DPP4|ENSA|ICA1|INHBB|ISL1|ITPR1|LRP1|OXCT1|PFKFB2|PPP3CA|SOX4|SREBF1|HNF1B|KLF7|IRS2|PER2|SYT7|PICK1|STXBP5L|NR1D1|MPC2|FAM3B|TRPM4|NADK|UQCC2|MIDN|CPLX3	-2	Input ID
Reactome Gene Sets	6	R-HSA-445355	Smooth Muscle Contraction		-3.8	3.9	4.8	24367	40	1562	10	0.64	0.2	59|72|302|801|2982|7094|7169|7171|10580|29895	ACTA2|ACTG2|ANXA2|CALM1|GUCY1A1|TLN1|TPM2|TPM4|SORBS1|MYLPF	-2	Input ID
GO Biological Processes	19	GO:0022407	regulation of cell-cell adhesion	19_GO:0022610 biological adhesion	-3.8	1.7	4	24367	422	1562	47	3	0.43	25|177|207|288|604|861|865|920|928|1051|1236|1803|2064|2319|3105|3146|3169|3566|3659|3707|4092|5345|5573|5777|5801|5914|6376|6385|7001|7082|7494|7704|9231|9780|10211|10370|22890|51043|64115|80149|84830|283234|375056|406890|406933|406991|407030	ABL1|AGER|AKT1|ANK3|BCL6|RUNX1|CBFB|CD4|CD9|CEBPB|CCR7|DPP4|ERBB2|FLOT2|HLA-A|HMGB1|FOXA1|IL4R|IRF1|ITPKB|SMAD7|SERPINF2|PRKAR1A|PTPN6|PTPRR|RARA|CX3CL1|SDC4|PRDX2|TJP1|XBP1|ZBTB16|DLG5|PIEZO1|FLOT1|CITED2|ZBTB1|ZBTB7B|VSIR|ZC3H12A|ADTRP|CCDC88B|MIA3|MIRLET7G|MIR141|MIR21|MIR30B	-2	Input ID
GO Biological Processes	19	GO:0050796	regulation of insulin secretion	19_GO:0023052 signaling	-3.8	2.2	4.2	24367	177	1562	25	1.6	0.32	776|1803|2029|3382|3625|3670|3708|4035|5019|5208|5530|6659|6720|8609|8660|8864|9066|9463|9515|9572|25874|54795|65220|84300|90007	CACNA1D|DPP4|ENSA|ICA1|INHBB|ISL1|ITPR1|LRP1|OXCT1|PFKFB2|PPP3CA|SOX4|SREBF1|KLF7|IRS2|PER2|SYT7|PICK1|STXBP5L|NR1D1|MPC2|TRPM4|NADK|UQCC2|MIDN	-2	Input ID
GO Biological Processes	19	GO:0008610	lipid biosynthetic process	19_GO:0008152 metabolic process	-3.8	1.5	3.9	24367	715	1562	71	4.5	0.53	31|47|207|220|222|247|476|1606|1609|1718|1727|2194|2475|3158|3612|5087|5155|5291|5322|6296|6667|6720|7108|7132|7494|8396|8503|8705|8821|8871|9444|9524|9572|10162|10400|10554|10580|10654|10728|23399|23541|23556|23600|51171|51477|53947|55361|55697|56848|57107|59339|79603|80168|80736|84002|84992|85414|93210|116285|126969|129642|150094|200879|256987|259230|338596|340485|403313|406921|407024|100996939	ACACA|ACLY|AKT1|ALDH1A3|ALDH3B2|ALOX15B|ATP1A1|DGKA|DGKQ|DHCR24|CYB5R3|FASN|MTOR|HMGCS2|IMPA1|PBX1|PDGFB|PIK3CB|PLA2G5|ACSM3|SP1|SREBF1|TM7SF2|TNFRSF1A|XBP1|PIP4K2B|PIK3R3|B3GALT4|INPP4B|SYNJ2|QKI|TECR|NR1D1|LPCAT3|PEMT|AGPAT1|SORBS1|PMVK|PTGES3|CTDNEP1|SEC14L2|PIGN|AMACR|HSD17B14|ISYNA1|A4GALT|PI4K2A|VAC14|SPHK2|PDSS2|PLEKHA2|CERS4|MOGAT2|SLC44A4|B3GNT5|PIGY|SLC45A3|PGAP3|ACSM1|SLC44A3|MBOAT2|SI…	-2	Input ID
KEGG Pathway	24	hsa04668	TNF signaling pathway		-3.8	2.6	4.4	24367	108	1562	18	1.2	0.27	207|355|468|1051|2353|3726|4323|5291|6376|7132|7185|8503|8837|8986|9020|90993|148327|153090	AKT1|FAS|ATF4|CEBPB|FOS|JUNB|MMP14|PIK3CB|CX3CL1|TNFRSF1A|TRAF1|PIK3R3|CFLAR|RPS6KA4|MAP3K14|CREB3L1|CREB3L4|DAB2IP	-2	Input ID
GO Biological Processes	19	GO:0009954	proximal/distal pattern formation	19_GO:0032502 developmental process	-3.8	4.3	4.9	24367	33	1562	9	0.58	0.19	1745|1746|3205|3206|3207|3236|5087|5089|221833	DLX1|DLX2|HOXA9|HOXA10|HOXA11|HOXD10|PBX1|PBX2|SP8	-2	Input ID
GO Biological Processes	19	GO:0043408	regulation of MAPK cascade	19_GO:0023052 signaling	-3.8	1.5	3.9	24367	754	1562	74	4.7	0.54	25|154|177|207|355|920|1236|1850|1857|1956|1969|2064|2192|2873|2889|3146|3397|3480|3611|4035|4055|4851|4920|5031|5155|5187|5291|5322|5345|5777|5795|5801|6237|6367|6376|6464|7001|7185|7316|7430|7534|7786|8831|8837|9020|9043|9146|9479|9518|9618|9821|9839|10114|10193|10221|10347|11331|23286|23624|51347|54910|55024|57556|57630|60370|80149|80279|80824|85363|153090|221472|406991|407019|407024	ABL1|ADRB2|AGER|AKT1|FAS|CD4|CCR7|DUSP8|DVL3|EGFR|EPHA2|ERBB2|FBLN1|GPS1|RAPGEF1|HMGB1|ID1|IGF1R|ILK|LRP1|LTBR|NOTCH1|ROR2|P2RY6|PDGFB|PER1|PIK3CB|PLA2G5|SERPINF2|PTPN6|PTPRJ|PTPRR|RRAS|CCL22|CX3CL1|SHC1|PRDX2|TRAF1|UBC|EZR|YWHAZ|MAP3K12|SYNGAP1|CFLAR|MAP3K14|SPAG9|HGS|MAPK8IP1|GDF15|TRAF4|RB1CC1|ZEB2|HIPK3|RNF41|TRIB1|ABCA7|PHB2|WWC1|CBLC|TAOK3|SEMA4C|BANK1|SEMA6A|SH3RF1|AVPI1|ZC3H12A|CDK5RAP3|D…	-2	Input ID
GO Biological Processes	19	GO:0090276	regulation of peptide hormone secretion	19_GO:0023052 signaling	-3.8	2.1	4.1	24367	209	1562	28	1.8	0.34	776|1803|1956|2029|3382|3625|3670|3708|4035|5019|5208|5530|6659|6720|7349|8609|8660|8864|9066|9463|9515|9572|23178|25874|54795|65220|84300|90007	CACNA1D|DPP4|EGFR|ENSA|ICA1|INHBB|ISL1|ITPR1|LRP1|OXCT1|PFKFB2|PPP3CA|SOX4|SREBF1|UCN|KLF7|IRS2|PER2|SYT7|PICK1|STXBP5L|NR1D1|PASK|MPC2|TRPM4|NADK|UQCC2|MIDN	-2	Input ID
GO Biological Processes	19	GO:0030278	regulation of ossification	19_GO:0032501 multicellular organismal process	-3.8	2.1	4.1	24367	209	1562	28	1.8	0.34	154|658|860|1051|1655|3397|3398|3399|3611|3727|4054|4088|4092|4851|5087|5727|7704|8519|8840|9249|10140|10269|51564|54795|56172|406985|406991|407024	ADRB2|BMPR1B|RUNX2|CEBPB|DDX5|ID1|ID2|ID3|ILK|JUND|LTBP3|SMAD3|SMAD7|NOTCH1|PBX1|PTCH1|ZBTB16|IFITM1|CCN4|DHRS3|TOB1|ZMPSTE24|HDAC7|TRPM4|ANKH|MIR200C|MIR21|MIR29B1	-2	Input ID
GO Biological Processes	19	GO:0045446	endothelial cell differentiation	19_GO:0032502 developmental process	-3.7	2.5	4.3	24367	118	1562	19	1.2	0.28	694|1365|2194|2889|3397|4851|4855|7082|7132|7430|23135|23493|26084|55897|80781|81575|406985|406991|407056	BTG1|CLDN3|FASN|RAPGEF1|ID1|NOTCH1|NOTCH4|TJP1|TNFRSF1A|EZR|KDM6B|HEY2|ARHGEF26|MESP1|COL18A1|APOLD1|MIR200C|MIR21|MIR99B	-2	Input ID
GO Biological Processes	19	GO:0060324	face development	19_GO:0032502 developmental process	-3.7	3.6	4.7	24367	48	1562	11	0.7	0.21	220|1277|5914|5916|6237|6722|7763|25976|79977|83716|84159	ALDH1A3|COL1A1|RARA|RARG|RRAS|SRF|ZFAND5|TIPARP|GRHL2|CRISPLD2|ARID5B	-2	Input ID
GO Biological Processes	19	GO:0001933	negative regulation of protein phosphorylation	19_GO:0048519 negative regulation of biological process	-3.7	1.7	4	24367	436	1562	48	3.1	0.44	25|207|801|1027|1609|1850|1981|2192|2475|2810|2873|2889|3315|3480|3611|4092|5187|5573|5777|5787|5795|5801|5925|6895|7430|9479|10106|10114|10221|10614|23603|23624|51347|56937|57556|80149|80279|80824|85450|124790|153090|199731|406890|406900|406921|406991|406994|407024	ABL1|AKT1|CALM1|CDKN1B|DGKQ|DUSP8|EIF4G1|FBLN1|MTOR|SFN|GPS1|RAPGEF1|HSPB1|IGF1R|ILK|SMAD7|PER1|PRKAR1A|PTPN6|PTPRB|PTPRJ|PTPRR|RB1|TARBP2|EZR|MAPK8IP1|CTDSP2|HIPK3|TRIB1|HEXIM1|CORO1C|CBLC|TAOK3|PMEPA1|SEMA6A|ZC3H12A|CDK5RAP3|DUSP16|ITPRIP|HEXIM2|DAB2IP|CADM4|MIRLET7G|MIR106B|MIR132|MIR21|MIR212|MIR29B1	-2	Input ID
KEGG Pathway	24	hsa04140	Autophagy - animal		-3.7	2.4	4.3	24367	128	1562	20	1.3	0.28	207|598|1508|1612|2475|3146|3480|3708|5291|6237|6794|8503|8660|8678|8837|9821|10645|23710|58476|81671	AKT1|BCL2L1|CTSB|DAPK1|MTOR|HMGB1|IGF1R|ITPR1|PIK3CB|RRAS|STK11|PIK3R3|IRS2|BECN1|CFLAR|RB1CC1|CAMKK2|GABARAPL1|TP53INP2|VMP1	-2	Input ID
GO Biological Processes	19	GO:0071559	response to transforming growth factor beta	19_GO:0050896 response to stimulus	-3.7	2	4.1	24367	253	1562	32	2	0.36	677|678|1277|1284|1745|2353|3303|3326|3397|3675|3987|4054|4088|4092|6794|7316|8425|8837|9518|10370|23625|51341|51741|55198|56937|57530|283149|406890|406991|406994|407024|407030	ZFP36L1|ZFP36L2|COL1A1|COL4A2|DLX1|FOS|HSPA1A|HSP90AB1|ID1|ITGA3|LIMS1|LTBP3|SMAD3|SMAD7|STK11|UBC|LTBP4|CFLAR|GDF15|CITED2|FAM89B|ZBTB7A|WWOX|APPL2|PMEPA1|CGN|BCL9L|MIRLET7G|MIR21|MIR212|MIR29B1|MIR30B	-2	Input ID
GO Biological Processes	19	GO:0006352	DNA-templated transcription, initiation	19_GO:0008152 metabolic process	-3.7	2	4.1	24367	253	1562	32	2	0.36	595|860|865|2975|3146|3164|4851|4855|4929|5430|5914|5915|5916|6097|6256|6722|6881|6928|7005|7067|7068|7343|8061|9441|9572|9967|23054|23493|30834|55534|221830|284119	CCND1|RUNX2|CBFB|GTF3C1|HMGB1|NR4A1|NOTCH1|NOTCH4|NR4A2|POLR2A|RARA|RARB|RARG|RORC|RXRA|SRF|TAF10|HNF1B|TEAD3|THRA|THRB|UBTF|FOSL1|MED26|NR1D1|THRAP3|NCOA6|HEY2|ZNRD1|MAML3|TWISTNB|CAVIN1	-2	Input ID
KEGG Pathway	24	hsa04210	Apoptosis		-3.7	2.4	4.2	24367	138	1562	21	1.3	0.29	60|207|355|468|598|1508|1521|2353|3708|4000|4170|5291|7132|7185|7846|8503|8837|9020|27113|84790|153090	ACTB|AKT1|FAS|ATF4|BCL2L1|CTSB|CTSW|FOS|ITPR1|LMNA|MCL1|PIK3CB|TNFRSF1A|TRAF1|TUBA1A|PIK3R3|CFLAR|MAP3K14|BBC3|TUBA1C|DAB2IP	-2	Input ID
GO Biological Processes	19	GO:0002262	myeloid cell homeostasis	19_GO:0002376 immune system process	-3.7	2.3	4.2	24367	148	1562	22	1.4	0.3	567|604|677|2176|2309|2624|3146|3202|3303|3304|3398|3707|5291|5925|6670|6722|7067|7538|23210|51341|51621|55904	B2M|BCL6|ZFP36L1|FANCC|FOXO3|GATA2|HMGB1|HOXA5|HSPA1A|HSPA1B|ID2|ITPKB|PIK3CB|RB1|SP3|SRF|THRA|ZFP36|JMJD6|ZBTB7A|KLF13|KMT2E	-2	Input ID
GO Biological Processes	19	GO:0034332	adherens junction organization	19_GO:0071840 cellular component organization or biogenesis	-3.7	2.3	4.2	24367	148	1562	22	1.4	0.3	25|60|87|3728|3987|4035|4088|4092|4323|5795|5818|6385|6904|7082|7205|9231|10580|22998|23499|23603|57662|64072	ABL1|ACTB|ACTN1|JUP|LIMS1|LRP1|SMAD3|SMAD7|MMP14|PTPRJ|NECTIN1|SDC4|TBCD|TJP1|TRIP6|DLG5|SORBS1|LIMCH1|MACF1|CORO1C|CAMSAP3|CDH23	-2	Input ID
GO Biological Processes	19	GO:0038034	signal transduction in absence of ligand	19_GO:0023052 signaling	-3.7	3	4.5	24367	73	1562	14	0.9	0.24	207|598|599|2065|2139|2309|2872|3303|3304|4170|6376|7001|9531|51741	AKT1|BCL2L1|BCL2L2|ERBB3|EYA2|FOXO3|MKNK2|HSPA1A|HSPA1B|MCL1|CX3CL1|PRDX2|BAG3|WWOX	-2	Input ID
GO Biological Processes	19	GO:0097192	extrinsic apoptotic signaling pathway in absence of ligand	19_GO:0023052 signaling	-3.7	3	4.5	24367	73	1562	14	0.9	0.24	207|598|599|2065|2139|2309|2872|3303|3304|4170|6376|7001|9531|51741	AKT1|BCL2L1|BCL2L2|ERBB3|EYA2|FOXO3|MKNK2|HSPA1A|HSPA1B|MCL1|CX3CL1|PRDX2|BAG3|WWOX	-2	Input ID
GO Biological Processes	19	GO:0032388	positive regulation of intracellular transport	19_GO:0048518 positive regulation of biological process	-3.7	2	4.1	24367	221	1562	29	1.9	0.34	288|302|776|1128|1263|2040|2064|2268|2624|2810|3305|3326|3566|3728|4088|6844|7323|7430|9066|9531|10055|10497|30846|51128|54471|56848|58480|79778|80149	ANK3|ANXA2|CACNA1D|CHRM1|PLK3|STOM|ERBB2|FGR|GATA2|SFN|HSPA1L|HSP90AB1|IL4R|JUP|SMAD3|VAMP2|UBE2D3|EZR|SYT7|BAG3|SAE1|UNC13B|EHD2|SAR1B|MIEF1|SPHK2|RHOU|MICALL2|ZC3H12A	-2	Input ID
GO Biological Processes	19	GO:0009991	response to extracellular stimulus	19_GO:0050896 response to stimulus	-3.7	1.6	3.9	24367	534	1562	56	3.6	0.47	153|154|166|207|355|468|595|599|920|1277|1609|1956|1981|2029|2309|2353|2475|2875|2902|2934|3141|3171|3428|3625|4780|4929|5019|5315|5914|5967|6678|6720|6722|7071|7349|7494|7538|8061|8428|8678|9463|9518|10400|10458|10919|23710|27102|54434|54468|54795|55198|80149|81631|168620|283375|406911	ADRB1|ADRB2|TLE5|AKT1|FAS|ATF4|CCND1|BCL2L2|CD4|COL1A1|DGKQ|EGFR|EIF4G1|ENSA|FOXO3|FOS|MTOR|GPT|GRIN1|GSN|HLCS|FOXA3|IFI16|INHBB|NFE2L2|NR4A2|OXCT1|PKM|RARA|REG1A|SPARC|SREBF1|SRF|KLF10|UCN|XBP1|ZFP36|FOSL1|STK24|BECN1|PICK1|GDF15|PEMT|BAIAP2|EHMT2|GABARAPL1|EIF2AK1|SSH1|MIOS|TRPM4|APPL2|ZC3H12A|MAP1LC3B|BHLHA15|SLC39A5|MIR125B1	-1.9	Input ID
GO Biological Processes	19	GO:0007016	cytoskeletal anchoring at plasma membrane	19_GO:0071840 cellular component organization or biogenesis	-3.7	7.8	5.6	24367	10	1562	5	0.32	0.14	288|2317|3728|7094|7430	ANK3|FLNB|JUP|TLN1|EZR	-1.9	Input ID
GO Biological Processes	19	GO:0060768	regulation of epithelial cell proliferation involved in prostate gland development	19_GO:0022414 reproductive process	-3.7	7.8	5.6	24367	10	1562	5	0.32	0.14	1027|4824|4851|5176|6794	CDKN1B|NKX3-1|NOTCH1|SERPINF1|STK11	-1.9	Input ID
GO Biological Processes	19	GO:0045667	regulation of osteoblast differentiation	19_GO:0032502 developmental process	-3.7	2.4	4.2	24367	129	1562	20	1.3	0.28	658|860|1051|1655|3397|3398|3399|3611|3727|4088|4851|5727|8519|8840|10140|51564|54795|406985|406991|407024	BMPR1B|RUNX2|CEBPB|DDX5|ID1|ID2|ID3|ILK|JUND|SMAD3|NOTCH1|PTCH1|IFITM1|CCN4|TOB1|HDAC7|TRPM4|MIR200C|MIR21|MIR29B1	-1.9	Input ID
GO Biological Processes	19	GO:0007043	cell-cell junction assembly	19_GO:0071840 cellular component organization or biogenesis	-3.7	2.4	4.2	24367	129	1562	20	1.3	0.28	81|861|865|928|1365|1969|3728|5010|5583|6722|6904|7082|7094|8506|9069|9231|51564|64072|79778|79977	ACTN4|RUNX1|CBFB|CD9|CLDN3|EPHA2|JUP|CLDN11|PRKCH|SRF|TBCD|TJP1|TLN1|CNTNAP1|CLDN12|DLG5|HDAC7|CDH23|MICALL2|GRHL2	-1.9	Input ID
Reactome Gene Sets	6	R-HSA-9614085	FOXO-mediated transcription		-3.7	3.1	4.5	24367	65	1562	13	0.83	0.23	207|604|694|1027|2309|2810|4088|6720|6794|7534|10370|27113|91584	AKT1|BCL6|BTG1|CDKN1B|FOXO3|SFN|SMAD3|SREBF1|STK11|YWHAZ|CITED2|BBC3|PLXNA4	-1.9	Input ID
KEGG Pathway	24	hsa04010	MAPK signaling pathway		-3.7	2	4	24367	255	1562	32	2	0.36	207|355|468|776|994|1850|1956|2257|2317|2353|2872|3164|3303|3304|3305|3315|3554|3727|4775|5155|5530|5801|5881|6237|6722|7132|7786|8986|9020|9479|51347|80824	AKT1|FAS|ATF4|CACNA1D|CDC25B|DUSP8|EGFR|FGF12|FLNB|FOS|MKNK2|NR4A1|HSPA1A|HSPA1B|HSPA1L|HSPB1|IL1R1|JUND|NFATC3|PDGFB|PPP3CA|PTPRR|RAC3|RRAS|SRF|TNFRSF1A|MAP3K12|RPS6KA4|MAP3K14|MAPK8IP1|TAOK3|DUSP16	-1.9	Input ID
GO Biological Processes	19	GO:0048736	appendage development	19_GO:0032502 developmental process	-3.7	2.2	4.1	24367	180	1562	25	1.6	0.32	658|860|1889|3205|3206|3207|3236|3238|3239|3899|4154|4851|4920|5087|5089|5727|5914|5915|5916|6659|6926|7704|27173|79977|221833	BMPR1B|RUNX2|ECE1|HOXA9|HOXA10|HOXA11|HOXD10|HOXD12|HOXD13|AFF3|MBNL1|NOTCH1|ROR2|PBX1|PBX2|PTCH1|RARA|RARB|RARG|SOX4|TBX3|ZBTB16|SLC39A1|GRHL2|SP8	-1.9	Input ID
GO Biological Processes	19	GO:0060173	limb development	19_GO:0032502 developmental process	-3.7	2.2	4.1	24367	180	1562	25	1.6	0.32	658|860|1889|3205|3206|3207|3236|3238|3239|3899|4154|4851|4920|5087|5089|5727|5914|5915|5916|6659|6926|7704|27173|79977|221833	BMPR1B|RUNX2|ECE1|HOXA9|HOXA10|HOXA11|HOXD10|HOXD12|HOXD13|AFF3|MBNL1|NOTCH1|ROR2|PBX1|PBX2|PTCH1|RARA|RARB|RARG|SOX4|TBX3|ZBTB16|SLC39A1|GRHL2|SP8	-1.9	Input ID
GO Biological Processes	19	GO:0048871	multicellular organismal homeostasis	19_GO:0032501 multicellular organismal process	-3.7	1.7	3.9	24367	487	1562	52	3.3	0.45	31|60|153|154|468|567|1051|1200|1364|1956|1981|2624|2810|3315|3397|3480|3566|4054|4069|4583|4851|4883|5573|5881|5925|6337|6584|6722|6778|6794|7032|7067|7090|7287|8864|9455|9572|9658|9696|10400|23135|23178|51043|51542|55198|57561|58476|64072|79054|79813|84283|145226	ACACA|ACTB|ADRB1|ADRB2|ATF4|B2M|CEBPB|TPP1|CLDN4|EGFR|EIF4G1|GATA2|SFN|HSPB1|ID1|IGF1R|IL4R|LTBP3|LYZ|MUC2|NOTCH1|NPR3|PRKAR1A|RAC3|RB1|SCNN1A|SLC22A5|SRF|STAT6|STK11|TFF2|THRA|TLE3|TULP1|PER2|HOMER2|NR1D1|ZNF516|CROCC|PEMT|KDM6B|PASK|ZBTB7B|VPS54|APPL2|ARRDC3|TP53INP2|CDH23|TRPM8|EHMT1|TMEM79|RDH12	-1.9	Input ID
GO Biological Processes	19	GO:0061014	positive regulation of mRNA catabolic process	19_GO:0048519 negative regulation of biological process	-3.7	3.5	4.6	24367	49	1562	11	0.7	0.21	677|678|5976|7538|7832|10140|22849|79066|80149|246175|342977	ZFP36L1|ZFP36L2|UPF1|ZFP36|BTG2|TOB1|CPEB3|METTL16|ZC3H12A|CNOT6L|NANOS3	-1.9	Input ID
GO Biological Processes	19	GO:0002067	glandular epithelial cell differentiation	19_GO:0032502 developmental process	-3.7	3.5	4.6	24367	49	1562	11	0.7	0.21	2194|3169|3202|4851|5914|5915|5916|6256|10551|25803|133396	FASN|FOXA1|HOXA5|NOTCH1|RARA|RARB|RARG|RXRA|AGR2|SPDEF|IL31RA	-1.9	Input ID
GO Biological Processes	19	GO:0060770	negative regulation of epithelial cell proliferation involved in prostate gland development	19_GO:0022414 reproductive process	-3.6	10	6	24367	6	1562	4	0.26	0.13	1027|4824|5176|6794	CDKN1B|NKX3-1|SERPINF1|STK11	-1.9	Input ID
GO Biological Processes	19	GO:0034637	cellular carbohydrate biosynthetic process	19_GO:0008152 metabolic process	-3.6	2.8	4.3	24367	83	1562	15	0.96	0.25	207|2132|2475|2683|3612|5500|8660|8864|9572|10580|23178|51477|84002|90673|374907	AKT1|EXT2|MTOR|B4GALT1|IMPA1|PPP1CB|IRS2|PER2|NR1D1|SORBS1|PASK|ISYNA1|B3GNT5|PPP1R3E|B3GNT8	-1.9	Input ID
KEGG Pathway	24	hsa05166	HTLV-I infection		-3.6	1.9	4	24367	256	1562	32	2	0.36	207|468|595|598|894|1857|2114|2353|3105|3554|4055|4088|4775|5155|5291|5530|5925|6237|6722|7094|7132|7494|7538|8061|8503|9020|29882|51433|51434|55697|81029|200186	AKT1|ATF4|CCND1|BCL2L1|CCND2|DVL3|ETS2|FOS|HLA-A|IL1R1|LTBR|SMAD3|NFATC3|PDGFB|PIK3CB|PPP3CA|RB1|RRAS|SRF|TLN1|TNFRSF1A|XBP1|ZFP36|FOSL1|PIK3R3|MAP3K14|ANAPC2|ANAPC5|ANAPC7|VAC14|WNT5B|CRTC2	-1.9	Input ID
GO Biological Processes	19	GO:0001666	response to hypoxia	19_GO:0050896 response to stimulus	-3.6	1.8	3.9	24367	358	1562	41	2.6	0.4	81|177|207|677|768|1027|1263|1365|1410|1803|2030|2309|2475|3708|4000|4088|4323|4780|4824|4851|4929|5034|5315|5691|5696|5698|5707|5708|5967|6722|7316|8837|8996|10370|10397|11331|81575|112398|378938|406900|406991	ACTN4|AGER|AKT1|ZFP36L1|CA9|CDKN1B|PLK3|CLDN3|CRYAB|DPP4|SLC29A1|FOXO3|MTOR|ITPR1|LMNA|SMAD3|MMP14|NFE2L2|NKX3-1|NOTCH1|NR4A2|P4HB|PKM|PSMB3|PSMB8|PSMB9|PSMD1|PSMD2|REG1A|SRF|UBC|CFLAR|NOL3|CITED2|NDRG1|PHB2|APOLD1|EGLN2|MALAT1|MIR106B|MIR21	-1.9	Input ID
GO Biological Processes	19	GO:0051250	negative regulation of lymphocyte activation	19_GO:0002376 immune system process	-3.6	2.3	4.1	24367	150	1562	22	1.4	0.3	604|861|865|1051|2064|2268|3146|3398|3566|3659|4092|5573|5777|6385|7001|9231|51043|55024|64115|80149|406991|407030	BCL6|RUNX1|CBFB|CEBPB|ERBB2|FGR|HMGB1|ID2|IL4R|IRF1|SMAD7|PRKAR1A|PTPN6|SDC4|PRDX2|DLG5|ZBTB7B|BANK1|VSIR|ZC3H12A|MIR21|MIR30B	-1.9	Input ID
GO Biological Processes	19	GO:0010817	regulation of hormone levels	19_GO:0065007 biological regulation	-3.6	1.6	3.8	24367	537	1562	56	3.6	0.47	220|476|587|776|1508|1609|1803|1889|1956|2029|2784|3169|3249|3382|3625|3670|3708|4035|4824|5019|5208|5530|5959|6659|6720|6844|6926|6928|7349|8425|8609|8660|8864|9066|9249|9463|9515|9572|10269|23178|25874|25976|51109|51171|54097|54795|64855|65220|80736|84300|84909|90007|114899|145226|283849|594855	ALDH1A3|ATP1A1|BCAT2|CACNA1D|CTSB|DGKQ|DPP4|ECE1|EGFR|ENSA|GNB3|FOXA1|HPN|ICA1|INHBB|ISL1|ITPR1|LRP1|NKX3-1|OXCT1|PFKFB2|PPP3CA|RDH5|SOX4|SREBF1|VAMP2|TBX3|HNF1B|UCN|LTBP4|KLF7|IRS2|PER2|SYT7|DHRS3|PICK1|STXBP5L|NR1D1|ZMPSTE24|PASK|MPC2|TIPARP|RDH11|HSD17B14|FAM3B|TRPM4|NIBAN2|NADK|SLC44A4|UQCC2|AOPEP|MIDN|C1QTNF3|RDH12|EXOC3L1|CPLX3	-1.9	Input ID
GO Biological Processes	19	GO:0042063	gliogenesis	19_GO:0032502 developmental process	-3.6	1.9	4	24367	301	1562	36	2.3	0.38	25|177|207|928|1128|1745|1746|1956|2064|2065|2475|2817|2934|3398|3418|3611|4035|4323|4665|4851|4920|5583|6376|6659|8506|8890|8893|9463|9572|10100|10397|57142|57211|85414|153090|406911	ABL1|AGER|AKT1|CD9|CHRM1|DLX1|DLX2|EGFR|ERBB2|ERBB3|MTOR|GPC1|GSN|ID2|IDH2|ILK|LRP1|MMP14|NAB2|NOTCH1|ROR2|PRKCH|CX3CL1|SOX4|CNTNAP1|EIF2B4|EIF2B5|PICK1|NR1D1|TSPAN2|NDRG1|RTN4|ADGRG6|SLC45A3|DAB2IP|MIR125B1	-1.9	Input ID
GO Biological Processes	19	GO:0042326	negative regulation of phosphorylation	19_GO:0048519 negative regulation of biological process	-3.6	1.7	3.9	24367	477	1562	51	3.3	0.45	25|207|801|1027|1609|1850|1981|2192|2475|2810|2873|2889|3192|3315|3480|3611|4092|5187|5573|5777|5787|5795|5801|5925|6895|7430|8660|9479|10106|10114|10221|10614|23603|23624|51347|56937|57556|80149|80279|80824|85450|90007|124790|153090|199731|406890|406900|406921|406991|406994|407024	ABL1|AKT1|CALM1|CDKN1B|DGKQ|DUSP8|EIF4G1|FBLN1|MTOR|SFN|GPS1|RAPGEF1|HNRNPU|HSPB1|IGF1R|ILK|SMAD7|PER1|PRKAR1A|PTPN6|PTPRB|PTPRJ|PTPRR|RB1|TARBP2|EZR|IRS2|MAPK8IP1|CTDSP2|HIPK3|TRIB1|HEXIM1|CORO1C|CBLC|TAOK3|PMEPA1|SEMA6A|ZC3H12A|CDK5RAP3|DUSP16|ITPRIP|MIDN|HEXIM2|DAB2IP|CADM4|MIRLET7G|MIR106B|MIR132|MIR21|MIR212|MIR29B1	-1.9	Input ID
GO Biological Processes	19	GO:0046718	viral entry into host cell	19_GO:0051704 multi-organism process	-3.6	2.4	4.2	24367	121	1562	19	1.2	0.28	290|920|1508|1803|1956|1969|2934|3303|3304|3695|5034|5818|7113|8519|9074|9080|10410|10581|85363	ANPEP|CD4|CTSB|DPP4|EGFR|EPHA2|GSN|HSPA1A|HSPA1B|ITGB7|P4HB|NECTIN1|TMPRSS2|IFITM1|CLDN6|CLDN9|IFITM3|IFITM2|TRIM5	-1.9	Input ID
GO Biological Processes	19	GO:0007520	myoblast fusion	19_GO:0032502 developmental process	-3.6	3.7	4.6	24367	42	1562	10	0.64	0.2	928|3566|4627|8837|9518|10211|26509|30846|51177|85461	CD9|IL4R|MYH9|CFLAR|GDF15|FLOT1|MYOF|EHD2|PLEKHO1|TANC1	-1.9	Input ID
GO Biological Processes	19	GO:0003206	cardiac chamber morphogenesis	19_GO:0032502 developmental process	-3.6	2.4	4.1	24367	131	1562	20	1.3	0.28	2274|2294|3398|3670|4092|4851|5914|5915|6256|6604|6659|6722|6926|9249|10370|23493|55742|55897|57211|79977	FHL2|FOXF1|ID2|ISL1|SMAD7|NOTCH1|RARA|RARB|RXRA|SMARCD3|SOX4|SRF|TBX3|DHRS3|CITED2|HEY2|PARVA|MESP1|ADGRG6|GRHL2	-1.9	Input ID
GO Biological Processes	19	GO:1903078	positive regulation of protein localization to plasma membrane	19_GO:0048518 positive regulation of biological process	-3.6	3.2	4.4	24367	58	1562	12	0.77	0.22	207|1956|1969|3675|4035|5583|7430|8878|10551|10580|11079|163882	AKT1|EGFR|EPHA2|ITGA3|LRP1|PRKCH|EZR|SQSTM1|AGR2|SORBS1|RER1|CNST	-1.9	Input ID
GO Biological Processes	19	GO:0042093	T-helper cell differentiation	19_GO:0002376 immune system process	-3.6	3.2	4.4	24367	58	1562	12	0.77	0.22	604|2475|3146|3566|4092|5914|6097|6778|27086|51043|80149|406991	BCL6|MTOR|HMGB1|IL4R|SMAD7|RARA|RORC|STAT6|FOXP1|ZBTB7B|ZC3H12A|MIR21	-1.9	Input ID
GO Biological Processes	19	GO:0060743	epithelial cell maturation involved in prostate gland development	19_GO:0022414 reproductive process	-3.6	16	6.6	24367	3	1562	3	0.19	0.11	3169|10116|10481	FOXA1|FEM1B|HOXB13	-1.9	Input ID
CORUM	33	CORUM:6919	ILK-LIMS1-PARVA complex		-3.6	16	6.6	24367	3	1562	3	0.19	0.11	3611|3987|55742	ILK|LIMS1|PARVA	-1.9	Input ID
GO Biological Processes	19	GO:0010035	response to inorganic substance	19_GO:0050896 response to stimulus	-3.6	1.6	3.8	24367	564	1562	58	3.7	0.48	25|207|288|311|468|513|567|595|801|928|1027|1236|1277|1410|1528|1719|1956|2176|2309|2353|2934|2978|3398|3707|3726|3727|3856|4780|5176|5530|5641|5727|6284|6382|6678|6778|7001|7323|7703|7782|8061|8428|8837|8893|9066|10397|23135|23327|51596|55503|55811|57332|80149|80781|131034|140576|200894|406991	ABL1|AKT1|ANK3|ANXA11|ATF4|ATP5F1D|B2M|CCND1|CALM1|CD9|CDKN1B|CCR7|COL1A1|CRYAB|CYB5A|DHFR|EGFR|FANCC|FOXO3|FOS|GSN|GUCA1A|ID2|ITPKB|JUNB|JUND|KRT8|NFE2L2|SERPINF1|PPP3CA|LGMN|PTCH1|S100A13|SDC1|SPARC|STAT6|PRDX2|UBE2D3|PCGF2|SLC30A4|FOSL1|STK24|CFLAR|EIF2B5|SYT7|NDRG1|KDM6B|NEDD4L|CUTA|TRPV6|ADCY10|CBX8|ZC3H12A|COL18A1|CPNE4|S100A16|ARL13B|MIR21	-1.9	Input ID
GO Biological Processes	19	GO:0070918	production of small RNA involved in gene silencing by RNA	19_GO:0048519 negative regulation of biological process	-3.6	3.4	4.5	24367	50	1562	11	0.7	0.21	1655|1956|3181|4088|5530|6895|9612|10269|51593|79670|80149	DDX5|EGFR|HNRNPA2B1|SMAD3|PPP3CA|TARBP2|NCOR2|ZMPSTE24|SRRT|TUT7|ZC3H12A	-1.9	Input ID
GO Biological Processes	19	GO:0031050	dsRNA processing	19_GO:0008152 metabolic process	-3.6	3.4	4.5	24367	50	1562	11	0.7	0.21	1655|1956|3181|4088|5530|6895|9612|10269|51593|79670|80149	DDX5|EGFR|HNRNPA2B1|SMAD3|PPP3CA|TARBP2|NCOR2|ZMPSTE24|SRRT|TUT7|ZC3H12A	-1.9	Input ID
GO Biological Processes	19	GO:0016311	dephosphorylation	19_GO:0008152 metabolic process	-3.6	1.7	3.8	24367	479	1562	51	3.3	0.45	55|476|801|994|1850|2029|2139|2475|3326|3612|4088|5208|5500|5514|5524|5527|5530|5777|5787|5795|5797|5801|6794|6992|7803|8073|8821|8871|9665|10106|10160|22853|23293|23381|23399|23645|51657|54434|55917|57221|57460|57662|80279|80824|84988|90673|124997|151242|163882|403313|493911	ACP3|ATP1A1|CALM1|CDC25B|DUSP8|ENSA|EYA2|MTOR|HSP90AB1|IMPA1|SMAD3|PFKFB2|PPP1CB|PPP1R10|PTPA|PPP2R5C|PPP3CA|PTPN6|PTPRB|PTPRJ|PTPRM|PTPRR|STK11|PPP1R11|PTP4A1|PTP4A2|INPP4B|SYNJ2|MARF1|CTDSP2|FARP1|LMTK2|SMG6|SMG5|CTDNEP1|PPP1R15A|STYXL1|SSH1|CTTNBP2NL|ARFGEF3|PPM1H|CAMSAP3|CDK5RAP3|DUSP16|PPP1R16A|PPP1R3E|WDR81|PPP1R1C|CNST|PLPP6|PHOSPHO2	-1.9	Input ID
GO Biological Processes	19	GO:1901989	positive regulation of cell cycle phase transition	19_GO:0048518 positive regulation of biological process	-3.6	2.5	4.2	24367	112	1562	18	1.2	0.27	207|595|894|994|1956|1981|5087|5890|5925|6604|11331|51433|51434|54623|55904|113130|286053|407021	AKT1|CCND1|CCND2|CDC25B|EGFR|EIF4G1|PBX1|RAD51B|RB1|SMARCD3|PHB2|ANAPC5|ANAPC7|PAF1|KMT2E|CDCA5|NSMCE2|MIR29A	-1.9	Input ID
GO Biological Processes	19	GO:0060512	prostate gland morphogenesis	19_GO:0022414 reproductive process	-3.6	4.5	4.8	24367	28	1562	8	0.51	0.18	3169|3239|4824|4851|5916|6256|10116|10481	FOXA1|HOXD13|NKX3-1|NOTCH1|RARG|RXRA|FEM1B|HOXB13	-1.8	Input ID
GO Biological Processes	19	GO:0001654	eye development	19_GO:0032502 developmental process	-3.6	1.8	3.9	24367	361	1562	41	2.6	0.4	220|658|1027|1282|1410|1412|1745|1746|1956|1969|2195|2823|3299|3985|4088|4211|4212|4814|5176|5797|5818|5914|5915|5916|6256|6604|6670|6722|7068|7287|9839|9997|23210|23554|79977|81029|90780|113246|130916|283375|285590	ALDH1A3|BMPR1B|CDKN1B|COL4A1|CRYAB|CRYBA2|DLX1|DLX2|EGFR|EPHA2|FAT1|GPM6A|HSF4|LIMK2|SMAD3|MEIS1|MEIS2|NINJ1|SERPINF1|PTPRM|NECTIN1|RARA|RARB|RARG|RXRA|SMARCD3|SP3|SRF|THRB|TULP1|ZEB2|SCO2|JMJD6|TSPAN12|GRHL2|WNT5B|PYGO2|C12orf57|MTERF4|SLC39A5|SH3PXD2B	-1.8	Input ID
GO Biological Processes	19	GO:0050708	regulation of protein secretion	19_GO:0051179 localization	-3.6	1.6	3.8	24367	492	1562	52	3.3	0.45	25|177|247|307|776|1236|1803|1956|2029|2268|3098|3146|3382|3418|3566|3625|3670|3708|4035|5019|5208|5530|6376|6659|6720|6992|7430|7494|8609|8660|8840|8864|9066|9463|9515|9572|10497|25874|27086|54795|55024|55540|65220|80149|81285|83786|84300|84830|90007|114899|406941|407024	ABL1|AGER|ALOX15B|ANXA4|CACNA1D|CCR7|DPP4|EGFR|ENSA|FGR|HK1|HMGB1|ICA1|IDH2|IL4R|INHBB|ISL1|ITPR1|LRP1|OXCT1|PFKFB2|PPP3CA|CX3CL1|SOX4|SREBF1|PPP1R11|EZR|XBP1|KLF7|IRS2|CCN4|PER2|SYT7|PICK1|STXBP5L|NR1D1|UNC13B|MPC2|FOXP1|TRPM4|BANK1|IL17RB|NADK|ZC3H12A|OR51E2|FRMD8|UQCC2|ADTRP|MIDN|C1QTNF3|MIR149|MIR29B1	-1.8	Input ID
GO Biological Processes	19	GO:0014065	phosphatidylinositol 3-kinase signaling	19_GO:0023052 signaling	-3.5	2.3	4.1	24367	152	1562	22	1.4	0.3	207|677|957|1956|2064|2065|2268|3480|4824|4920|5155|5291|5527|5777|5863|8396|8660|8678|8870|10617|153090|406991	AKT1|ZFP36L1|ENTPD5|EGFR|ERBB2|ERBB3|FGR|IGF1R|NKX3-1|ROR2|PDGFB|PIK3CB|PPP2R5C|PTPN6|RGL2|PIP4K2B|IRS2|BECN1|IER3|STAMBP|DAB2IP|MIR21	-1.8	Input ID
GO Biological Processes	19	GO:0072659	protein localization to plasma membrane	19_GO:0051179 localization	-3.5	1.9	3.9	24367	270	1562	33	2.1	0.36	60|207|288|598|1956|1969|2319|3675|3728|4035|4323|5583|5727|5865|6844|7132|7430|8642|8878|10211|10267|10434|10551|10580|11079|23433|23499|29993|30846|55690|80262|160622|163882	ACTB|AKT1|ANK3|BCL2L1|EGFR|EPHA2|FLOT2|ITGA3|JUP|LRP1|MMP14|PRKCH|PTCH1|RAB3B|VAMP2|TNFRSF1A|EZR|DCHS1|SQSTM1|FLOT1|RAMP1|LYPLA1|AGR2|SORBS1|RER1|RHOQ|MACF1|PACSIN1|EHD2|PACS1|C16orf70|TAMALIN|CNST	-1.8	Input ID
GO Biological Processes	19	GO:0007272	ensheathment of neurons	19_GO:0032502 developmental process	-3.5	2.3	4.1	24367	142	1562	21	1.3	0.29	207|928|1890|2064|2475|2817|3611|4665|5010|5914|5915|5916|8506|8890|8893|9444|10100|10397|57211|83742|256987	AKT1|CD9|TYMP|ERBB2|MTOR|GPC1|ILK|NAB2|CLDN11|RARA|RARB|RARG|CNTNAP1|EIF2B4|EIF2B5|QKI|TSPAN2|NDRG1|ADGRG6|MARVELD1|SERINC5	-1.8	Input ID
GO Biological Processes	19	GO:0001837	epithelial to mesenchymal transition	19_GO:0032502 developmental process	-3.5	2.3	4.1	24367	142	1562	21	1.3	0.29	1277|1655|2475|3169|3249|3670|3987|4088|4092|4851|6275|9231|10521|23187|23493|57142|153090|283149|406941|406991|407024	COL1A1|DDX5|MTOR|FOXA1|HPN|ISL1|LIMS1|SMAD3|SMAD7|NOTCH1|S100A4|DLG5|DDX17|PHLDB1|HEY2|RTN4|DAB2IP|BCL9L|MIR149|MIR21|MIR29B1	-1.8	Input ID
GO Biological Processes	19	GO:0008366	axon ensheathment	19_GO:0032502 developmental process	-3.5	2.3	4.1	24367	142	1562	21	1.3	0.29	207|928|1890|2064|2475|2817|3611|4665|5010|5914|5915|5916|8506|8890|8893|9444|10100|10397|57211|83742|256987	AKT1|CD9|TYMP|ERBB2|MTOR|GPC1|ILK|NAB2|CLDN11|RARA|RARB|RARG|CNTNAP1|EIF2B4|EIF2B5|QKI|TSPAN2|NDRG1|ADGRG6|MARVELD1|SERINC5	-1.8	Input ID
GO Biological Processes	19	GO:0045787	positive regulation of cell cycle	19_GO:0048518 positive regulation of biological process	-3.5	1.7	3.8	24367	397	1562	44	2.8	0.42	25|207|595|894|994|1027|1163|1263|1956|1981|2810|3169|3192|3326|3398|3955|4212|4824|5087|5155|5514|5641|5890|5914|5925|6604|6659|6926|7832|8061|8678|10370|11331|23326|51433|51434|54623|55571|55904|113130|153090|246175|286053|407021	ABL1|AKT1|CCND1|CCND2|CDC25B|CDKN1B|CKS1B|PLK3|EGFR|EIF4G1|SFN|FOXA1|HNRNPU|HSP90AB1|ID2|LFNG|MEIS2|NKX3-1|PBX1|PDGFB|PPP1R10|LGMN|RAD51B|RARA|RB1|SMARCD3|SOX4|TBX3|BTG2|FOSL1|BECN1|CITED2|PHB2|USP22|ANAPC5|ANAPC7|PAF1|CNOT11|KMT2E|CDCA5|DAB2IP|CNOT6L|NSMCE2|MIR29A	-1.8	Input ID
GO Biological Processes	19	GO:0071356	cellular response to tumor necrosis factor	19_GO:0050896 response to stimulus	-3.5	1.9	3.9	24367	293	1562	35	2.2	0.37	81|207|677|678|1277|2309|2634|3303|3304|3611|3856|3987|4055|4780|4824|5691|5696|5698|5707|5708|6367|6376|7132|7185|7538|8531|9020|9181|9572|9618|9705|51330|80149|153090|259230	ACTN4|AKT1|ZFP36L1|ZFP36L2|COL1A1|FOXO3|GBP2|HSPA1A|HSPA1B|ILK|KRT8|LIMS1|LTBR|NFE2L2|NKX3-1|PSMB3|PSMB8|PSMB9|PSMD1|PSMD2|CCL22|CX3CL1|TNFRSF1A|TRAF1|ZFP36|YBX3|MAP3K14|ARHGEF2|NR1D1|TRAF4|ST18|TNFRSF12A|ZC3H12A|DAB2IP|SGMS1	-1.8	Input ID
GO Biological Processes	19	GO:0021915	neural tube development	19_GO:0032502 developmental process	-3.5	2.2	4	24367	163	1562	23	1.5	0.3	25|677|1072|1857|1969|3169|3705|4851|5727|5754|5914|5916|6385|6491|6659|8642|9839|23242|25902|54910|57619|79977|200894	ABL1|ZFP36L1|CFL1|DVL3|EPHA2|FOXA1|ITPK1|NOTCH1|PTCH1|PTK7|RARA|RARG|SDC4|STIL|SOX4|DCHS1|ZEB2|COBL|MTHFD1L|SEMA4C|SHROOM3|GRHL2|ARL13B	-1.8	Input ID
GO Biological Processes	19	GO:0060828	regulation of canonical Wnt signaling pathway	19_GO:0023052 signaling	-3.5	1.9	3.9	24367	294	1562	35	2.2	0.37	166|1277|1452|1453|1857|1956|2309|2889|3611|3670|3728|4088|4851|4920|5218|5691|5696|5698|5707|5708|5754|6659|6794|7088|7090|9479|23189|23399|54795|55897|81029|84445|153090|407024|440193	TLE5|COL1A1|CSNK1A1|CSNK1D|DVL3|EGFR|FOXO3|RAPGEF1|ILK|ISL1|JUP|SMAD3|NOTCH1|ROR2|CDK14|PSMB3|PSMB8|PSMB9|PSMD1|PSMD2|PTK7|SOX4|STK11|TLE1|TLE3|MAPK8IP1|KANK1|CTDNEP1|TRPM4|MESP1|WNT5B|LZTS2|DAB2IP|MIR29B1|CCDC88C	-1.8	Input ID
GO Biological Processes	19	GO:0050684	regulation of mRNA processing	19_GO:0008152 metabolic process	-3.5	2.3	4.1	24367	143	1562	21	1.3	0.29	677|1153|1655|1859|3181|3192|4154|6428|9967|10150|10521|10656|10929|22849|23210|26528|51341|54623|79066|84530|283375	ZFP36L1|CIRBP|DDX5|DYRK1A|HNRNPA2B1|HNRNPU|MBNL1|SRSF3|THRAP3|MBNL2|DDX17|KHDRBS3|SRSF8|CPEB3|JMJD6|DAZAP1|ZBTB7A|PAF1|METTL16|SRRM4|SLC39A5	-1.8	Input ID
GO Biological Processes	19	GO:0002070	epithelial cell maturation	19_GO:0032502 developmental process	-3.5	5.8	5.1	24367	16	1562	6	0.38	0.16	3169|3202|7494|10116|10481|84283	FOXA1|HOXA5|XBP1|FEM1B|HOXB13|TMEM79	-1.8	Input ID
GO Biological Processes	19	GO:0070920	regulation of production of small RNA involved in gene silencing by RNA	19_GO:0048519 negative regulation of biological process	-3.5	5	4.9	24367	22	1562	7	0.45	0.17	1655|1956|5530|6895|9612|10269|80149	DDX5|EGFR|PPP3CA|TARBP2|NCOR2|ZMPSTE24|ZC3H12A	-1.8	Input ID
GO Biological Processes	19	GO:0032330	regulation of chondrocyte differentiation	19_GO:0032502 developmental process	-3.5	3.4	4.4	24367	51	1562	11	0.7	0.21	658|860|3207|4054|4088|4092|5915|5916|7227|7704|8840	BMPR1B|RUNX2|HOXA11|LTBP3|SMAD3|SMAD7|RARB|RARG|TRPS1|ZBTB16|CCN4	-1.8	Input ID
GO Biological Processes	19	GO:0001659	temperature homeostasis	19_GO:0032501 multicellular organismal process	-3.5	2.2	4	24367	174	1562	24	1.5	0.31	153|154|468|1051|3397|3480|3566|4851|4883|5925|6778|6794|7067|7090|8864|9572|9658|10400|23135|51043|55198|57561|79054|79813	ADRB1|ADRB2|ATF4|CEBPB|ID1|IGF1R|IL4R|NOTCH1|NPR3|RB1|STAT6|STK11|THRA|TLE3|PER2|NR1D1|ZNF516|PEMT|KDM6B|ZBTB7B|APPL2|ARRDC3|TRPM8|EHMT1	-1.8	Input ID
GO Biological Processes	19	GO:0050878	regulation of body fluid levels	19_GO:0065007 biological regulation	-3.5	1.6	3.8	24367	507	1562	53	3.4	0.46	60|87|302|595|832|928|1128|1277|1364|1465|1606|1609|2030|2192|2624|2810|3021|3315|3611|3659|3705|3708|4627|4780|4883|5155|5291|5345|5573|5583|5777|5890|6337|6722|6844|7001|7094|7349|7494|7534|8355|8835|8968|9158|9612|10551|10672|30846|51043|57107|84283|84830|221037	ACTB|ACTN1|ANXA2|CCND1|CAPZB|CD9|CHRM1|COL1A1|CLDN4|CSRP1|DGKA|DGKQ|SLC29A1|FBLN1|GATA2|SFN|H3-3B|HSPB1|ILK|IRF1|ITPK1|ITPR1|MYH9|NFE2L2|NPR3|PDGFB|PIK3CB|SERPINF2|PRKAR1A|PRKCH|PTPN6|RAD51B|SCNN1A|SRF|VAMP2|PRDX2|TLN1|UCN|XBP1|YWHAZ|H3C8|SOCS2|H3C7|FIBP|NCOR2|AGR2|GNA13|EHD2|ZBTB7B|PDSS2|TMEM79|ADTRP|JMJD1C	-1.8	Input ID
GO Biological Processes	19	GO:0071695	anatomical structure maturation	19_GO:0032502 developmental process	-3.5	2.2	4	24367	164	1562	23	1.5	0.3	473|994|2309|2475|2902|3169|3202|4929|5881|5925|6376|7494|8642|9463|10116|10481|11144|23787|51341|54738|79670|84283|84530	RERE|CDC25B|FOXO3|MTOR|GRIN1|FOXA1|HOXA5|NR4A2|RAC3|RB1|CX3CL1|XBP1|DCHS1|PICK1|FEM1B|HOXB13|DMC1|MTCH1|ZBTB7A|FEV|TUT7|TMEM79|SRRM4	-1.8	Input ID
GO Biological Processes	19	GO:0002791	regulation of peptide secretion	19_GO:0051179 localization	-3.5	1.6	3.7	24367	520	1562	54	3.5	0.46	25|177|247|307|776|1236|1803|1956|2029|2268|3098|3146|3382|3418|3566|3625|3670|3708|4035|5019|5208|5530|6376|6659|6720|6992|7349|7430|7494|8609|8660|8840|8864|9066|9463|9515|9572|10497|23178|25874|27086|54795|55024|55540|65220|80149|81285|83786|84300|84830|90007|114899|406941|407024	ABL1|AGER|ALOX15B|ANXA4|CACNA1D|CCR7|DPP4|EGFR|ENSA|FGR|HK1|HMGB1|ICA1|IDH2|IL4R|INHBB|ISL1|ITPR1|LRP1|OXCT1|PFKFB2|PPP3CA|CX3CL1|SOX4|SREBF1|PPP1R11|UCN|EZR|XBP1|KLF7|IRS2|CCN4|PER2|SYT7|PICK1|STXBP5L|NR1D1|UNC13B|PASK|MPC2|FOXP1|TRPM4|BANK1|IL17RB|NADK|ZC3H12A|OR51E2|FRMD8|UQCC2|ADTRP|MIDN|C1QTNF3|MIR149|MIR29B1	-1.8	Input ID
GO Biological Processes	19	GO:0030858	positive regulation of epithelial cell differentiation	19_GO:0048518 positive regulation of biological process	-3.5	3	4.3	24367	68	1562	13	0.83	0.23	247|694|2810|4851|5583|5727|6820|8643|9839|55897|406985|406991|407056	ALOX15B|BTG1|SFN|NOTCH1|PRKCH|PTCH1|SULT2B1|PTCH2|ZEB2|MESP1|MIR200C|MIR21|MIR99B	-1.8	Input ID
GO Biological Processes	19	GO:0006401	RNA catabolic process	19_GO:0008152 metabolic process	-3.5	1.7	3.8	24367	412	1562	45	2.9	0.42	207|677|678|1153|1655|1656|1981|2475|3192|3303|3304|3315|5691|5696|5698|5707|5708|5976|6141|6147|6157|7316|7534|7538|7832|8125|8531|9967|10140|10535|22794|22849|23034|23293|23381|25804|55095|55571|79066|79670|80149|84305|197135|246175|342977	AKT1|ZFP36L1|ZFP36L2|CIRBP|DDX5|DDX6|EIF4G1|MTOR|HNRNPU|HSPA1A|HSPA1B|HSPB1|PSMB3|PSMB8|PSMB9|PSMD1|PSMD2|UPF1|RPL18|RPL23A|RPL27A|UBC|YWHAZ|ZFP36|BTG2|ANP32A|YBX3|THRAP3|TOB1|RNASEH2A|CASC3|CPEB3|SAMD4A|SMG6|SMG5|LSM4|SAMD4B|CNOT11|METTL16|TUT7|ZC3H12A|PYM1|PATL2|CNOT6L|NANOS3	-1.8	Input ID
GO Biological Processes	19	GO:0045445	myoblast differentiation	19_GO:0032502 developmental process	-3.5	2.7	4.2	24367	86	1562	15	0.96	0.25	677|694|1655|2319|3399|3611|3670|4154|4851|5925|6382|6722|6926|10521|116173	ZFP36L1|BTG1|DDX5|FLOT2|ID3|ILK|ISL1|MBNL1|NOTCH1|RB1|SDC1|SRF|TBX3|DDX17|CMTM5	-1.8	Input ID
GO Biological Processes	19	GO:0048332	mesoderm morphogenesis	19_GO:0032502 developmental process	-3.5	2.8	4.2	24367	77	1562	14	0.9	0.24	1969|2132|2139|2294|3207|3675|4088|5573|6722|6926|23135|55897|145873|406985	EPHA2|EXT2|EYA2|FOXF1|HOXA11|ITGA3|SMAD3|PRKAR1A|SRF|TBX3|KDM6B|MESP1|MESP2|MIR200C	-1.8	Input ID
GO Biological Processes	19	GO:0000289	nuclear-transcribed mRNA poly(A) tail shortening	19_GO:0048519 negative regulation of biological process	-3.5	3.9	4.6	24367	36	1562	9	0.58	0.19	7538|7832|10140|22849|23034|55095|55571|79670|246175	ZFP36|BTG2|TOB1|CPEB3|SAMD4A|SAMD4B|CNOT11|TUT7|CNOT6L	-1.8	Input ID
GO Biological Processes	19	GO:0010769	regulation of cell morphogenesis involved in differentiation	19_GO:0032502 developmental process	-3.5	1.8	3.8	24367	307	1562	36	2.3	0.38	25|81|1072|1523|2192|2902|3397|3611|3987|4035|4739|5034|5530|5881|6239|6722|6794|8831|9839|10458|10611|11078|23077|23111|23189|23316|23327|23499|23603|29882|51330|54910|57142|57556|79791|91584	ABL1|ACTN4|CFL1|CUX1|FBLN1|GRIN1|ID1|ILK|LIMS1|LRP1|NEDD9|P4HB|PPP3CA|RAC3|RREB1|SRF|STK11|SYNGAP1|ZEB2|BAIAP2|PDLIM5|TRIOBP|MYCBP2|SPART|KANK1|CUX2|NEDD4L|MACF1|CORO1C|ANAPC2|TNFRSF12A|SEMA4C|RTN4|SEMA6A|FBXO31|PLXNA4	-1.8	Input ID
GO Biological Processes	19	GO:0044772	mitotic cell cycle phase transition	19_GO:0009987 cellular process	-3.5	1.6	3.7	24367	595	1562	60	3.8	0.49	207|595|677|678|894|994|1027|1163|1263|1453|1719|1956|1981|2029|2810|3398|4176|5001|5087|5218|5500|5530|5558|5691|5696|5698|5707|5708|5777|5890|5925|6604|6659|6881|7832|7846|8636|10106|10783|11331|29882|51347|51433|51434|54820|54850|55198|55571|55904|58480|79027|79791|80028|80279|113130|246175|286053|406991|407021|407024	AKT1|CCND1|ZFP36L1|ZFP36L2|CCND2|CDC25B|CDKN1B|CKS1B|PLK3|CSNK1D|DHFR|EGFR|EIF4G1|ENSA|SFN|ID2|MCM7|ORC5|PBX1|CDK14|PPP1CB|PPP3CA|PRIM2|PSMB3|PSMB8|PSMB9|PSMD1|PSMD2|PTPN6|RAD51B|RB1|SMARCD3|SOX4|TAF10|BTG2|TUBA1A|SSNA1|CTDSP2|NEK6|PHB2|ANAPC2|TAOK3|ANAPC5|ANAPC7|NDE1|FBXL12|APPL2|CNOT11|KMT2E|RHOU|ZNF655|FBXO31|FBXL18|CDK5RAP3|CDCA5|CNOT6L|NSMCE2|MIR21|MIR29A|MIR29B1	-1.8	Input ID
GO Biological Processes	19	GO:0150063	visual system development	19_GO:0032502 developmental process	-3.5	1.8	3.8	24367	365	1562	41	2.6	0.4	220|658|1027|1282|1410|1412|1745|1746|1956|1969|2195|2823|3299|3985|4088|4211|4212|4814|5176|5797|5818|5914|5915|5916|6256|6604|6670|6722|7068|7287|9839|9997|23210|23554|79977|81029|90780|113246|130916|283375|285590	ALDH1A3|BMPR1B|CDKN1B|COL4A1|CRYAB|CRYBA2|DLX1|DLX2|EGFR|EPHA2|FAT1|GPM6A|HSF4|LIMK2|SMAD3|MEIS1|MEIS2|NINJ1|SERPINF1|PTPRM|NECTIN1|RARA|RARB|RARG|RXRA|SMARCD3|SP3|SRF|THRB|TULP1|ZEB2|SCO2|JMJD6|TSPAN12|GRHL2|WNT5B|PYGO2|C12orf57|MTERF4|SLC39A5|SH3PXD2B	-1.8	Input ID
GO Biological Processes	19	GO:0090287	regulation of cellular response to growth factor stimulus	19_GO:0050896 response to stimulus	-3.4	1.8	3.8	24367	296	1562	35	2.2	0.37	25|860|967|1745|2817|3303|3326|3611|3675|4088|4092|4681|4851|6794|7316|8425|8837|9146|10140|10370|23111|23625|26509|51341|56937|57556|64855|79812|90993|153090|199731|283149|406890|407024|407030	ABL1|RUNX2|CD63|DLX1|GPC1|HSPA1A|HSP90AB1|ILK|ITGA3|SMAD3|SMAD7|NBL1|NOTCH1|STK11|UBC|LTBP4|CFLAR|HGS|TOB1|CITED2|SPART|FAM89B|MYOF|ZBTB7A|PMEPA1|SEMA6A|NIBAN2|MMRN2|CREB3L1|DAB2IP|CADM4|BCL9L|MIRLET7G|MIR29B1|MIR30B	-1.8	Input ID
GO Biological Processes	19	GO:0046596	regulation of viral entry into host cell	19_GO:0051704 multi-organism process	-3.4	4.3	4.7	24367	29	1562	8	0.51	0.18	920|2934|5034|7113|8519|10410|10581|85363	CD4|GSN|P4HB|TMPRSS2|IFITM1|IFITM3|IFITM2|TRIM5	-1.8	Input ID
GO Biological Processes	19	GO:0060525	prostate glandular acinus development	19_GO:0022414 reproductive process	-3.4	7.1	5.3	24367	11	1562	5	0.32	0.14	3169|3239|4851|6256|10481	FOXA1|HOXD13|NOTCH1|RXRA|HOXB13	-1.8	Input ID
GO Biological Processes	19	GO:0060767	epithelial cell proliferation involved in prostate gland development	19_GO:0022414 reproductive process	-3.4	7.1	5.3	24367	11	1562	5	0.32	0.14	1027|4824|4851|5176|6794	CDKN1B|NKX3-1|NOTCH1|SERPINF1|STK11	-1.8	Input ID
GO Biological Processes	19	GO:0043954	cellular component maintenance	19_GO:0071840 cellular component organization or biogenesis	-3.4	3.1	4.3	24367	60	1562	12	0.77	0.22	1365|3480|3675|7082|8831|9463|23613|51104|57662|85461|286262|407030	CLDN3|IGF1R|ITGA3|TJP1|SYNGAP1|PICK1|ZMYND8|ABHD17B|CAMSAP3|TANC1|TPRN|MIR30B	-1.8	Input ID
GO Biological Processes	19	GO:0002294	CD4-positive, alpha-beta T cell differentiation involved in immune response	19_GO:0002376 immune system process	-3.4	3.1	4.3	24367	60	1562	12	0.77	0.22	604|2475|3146|3566|4092|5914|6097|6778|27086|51043|80149|406991	BCL6|MTOR|HMGB1|IL4R|SMAD7|RARA|RORC|STAT6|FOXP1|ZBTB7B|ZC3H12A|MIR21	-1.8	Input ID
GO Biological Processes	19	GO:0050773	regulation of dendrite development	19_GO:0032502 developmental process	-3.4	2.2	4	24367	155	1562	22	1.4	0.3	1072|1523|2475|2902|3397|3611|5530|6794|9231|10458|10611|22849|22941|23242|23316|23327|23613|29882|29993|79791|153090|100132074	CFL1|CUX1|MTOR|GRIN1|ID1|ILK|PPP3CA|STK11|DLG5|BAIAP2|PDLIM5|CPEB3|SHANK2|COBL|CUX2|NEDD4L|ZMYND8|ANAPC2|PACSIN1|FBXO31|DAB2IP|FOXO6	-1.8	Input ID
GO Biological Processes	19	GO:0051301	cell division	19_GO:0009987 cellular process	-3.4	1.6	3.7	24367	609	1562	61	3.9	0.49	288|311|390|595|598|678|801|894|994|1072|1163|1211|1263|1452|1731|2029|2810|3192|3833|3980|4627|4739|4752|4824|4851|5155|5218|5500|5727|5925|6867|7005|7704|7846|8678|9181|9903|9937|10534|10617|10783|10801|10899|11078|23111|23310|29882|51433|51434|54509|54820|55521|84445|84790|85458|113130|129531|148479|151242|286053|644186	ANK3|ANXA11|RND3|CCND1|BCL2L1|ZFP36L2|CALM1|CCND2|CDC25B|CFL1|CKS1B|CLTA|PLK3|CSNK1A1|SEPTIN1|ENSA|SFN|HNRNPU|KIFC1|LIG3|MYH9|NEDD9|NEK3|NKX3-1|NOTCH1|PDGFB|CDK14|PPP1CB|PTCH1|RB1|TACC1|TEAD3|ZBTB16|TUBA1A|BECN1|ARHGEF2|KLHL21|DCLRE1A|ZNRD2|STAMBP|NEK6|SEPTIN9|JTB|TRIOBP|SPART|NCAPD3|ANAPC2|ANAPC5|ANAPC7|RHOF|NDE1|TRIM36|LZTS2|TUBA1C|DIXDC1|CDCA5|MITD1|PHF13|PPP1R1C|NSMCE2|SYCE3	-1.8	Input ID
GO Biological Processes	19	GO:0030218	erythrocyte differentiation	19_GO:0002376 immune system process	-3.4	2.4	4.1	24367	115	1562	18	1.2	0.27	567|604|677|2309|2624|3202|3303|3304|3398|5925|6670|6722|7067|7538|23210|51341|51621|55904	B2M|BCL6|ZFP36L1|FOXO3|GATA2|HOXA5|HSPA1A|HSPA1B|ID2|RB1|SP3|SRF|THRA|ZFP36|JMJD6|ZBTB7A|KLF13|KMT2E	-1.7	Input ID
GO Biological Processes	19	GO:0048704	embryonic skeletal system morphogenesis	19_GO:0032502 developmental process	-3.4	2.6	4.1	24367	96	1562	16	1	0.25	860|1746|3200|3202|3203|3204|3205|3207|3221|3236|4088|4323|7703|25902|27173|79977	RUNX2|DLX2|HOXA3|HOXA5|HOXA6|HOXA7|HOXA9|HOXA11|HOXC4|HOXD10|SMAD3|MMP14|PCGF2|MTHFD1L|SLC39A1|GRHL2	-1.7	Input ID
KEGG Pathway	24	hsa01522	Endocrine resistance		-3.4	2.6	4.1	24367	96	1562	16	1	0.25	207|595|638|1027|1956|2064|2353|2475|3480|4851|4855|5291|5925|6464|6667|8503	AKT1|CCND1|BIK|CDKN1B|EGFR|ERBB2|FOS|MTOR|IGF1R|NOTCH1|NOTCH4|PIK3CB|RB1|SHC1|SP1|PIK3R3	-1.7	Input ID
GO Biological Processes	19	GO:0010632	regulation of epithelial cell migration	19_GO:0040011 locomotion	-3.4	1.8	3.8	24367	297	1562	35	2.2	0.37	25|207|1969|2475|2624|3146|3315|3675|3728|4780|4851|5155|5176|5641|5797|5801|6237|6239|6667|6678|23499|23603|27086|51564|54453|56999|57142|79812|80149|153090|406921|406991|406994|407019|407021	ABL1|AKT1|EPHA2|MTOR|GATA2|HMGB1|HSPB1|ITGA3|JUP|NFE2L2|NOTCH1|PDGFB|SERPINF1|LGMN|PTPRM|PTPRR|RRAS|RREB1|SP1|SPARC|MACF1|CORO1C|FOXP1|HDAC7|RIN2|ADAMTS9|RTN4|MMRN2|ZC3H12A|DAB2IP|MIR132|MIR21|MIR212|MIR27B|MIR29A	-1.7	Input ID
GO Biological Processes	19	GO:0071456	cellular response to hypoxia	19_GO:0050896 response to stimulus	-3.4	2	3.9	24367	208	1562	27	1.7	0.33	207|677|768|1263|2030|2309|2475|4000|4780|4824|4851|5034|5691|5696|5698|5707|5708|7316|8837|8996|10370|10397|11331|112398|378938|406900|406991	AKT1|ZFP36L1|CA9|PLK3|SLC29A1|FOXO3|MTOR|LMNA|NFE2L2|NKX3-1|NOTCH1|P4HB|PSMB3|PSMB8|PSMB9|PSMD1|PSMD2|UBC|CFLAR|NOL3|CITED2|NDRG1|PHB2|EGLN2|MALAT1|MIR106B|MIR21	-1.7	Input ID
Reactome Gene Sets	6	R-HSA-383280	Nuclear Receptor transcription pathway		-3.4	3.3	4.3	24367	52	1562	11	0.7	0.21	3164|4929|5914|5915|5916|6097|6256|7067|7068|9572|9612	NR4A1|NR4A2|RARA|RARB|RARG|RORC|RXRA|THRA|THRB|NR1D1|NCOR2	-1.7	Input ID
GO Biological Processes	19	GO:0050863	regulation of T cell activation	19_GO:0002376 immune system process	-3.4	1.8	3.8	24367	321	1562	37	2.4	0.38	25|177|207|604|861|865|920|1051|1236|1803|2064|2319|2934|3105|3146|3566|3659|3707|4092|5573|5777|5914|6385|7001|7494|7704|9231|9479|22890|27166|51043|57630|64115|80149|283234|406991|407030	ABL1|AGER|AKT1|BCL6|RUNX1|CBFB|CD4|CEBPB|CCR7|DPP4|ERBB2|FLOT2|GSN|HLA-A|HMGB1|IL4R|IRF1|ITPKB|SMAD7|PRKAR1A|PTPN6|RARA|SDC4|PRDX2|XBP1|ZBTB16|DLG5|MAPK8IP1|ZBTB1|PRELID1|ZBTB7B|SH3RF1|VSIR|ZC3H12A|CCDC88B|MIR21|MIR30B	-1.7	Input ID
GO Biological Processes	19	GO:0030178	negative regulation of Wnt signaling pathway	19_GO:0048519 negative regulation of biological process	-3.4	2	3.8	24367	220	1562	28	1.8	0.34	166|1452|1857|2309|2889|3090|3670|4035|4851|4920|5691|5696|5698|5707|5708|6794|7088|7090|9479|51741|55897|64359|81029|84445|115701|153090|407024|440193	TLE5|CSNK1A1|DVL3|FOXO3|RAPGEF1|HIC1|ISL1|LRP1|NOTCH1|ROR2|PSMB3|PSMB8|PSMB9|PSMD1|PSMD2|STK11|TLE1|TLE3|MAPK8IP1|WWOX|MESP1|NXN|WNT5B|LZTS2|ALPK2|DAB2IP|MIR29B1|CCDC88C	-1.7	Input ID
GO Biological Processes	19	GO:0051403	stress-activated MAPK cascade	19_GO:0023052 signaling	-3.4	1.8	3.8	24367	287	1562	34	2.2	0.37	177|207|355|677|1236|1410|1857|1956|2873|2889|3146|3480|4055|4920|5187|5345|7185|7316|7430|7538|7786|9043|9479|9618|9821|9839|10114|10221|51347|54910|57630|80149|153090|221472	AGER|AKT1|FAS|ZFP36L1|CCR7|CRYAB|DVL3|EGFR|GPS1|RAPGEF1|HMGB1|IGF1R|LTBR|ROR2|PER1|SERPINF2|TRAF1|UBC|EZR|ZFP36|MAP3K12|SPAG9|MAPK8IP1|TRAF4|RB1CC1|ZEB2|HIPK3|TRIB1|TAOK3|SEMA4C|SH3RF1|ZC3H12A|DAB2IP|FGD2	-1.7	Input ID
GO Biological Processes	19	GO:0014902	myotube differentiation	19_GO:0032502 developmental process	-3.4	2.4	4	24367	116	1562	18	1.2	0.27	928|2475|3566|4323|4627|4851|5530|7494|8837|9518|10211|26509|30846|51177|64855|85461|150094|168620	CD9|MTOR|IL4R|MMP14|MYH9|NOTCH1|PPP3CA|XBP1|CFLAR|GDF15|FLOT1|MYOF|EHD2|PLEKHO1|NIBAN2|TANC1|SIK1|BHLHA15	-1.7	Input ID
GO Biological Processes	19	GO:0003158	endothelium development	19_GO:0032502 developmental process	-3.4	2.3	4	24367	136	1562	20	1.3	0.28	694|1365|2194|2889|3397|4851|4855|7082|7132|7430|23135|23493|26084|27086|55897|80781|81575|406985|406991|407056	BTG1|CLDN3|FASN|RAPGEF1|ID1|NOTCH1|NOTCH4|TJP1|TNFRSF1A|EZR|KDM6B|HEY2|ARHGEF26|FOXP1|MESP1|COL18A1|APOLD1|MIR200C|MIR21|MIR99B	-1.7	Input ID
GO Biological Processes	19	GO:0002040	sprouting angiogenesis	19_GO:0032502 developmental process	-3.4	2.1	3.9	24367	188	1562	25	1.6	0.32	25|207|1969|2050|2624|3164|4851|5315|6722|7082|8503|23210|51564|55742|56999|57556|79812|84830|90993|375056|406910|406921|407019|407030|494324	ABL1|AKT1|EPHA2|EPHB4|GATA2|NR4A1|NOTCH1|PKM|SRF|TJP1|PIK3R3|JMJD6|HDAC7|PARVA|ADAMTS9|SEMA6A|MMRN2|ADTRP|CREB3L1|MIA3|MIR125A|MIR132|MIR27B|MIR30B|MIR375	-1.7	Input ID
GO Biological Processes	19	GO:0002293	alpha-beta T cell differentiation involved in immune response	19_GO:0002376 immune system process	-3.4	3.1	4.2	24367	61	1562	12	0.77	0.22	604|2475|3146|3566|4092|5914|6097|6778|27086|51043|80149|406991	BCL6|MTOR|HMGB1|IL4R|SMAD7|RARA|RORC|STAT6|FOXP1|ZBTB7B|ZC3H12A|MIR21	-1.7	Input ID
GO Biological Processes	19	GO:0002287	alpha-beta T cell activation involved in immune response	19_GO:0002376 immune system process	-3.4	3.1	4.2	24367	61	1562	12	0.77	0.22	604|2475|3146|3566|4092|5914|6097|6778|27086|51043|80149|406991	BCL6|MTOR|HMGB1|IL4R|SMAD7|RARA|RORC|STAT6|FOXP1|ZBTB7B|ZC3H12A|MIR21	-1.7	Input ID
GO Biological Processes	19	GO:0031667	response to nutrient levels	19_GO:0050896 response to stimulus	-3.4	1.6	3.7	24367	501	1562	52	3.3	0.45	153|154|207|355|468|595|599|920|1277|1609|1956|1981|2029|2309|2475|2875|2902|2934|3141|3171|3428|3625|4780|5019|5315|5914|5967|6678|6720|6722|7071|7349|7494|7538|8428|8678|9463|9518|10400|10458|10919|23710|27102|54434|54468|54795|55198|80149|81631|168620|283375|406911	ADRB1|ADRB2|AKT1|FAS|ATF4|CCND1|BCL2L2|CD4|COL1A1|DGKQ|EGFR|EIF4G1|ENSA|FOXO3|MTOR|GPT|GRIN1|GSN|HLCS|FOXA3|IFI16|INHBB|NFE2L2|OXCT1|PKM|RARA|REG1A|SPARC|SREBF1|SRF|KLF10|UCN|XBP1|ZFP36|STK24|BECN1|PICK1|GDF15|PEMT|BAIAP2|EHMT2|GABARAPL1|EIF2AK1|SSH1|MIOS|TRPM4|APPL2|ZC3H12A|MAP1LC3B|BHLHA15|SLC39A5|MIR125B1	-1.7	Input ID
Canonical Pathways	11	M65	PID FRA PATHWAY		-3.4	3.8	4.5	24367	37	1562	9	0.58	0.19	468|595|2355|3726|3727|3909|4775|6667|8061	ATF4|CCND1|FOSL2|JUNB|JUND|LAMA3|NFATC3|SP1|FOSL1	-1.7	Input ID
GO Biological Processes	19	GO:0031668	cellular response to extracellular stimulus	19_GO:0050896 response to stimulus	-3.4	1.9	3.8	24367	265	1562	32	2	0.36	166|355|468|599|1277|1981|2353|2475|3171|3428|3625|4780|4929|6720|6722|7071|7494|8061|8428|8678|9463|10458|10919|23710|54434|54468|54795|80149|81631|168620|283375|406911	TLE5|FAS|ATF4|BCL2L2|COL1A1|EIF4G1|FOS|MTOR|FOXA3|IFI16|INHBB|NFE2L2|NR4A2|SREBF1|SRF|KLF10|XBP1|FOSL1|STK24|BECN1|PICK1|BAIAP2|EHMT2|GABARAPL1|SSH1|MIOS|TRPM4|ZC3H12A|MAP1LC3B|BHLHA15|SLC39A5|MIR125B1	-1.7	Input ID
GO Biological Processes	19	GO:0000956	nuclear-transcribed mRNA catabolic process	19_GO:0048519 negative regulation of biological process	-3.4	2	3.8	24367	210	1562	27	1.7	0.33	677|678|1655|1656|1981|5976|6141|6147|6157|7538|7832|9967|10140|22794|22849|23034|23293|23381|25804|55095|55571|79670|80149|84305|197135|246175|342977	ZFP36L1|ZFP36L2|DDX5|DDX6|EIF4G1|UPF1|RPL18|RPL23A|RPL27A|ZFP36|BTG2|THRAP3|TOB1|CASC3|CPEB3|SAMD4A|SMG6|SMG5|LSM4|SAMD4B|CNOT11|TUT7|ZC3H12A|PYM1|PATL2|CNOT6L|NANOS3	-1.7	Input ID
GO Biological Processes	19	GO:0043010	camera-type eye development	19_GO:0032502 developmental process	-3.4	1.8	3.7	24367	311	1562	36	2.3	0.38	220|658|1027|1282|1410|1412|1745|1746|1956|1969|2195|2823|3299|3985|4088|4211|4814|5176|5797|5818|5914|5916|6256|6604|6670|6722|7068|7287|9839|23210|23554|79977|81029|90780|113246|130916	ALDH1A3|BMPR1B|CDKN1B|COL4A1|CRYAB|CRYBA2|DLX1|DLX2|EGFR|EPHA2|FAT1|GPM6A|HSF4|LIMK2|SMAD3|MEIS1|NINJ1|SERPINF1|PTPRM|NECTIN1|RARA|RARG|RXRA|SMARCD3|SP3|SRF|THRB|TULP1|ZEB2|JMJD6|TSPAN12|GRHL2|WNT5B|PYGO2|C12orf57|MTERF4	-1.7	Input ID
Reactome Gene Sets	6	R-HSA-450531	Regulation of mRNA stability by proteins that bind AU-rich elements		-3.4	2.7	4.1	24367	88	1562	15	0.96	0.25	207|677|1981|3303|3304|3315|5691|5696|5698|5707|5708|7316|7534|7538|8125	AKT1|ZFP36L1|EIF4G1|HSPA1A|HSPA1B|HSPB1|PSMB3|PSMB8|PSMB9|PSMD1|PSMD2|UBC|YWHAZ|ZFP36|ANP32A	-1.7	Input ID
GO Biological Processes	19	GO:2001236	regulation of extrinsic apoptotic signaling pathway	19_GO:0023052 signaling	-3.3	2.2	3.9	24367	157	1562	22	1.4	0.3	207|355|598|658|2139|3303|3304|4000|4055|4170|6376|7001|7185|8837|8996|9181|9821|10116|51330|51741|57630|85450	AKT1|FAS|BCL2L1|BMPR1B|EYA2|HSPA1A|HSPA1B|LMNA|LTBR|MCL1|CX3CL1|PRDX2|TRAF1|CFLAR|NOL3|ARHGEF2|RB1CC1|FEM1B|TNFRSF12A|WWOX|SH3RF1|ITPRIP	-1.7	Input ID
GO Biological Processes	19	GO:0060350	endochondral bone morphogenesis	19_GO:0032502 developmental process	-3.3	2.9	4.2	24367	70	1562	13	0.83	0.23	658|860|871|1277|3207|4209|4323|4665|5914|5915|5916|10269|64856	BMPR1B|RUNX2|SERPINH1|COL1A1|HOXA11|MEF2D|MMP14|NAB2|RARA|RARB|RARG|ZMPSTE24|VWA1	-1.7	Input ID
GO Biological Processes	19	GO:1900024	regulation of substrate adhesion-dependent cell spreading	19_GO:0022610 biological adhesion	-3.3	3.2	4.3	24367	53	1562	11	0.7	0.21	25|81|2192|3987|4739|5034|5881|6239|11078|23189|23603	ABL1|ACTN4|FBLN1|LIMS1|NEDD9|P4HB|RAC3|RREB1|TRIOBP|KANK1|CORO1C	-1.7	Input ID
Reactome Gene Sets	6	R-HSA-3899300	SUMOylation of transcription cofactors		-3.3	3.5	4.3	24367	45	1562	10	0.64	0.2	1487|1655|1912|7703|8204|8535|9612|10521|57332|59348	CTBP1|DDX5|PHC2|PCGF2|NRIP1|CBX4|NCOR2|DDX17|CBX8|ZNF350	-1.7	Input ID
GO Biological Processes	19	GO:0033599	regulation of mammary gland epithelial cell proliferation	19_GO:0008283 cell proliferation	-3.3	5.5	4.9	24367	17	1562	6	0.38	0.16	595|3202|6239|11331|57142|90780	CCND1|HOXA5|RREB1|PHB2|RTN4|PYGO2	-1.7	Input ID
GO Biological Processes	19	GO:0061158	3'-UTR-mediated mRNA destabilization	19_GO:0048519 negative regulation of biological process	-3.3	5.5	4.9	24367	17	1562	6	0.38	0.16	677|678|5976|7538|22849|80149	ZFP36L1|ZFP36L2|UPF1|ZFP36|CPEB3|ZC3H12A	-1.7	Input ID
GO Biological Processes	19	GO:0060644	mammary gland epithelial cell differentiation	19_GO:0032502 developmental process	-3.3	5.5	4.9	24367	17	1562	6	0.38	0.16	207|1051|2294|3202|3398|5727	AKT1|CEBPB|FOXF1|HOXA5|ID2|PTCH1	-1.7	Input ID
GO Biological Processes	19	GO:0055012	ventricular cardiac muscle cell differentiation	19_GO:0032502 developmental process	-3.3	5.5	4.9	24367	17	1562	6	0.38	0.16	2274|4000|5914|5915|6256|23493	FHL2|LMNA|RARA|RARB|RXRA|HEY2	-1.7	Input ID
GO Biological Processes	19	GO:1904018	positive regulation of vasculature development	19_GO:0048518 positive regulation of biological process	-3.3	1.9	3.8	24367	233	1562	29	1.9	0.34	25|694|861|2624|3315|3670|3728|4780|4851|5155|5315|6237|6376|6667|7082|7494|8837|51564|54453|80149|406890|406910|406911|406921|406991|407019|407021|407030|407056	ABL1|BTG1|RUNX1|GATA2|HSPB1|ISL1|JUP|NFE2L2|NOTCH1|PDGFB|PKM|RRAS|CX3CL1|SP1|TJP1|XBP1|CFLAR|HDAC7|RIN2|ZC3H12A|MIRLET7G|MIR125A|MIR125B1|MIR132|MIR21|MIR27B|MIR29A|MIR30B|MIR99B	-1.7	Input ID
GO Biological Processes	19	GO:0016525	negative regulation of angiogenesis	19_GO:0048519 negative regulation of biological process	-3.3	2.1	3.8	24367	179	1562	24	1.5	0.31	354|1284|1969|3202|3339|4851|5176|5797|6678|9146|56999|57556|64855|79812|90993|153090|406900|406910|406911|406991|406994|407021|407030|494324	KLK3|COL4A2|EPHA2|HOXA5|HSPG2|NOTCH1|SERPINF1|PTPRM|SPARC|HGS|ADAMTS9|SEMA6A|NIBAN2|MMRN2|CREB3L1|DAB2IP|MIR106B|MIR125A|MIR125B1|MIR21|MIR212|MIR29A|MIR30B|MIR375	-1.7	Input ID
GO Biological Processes	19	GO:0032233	positive regulation of actin filament bundle assembly	19_GO:0048518 positive regulation of biological process	-3.3	3	4.2	24367	62	1562	12	0.77	0.22	25|2475|3397|4088|5345|6376|6385|11346|22998|55160|171024|285590	ABL1|MTOR|ID1|SMAD3|SERPINF2|CX3CL1|SDC4|SYNPO|LIMCH1|ARHGEF10L|SYNPO2|SH3PXD2B	-1.7	Input ID
GO Biological Processes	19	GO:0010821	regulation of mitochondrion organization	19_GO:0071840 cellular component organization or biogenesis	-3.3	2.1	3.8	24367	190	1562	25	1.6	0.32	207|598|599|638|2810|3303|3305|3980|4000|4358|6720|7323|7534|8878|8996|9531|10055|10193|10645|27113|27166|54471|55187|58480|79778	AKT1|BCL2L1|BCL2L2|BIK|SFN|HSPA1A|HSPA1L|LIG3|LMNA|MPV17|SREBF1|UBE2D3|YWHAZ|SQSTM1|NOL3|BAG3|SAE1|RNF41|CAMKK2|BBC3|PRELID1|MIEF1|VPS13D|RHOU|MICALL2	-1.7	Input ID
GO Biological Processes	19	GO:2000564	regulation of CD8-positive, alpha-beta T cell proliferation	19_GO:0008283 cell proliferation	-3.3	8.9	5.5	24367	7	1562	4	0.26	0.13	3659|9479|57630|64115	IRF1|MAPK8IP1|SH3RF1|VSIR	-1.7	Input ID
GO Biological Processes	19	GO:0035740	CD8-positive, alpha-beta T cell proliferation	19_GO:0008283 cell proliferation	-3.3	8.9	5.5	24367	7	1562	4	0.26	0.13	3659|9479|57630|64115	IRF1|MAPK8IP1|SH3RF1|VSIR	-1.7	Input ID
KEGG Pathway	24	hsa04211	Longevity regulating pathway		-3.3	2.6	4	24367	89	1562	15	0.96	0.25	207|468|2309|2475|3480|5291|6794|8503|8660|9821|10645|10919|79813|90993|148327	AKT1|ATF4|FOXO3|MTOR|IGF1R|PIK3CB|STK11|PIK3R3|IRS2|RB1CC1|CAMKK2|EHMT2|EHMT1|CREB3L1|CREB3L4	-1.7	Input ID
GO Biological Processes	19	GO:0005975	carbohydrate metabolic process	19_GO:0008152 metabolic process	-3.3	1.5	3.6	24367	629	1562	62	4	0.49	207|468|801|957|1118|1468|1528|1609|1727|2026|2132|2475|2595|2683|2784|2875|3098|3418|3425|3612|3705|4191|4199|4758|5031|5155|5208|5238|5315|5500|6097|7358|8660|8671|8864|8871|9469|9572|9821|10020|10269|10580|23178|26509|27232|51181|51341|51363|51477|54187|80168|84002|85414|90007|90673|112937|114899|132158|150094|200186|338596|374907	AKT1|ATF4|CALM1|ENTPD5|CHIT1|SLC25A10|CYB5A|DGKQ|CYB5R3|ENO2|EXT2|MTOR|GANC|B4GALT1|GNB3|GPT|HK1|IDH2|IDUA|IMPA1|ITPK1|MDH2|ME1|NEU1|P2RY6|PDGFB|PFKFB2|PGM3|PKM|PPP1CB|RORC|UGDH|IRS2|SLC4A4|PER2|SYNJ2|CHST3|NR1D1|RB1CC1|GNE|ZMPSTE24|SORBS1|PASK|MYOF|GNMT|DCXR|ZBTB7A|CHST15|ISYNA1|NANS|MOGAT2|B3GNT5|SLC45A3|MIDN|PPP1R3E|GLB1L3|C1QTNF3|GLYCTK|SIK1|CRTC2|ST8SIA6|B3GNT8	-1.6	Input ID
KEGG Pathway	24	hsa04810	Regulation of actin cytoskeleton		-3.3	2	3.8	24367	212	1562	27	1.7	0.33	60|81|87|1072|1128|1956|2257|2934|3675|3679|3695|3985|4627|5155|5291|5500|5881|6237|7430|8396|8503|10458|10672|10788|29895|54434|55740	ACTB|ACTN4|ACTN1|CFL1|CHRM1|EGFR|FGF12|GSN|ITGA3|ITGA7|ITGB7|LIMK2|MYH9|PDGFB|PIK3CB|PPP1CB|RAC3|RRAS|EZR|PIP4K2B|PIK3R3|BAIAP2|GNA13|IQGAP2|MYLPF|SSH1|ENAH	-1.6	Input ID
GO Biological Processes	19	GO:0071229	cellular response to acid chemical	19_GO:0050896 response to stimulus	-3.3	2	3.8	24367	212	1562	27	1.7	0.33	31|207|598|599|1051|1277|1282|1956|2475|3399|5031|5155|5176|5754|5914|5915|5916|6720|7494|10458|11331|22849|23677|80149|81029|81285|339479	ACACA|AKT1|BCL2L1|BCL2L2|CEBPB|COL1A1|COL4A1|EGFR|MTOR|ID3|P2RY6|PDGFB|SERPINF1|PTK7|RARA|RARB|RARG|SREBF1|XBP1|BAIAP2|PHB2|CPEB3|SH3BP4|ZC3H12A|WNT5B|OR51E2|BRINP3	-1.6	Input ID
GO Biological Processes	19	GO:0051216	cartilage development	19_GO:0032502 developmental process	-3.3	2	3.8	24367	212	1562	27	1.7	0.33	658|860|861|871|1277|1746|3200|3202|3207|3221|4054|4088|4092|4209|4920|5914|5915|5916|6722|7067|7227|7704|8840|10269|64856|81029|406991	BMPR1B|RUNX2|RUNX1|SERPINH1|COL1A1|DLX2|HOXA3|HOXA5|HOXA11|HOXC4|LTBP3|SMAD3|SMAD7|MEF2D|ROR2|RARA|RARB|RARG|SRF|THRA|TRPS1|ZBTB16|CCN4|ZMPSTE24|VWA1|WNT5B|MIR21	-1.6	Input ID
GO Biological Processes	19	GO:0032869	cellular response to insulin stimulus	19_GO:0050896 response to stimulus	-3.3	2	3.8	24367	223	1562	28	1.8	0.34	207|535|677|2309|2875|3480|3625|5315|6464|6667|6720|6844|7494|8503|8660|8837|10458|10580|23189|23433|23545|51043|55198|55971|64710|84275|90423|100132074	AKT1|ATP6V0A1|ZFP36L1|FOXO3|GPT|IGF1R|INHBB|PKM|SHC1|SP1|SREBF1|VAMP2|XBP1|PIK3R3|IRS2|CFLAR|BAIAP2|SORBS1|KANK1|RHOQ|ATP6V0A2|ZBTB7B|APPL2|BAIAP2L1|NUCKS1|SLC25A33|ATP6V1E2|FOXO6	-1.6	Input ID
GO Biological Processes	19	GO:1904375	regulation of protein localization to cell periphery	19_GO:0051179 localization	-3.3	2.4	3.9	24367	118	1562	18	1.2	0.27	60|207|598|1956|1969|3675|4035|4323|5583|7430|8878|10434|10551|10580|11079|23433|160622|163882	ACTB|AKT1|BCL2L1|EGFR|EPHA2|ITGA3|LRP1|MMP14|PRKCH|EZR|SQSTM1|LYPLA1|AGR2|SORBS1|RER1|RHOQ|TAMALIN|CNST	-1.6	Input ID
GO Biological Processes	19	GO:0014066	regulation of phosphatidylinositol 3-kinase signaling	19_GO:0023052 signaling	-3.3	2.3	3.9	24367	128	1562	19	1.2	0.28	957|1956|2065|2268|3480|4824|4920|5155|5291|5527|5777|5863|8396|8660|8678|8870|10617|153090|406991	ENTPD5|EGFR|ERBB3|FGR|IGF1R|NKX3-1|ROR2|PDGFB|PIK3CB|PPP2R5C|PTPN6|RGL2|PIP4K2B|IRS2|BECN1|IER3|STAMBP|DAB2IP|MIR21	-1.6	Input ID
KEGG Pathway	24	hsa05220	Chronic myeloid leukemia		-3.3	2.9	4.1	24367	71	1562	13	0.83	0.23	25|207|595|598|861|1027|1487|4088|5291|5925|6464|8503|23624	ABL1|AKT1|CCND1|BCL2L1|RUNX1|CDKN1B|CTBP1|SMAD3|PIK3CB|RB1|SHC1|PIK3R3|CBLC	-1.6	Input ID
GO Biological Processes	19	GO:0061035	regulation of cartilage development	19_GO:0032502 developmental process	-3.3	2.9	4.1	24367	71	1562	13	0.83	0.23	658|860|3207|4054|4088|4092|5914|5915|5916|7227|7704|8840|406991	BMPR1B|RUNX2|HOXA11|LTBP3|SMAD3|SMAD7|RARA|RARB|RARG|TRPS1|ZBTB16|CCN4|MIR21	-1.6	Input ID
GO Biological Processes	19	GO:0046636	negative regulation of alpha-beta T cell activation	19_GO:0022610 biological adhesion	-3.3	3.7	4.4	24367	38	1562	9	0.58	0.19	604|861|865|3146|3566|4092|51043|64115|80149	BCL6|RUNX1|CBFB|HMGB1|IL4R|SMAD7|ZBTB7B|VSIR|ZC3H12A	-1.6	Input ID
GO Biological Processes	19	GO:2001243	negative regulation of intrinsic apoptotic signaling pathway	19_GO:0048519 negative regulation of biological process	-3.3	2.5	4	24367	99	1562	16	1	0.25	207|598|599|3303|3315|4170|4780|7494|8531|8996|9181|9479|84447|90993|406921|406991	AKT1|BCL2L1|BCL2L2|HSPA1A|HSPB1|MCL1|NFE2L2|XBP1|YBX3|NOL3|ARHGEF2|MAPK8IP1|SYVN1|CREB3L1|MIR132|MIR21	-1.6	Input ID
GO Biological Processes	19	GO:0042594	response to starvation	19_GO:0050896 response to stimulus	-3.3	2	3.8	24367	191	1562	25	1.6	0.32	355|468|2309|2475|2875|3171|3428|3625|4780|5019|6720|7071|7494|7538|8428|8678|9463|10919|23710|27102|54468|80149|81631|168620|283375	FAS|ATF4|FOXO3|MTOR|GPT|FOXA3|IFI16|INHBB|NFE2L2|OXCT1|SREBF1|KLF10|XBP1|ZFP36|STK24|BECN1|PICK1|EHMT2|GABARAPL1|EIF2AK1|MIOS|ZC3H12A|MAP1LC3B|BHLHA15|SLC39A5	-1.6	Input ID
GO Biological Processes	19	GO:0006367	transcription initiation from RNA polymerase II promoter	19_GO:0008152 metabolic process	-3.3	2	3.8	24367	191	1562	25	1.6	0.32	595|860|865|3146|3164|4851|4855|4929|5430|5914|5915|5916|6097|6256|6722|6881|6928|7005|7067|7068|9441|9572|9967|23493|55534	CCND1|RUNX2|CBFB|HMGB1|NR4A1|NOTCH1|NOTCH4|NR4A2|POLR2A|RARA|RARB|RARG|RORC|RXRA|SRF|TAF10|HNF1B|TEAD3|THRA|THRB|MED26|NR1D1|THRAP3|HEY2|MAML3	-1.6	Input ID
GO Biological Processes	19	GO:0006006	glucose metabolic process	19_GO:0008152 metabolic process	-3.3	2	3.7	24367	213	1562	27	1.7	0.33	207|468|1468|1609|2026|2475|2784|2875|3098|4191|5208|5315|5500|6097|8660|8864|10269|10580|23178|27232|51181|85414|90007|90673|114899|150094|200186	AKT1|ATF4|SLC25A10|DGKQ|ENO2|MTOR|GNB3|GPT|HK1|MDH2|PFKFB2|PKM|PPP1CB|RORC|IRS2|PER2|ZMPSTE24|SORBS1|PASK|GNMT|DCXR|SLC45A3|MIDN|PPP1R3E|C1QTNF3|SIK1|CRTC2	-1.6	Input ID
GO Biological Processes	19	GO:0007254	JNK cascade	19_GO:0023052 signaling	-3.3	2	3.7	24367	213	1562	27	1.7	0.33	177|207|1236|1857|1956|2873|2889|3146|3480|4055|4920|5187|5345|7185|7316|7786|9043|9479|9618|9821|9839|10114|10221|51347|57630|153090|221472	AGER|AKT1|CCR7|DVL3|EGFR|GPS1|RAPGEF1|HMGB1|IGF1R|LTBR|ROR2|PER1|SERPINF2|TRAF1|UBC|MAP3K12|SPAG9|MAPK8IP1|TRAF4|RB1CC1|ZEB2|HIPK3|TRIB1|TAOK3|SH3RF1|DAB2IP|FGD2	-1.6	Input ID
Canonical Pathways	11	M239	PID A6B1 A6B4 INTEGRIN PATHWAY		-3.3	3.4	4.2	24367	46	1562	10	0.64	0.2	207|928|1956|2064|2065|2810|3909|6256|6464|7534	AKT1|CD9|EGFR|ERBB2|ERBB3|SFN|LAMA3|RXRA|SHC1|YWHAZ	-1.6	Input ID
GO Biological Processes	19	GO:0022409	positive regulation of cell-cell adhesion	19_GO:0022610 biological adhesion	-3.3	1.9	3.7	24367	269	1562	32	2	0.36	177|207|288|604|861|865|920|1236|1803|2319|3105|3146|3169|3566|3707|4092|5345|5777|5914|6376|7082|7494|7704|9780|10211|10370|22890|51043|64115|283234|406991|407030	AGER|AKT1|ANK3|BCL6|RUNX1|CBFB|CD4|CCR7|DPP4|FLOT2|HLA-A|HMGB1|FOXA1|IL4R|ITPKB|SMAD7|SERPINF2|PTPN6|RARA|CX3CL1|TJP1|XBP1|ZBTB16|PIEZO1|FLOT1|CITED2|ZBTB1|ZBTB7B|VSIR|CCDC88B|MIR21|MIR30B	-1.6	Input ID
GO Biological Processes	19	GO:0048638	regulation of developmental growth	19_GO:0040007 growth	-3.3	1.7	3.6	24367	350	1562	39	2.5	0.39	25|153|154|207|1027|2475|2593|3611|4035|4092|4211|4851|5641|5727|5967|6722|6928|7430|8531|8835|9518|10269|10551|10743|23111|23286|23327|23493|23499|29882|51330|54910|57142|57556|91584|114804|285590|407014|407024	ABL1|ADRB1|ADRB2|AKT1|CDKN1B|MTOR|GAMT|ILK|LRP1|SMAD7|MEIS1|NOTCH1|LGMN|PTCH1|REG1A|SRF|HNF1B|EZR|YBX3|SOCS2|GDF15|ZMPSTE24|AGR2|RAI1|SPART|WWC1|NEDD4L|HEY2|MACF1|ANAPC2|TNFRSF12A|SEMA4C|RTN4|SEMA6A|PLXNA4|RNF157|SH3PXD2B|MIR25|MIR29B1	-1.6	Input ID
GO Biological Processes	19	GO:1903037	regulation of leukocyte cell-cell adhesion	19_GO:0022610 biological adhesion	-3.2	1.8	3.7	24367	315	1562	36	2.3	0.38	177|207|604|861|865|920|1051|1236|1803|2064|2319|3105|3146|3566|3659|3707|4092|5573|5777|5914|6385|7001|7494|7704|9231|22890|51043|64115|80149|84830|283234|375056|406890|406933|406991|407030	AGER|AKT1|BCL6|RUNX1|CBFB|CD4|CEBPB|CCR7|DPP4|ERBB2|FLOT2|HLA-A|HMGB1|IL4R|IRF1|ITPKB|SMAD7|PRKAR1A|PTPN6|RARA|SDC4|PRDX2|XBP1|ZBTB16|DLG5|ZBTB1|ZBTB7B|VSIR|ZC3H12A|ADTRP|CCDC88B|MIA3|MIRLET7G|MIR141|MIR21|MIR30B	-1.6	Input ID
GO Biological Processes	19	GO:0034612	response to tumor necrosis factor	19_GO:0050896 response to stimulus	-3.2	1.8	3.7	24367	315	1562	36	2.3	0.38	81|207|677|678|1277|2309|2634|3303|3304|3611|3856|3899|3987|4055|4780|4824|5691|5696|5698|5707|5708|6367|6376|7132|7185|7538|8531|9020|9181|9572|9618|9705|51330|80149|153090|259230	ACTN4|AKT1|ZFP36L1|ZFP36L2|COL1A1|FOXO3|GBP2|HSPA1A|HSPA1B|ILK|KRT8|AFF3|LIMS1|LTBR|NFE2L2|NKX3-1|PSMB3|PSMB8|PSMB9|PSMD1|PSMD2|CCL22|CX3CL1|TNFRSF1A|TRAF1|ZFP36|YBX3|MAP3K14|ARHGEF2|NR1D1|TRAF4|ST18|TNFRSF12A|ZC3H12A|DAB2IP|SGMS1	-1.6	Input ID
GO Biological Processes	19	GO:0042552	myelination	19_GO:0032502 developmental process	-3.2	2.2	3.9	24367	139	1562	20	1.3	0.28	207|928|1890|2064|2475|2817|3611|4665|5914|5915|5916|8506|8890|8893|9444|10100|10397|57211|83742|256987	AKT1|CD9|TYMP|ERBB2|MTOR|GPC1|ILK|NAB2|RARA|RARB|RARG|CNTNAP1|EIF2B4|EIF2B5|QKI|TSPAN2|NDRG1|ADGRG6|MARVELD1|SERINC5	-1.6	Input ID
GO Biological Processes	19	GO:0016570	histone modification	19_GO:0071840 cellular component organization or biogenesis	-3.2	1.6	3.6	24367	458	1562	48	3.1	0.44	604|1487|2139|2624|3008|3141|3299|3670|4000|5187|5252|6720|6881|7349|7703|7786|8864|8986|9031|10269|10919|23030|23067|23135|23210|23326|23338|23558|28989|29128|51043|51564|54623|54904|55689|55904|56848|56970|57332|64324|64769|79813|80335|84148|90780|200186|221037|339287	BCL6|CTBP1|EYA2|GATA2|H1-4|HLCS|HSF4|ISL1|LMNA|PER1|PHF1|SREBF1|TAF10|UCN|PCGF2|MAP3K12|PER2|RPS6KA4|BAZ1B|ZMPSTE24|EHMT2|KDM4B|SETD1B|KDM6B|JMJD6|USP22|JADE2|WBP2|NTMT1|UHRF1|ZBTB7B|HDAC7|PAF1|NSD3|YEATS2|KMT2E|SPHK2|ATXN7L3|CBX8|NSD1|MEAF6|EHMT1|WDR82|KAT8|PYGO2|CRTC2|JMJD1C|MSL1	-1.6	Input ID
GO Biological Processes	19	GO:0043618	regulation of transcription from RNA polymerase II promoter in response to stress	19_GO:0050896 response to stimulus	-3.2	2.4	3.9	24367	119	1562	18	1.2	0.27	468|768|1051|3299|3303|3337|4780|4851|5691|5696|5698|5707|5708|7316|9531|10370|90993|112398	ATF4|CA9|CEBPB|HSF4|HSPA1A|DNAJB1|NFE2L2|NOTCH1|PSMB3|PSMB8|PSMB9|PSMD1|PSMD2|UBC|BAG3|CITED2|CREB3L1|EGLN2	-1.6	Input ID
GO Biological Processes	19	GO:0021782	glial cell development	19_GO:0032502 developmental process	-3.2	2.4	3.9	24367	119	1562	18	1.2	0.27	177|207|928|1956|2934|3398|3611|4035|4920|6659|8506|8890|8893|9463|9572|10100|10397|57211	AGER|AKT1|CD9|EGFR|GSN|ID2|ILK|LRP1|ROR2|SOX4|CNTNAP1|EIF2B4|EIF2B5|PICK1|NR1D1|TSPAN2|NDRG1|ADGRG6	-1.6	Input ID
GO Biological Processes	19	GO:0010906	regulation of glucose metabolic process	19_GO:0008152 metabolic process	-3.2	2.4	3.9	24367	119	1562	18	1.2	0.27	207|1609|2475|2784|2875|5208|5500|6097|8660|10269|10580|23178|27232|85414|90007|90673|114899|150094	AKT1|DGKQ|MTOR|GNB3|GPT|PFKFB2|PPP1CB|RORC|IRS2|ZMPSTE24|SORBS1|PASK|GNMT|SLC45A3|MIDN|PPP1R3E|C1QTNF3|SIK1	-1.6	Input ID
GO Biological Processes	19	GO:2000181	negative regulation of blood vessel morphogenesis	19_GO:0048519 negative regulation of biological process	-3.2	2.1	3.8	24367	181	1562	24	1.5	0.31	354|1284|1969|3202|3339|4851|5176|5797|6678|9146|56999|57556|64855|79812|90993|153090|406900|406910|406911|406991|406994|407021|407030|494324	KLK3|COL4A2|EPHA2|HOXA5|HSPG2|NOTCH1|SERPINF1|PTPRM|SPARC|HGS|ADAMTS9|SEMA6A|NIBAN2|MMRN2|CREB3L1|DAB2IP|MIR106B|MIR125A|MIR125B1|MIR21|MIR212|MIR29A|MIR30B|MIR375	-1.6	Input ID
GO Biological Processes	19	GO:0071375	cellular response to peptide hormone stimulus	19_GO:0050896 response to stimulus	-3.2	1.8	3.6	24367	327	1562	37	2.4	0.38	207|535|677|2309|2875|3164|3480|3625|4780|4929|5315|5573|5967|6464|6667|6720|6778|6844|7494|8503|8660|8835|8837|9518|10458|10580|23189|23433|23545|51043|55198|55971|57492|64710|84275|90423|100132074	AKT1|ATP6V0A1|ZFP36L1|FOXO3|GPT|NR4A1|IGF1R|INHBB|NFE2L2|NR4A2|PKM|PRKAR1A|REG1A|SHC1|SP1|SREBF1|STAT6|VAMP2|XBP1|PIK3R3|IRS2|SOCS2|CFLAR|GDF15|BAIAP2|SORBS1|KANK1|RHOQ|ATP6V0A2|ZBTB7B|APPL2|BAIAP2L1|ARID1B|NUCKS1|SLC25A33|ATP6V1E2|FOXO6	-1.6	Input ID
GO Biological Processes	19	GO:0045606	positive regulation of epidermal cell differentiation	19_GO:0048518 positive regulation of biological process	-3.2	4.5	4.6	24367	24	1562	7	0.45	0.17	247|2810|4851|5583|5727|6820|8643	ALOX15B|SFN|NOTCH1|PRKCH|PTCH1|SULT2B1|PTCH2	-1.6	Input ID
Reactome Gene Sets	6	R-HSA-9634638	Estrogen-dependent nuclear events downstream of ESR-membrane signaling		-3.2	4.5	4.6	24367	24	1562	7	0.45	0.17	207|595|1027|1956|2309|2353|6722	AKT1|CCND1|CDKN1B|EGFR|FOXO3|FOS|SRF	-1.6	Input ID
GO Biological Processes	19	GO:0097284	hepatocyte apoptotic process	19_GO:0009987 cellular process	-3.2	6.5	5	24367	12	1562	5	0.32	0.14	598|2934|3856|5925|8837	BCL2L1|GSN|KRT8|RB1|CFLAR	-1.6	Input ID
GO Biological Processes	19	GO:0060742	epithelial cell differentiation involved in prostate gland development	19_GO:0022414 reproductive process	-3.2	6.5	5	24367	12	1562	5	0.32	0.14	3169|4851|6256|10116|10481	FOXA1|NOTCH1|RXRA|FEM1B|HOXB13	-1.6	Input ID
GO Biological Processes	19	GO:0060442	branching involved in prostate gland morphogenesis	19_GO:0022414 reproductive process	-3.2	6.5	5	24367	12	1562	5	0.32	0.14	3239|4824|6256|10116|10481	HOXD13|NKX3-1|RXRA|FEM1B|HOXB13	-1.6	Input ID
GO Biological Processes	19	GO:0061157	mRNA destabilization	19_GO:0048519 negative regulation of biological process	-3.2	4	4.4	24367	31	1562	8	0.51	0.18	677|678|5976|7538|22849|79066|80149|246175	ZFP36L1|ZFP36L2|UPF1|ZFP36|CPEB3|METTL16|ZC3H12A|CNOT6L	-1.6	Input ID
GO Biological Processes	19	GO:0010001	glial cell differentiation	19_GO:0032502 developmental process	-3.2	1.9	3.7	24367	225	1562	28	1.8	0.34	25|177|207|928|1745|1746|1956|2064|2065|2475|2817|2934|3398|3611|4035|4665|4851|4920|6659|8506|8890|8893|9463|9572|10100|10397|57211|85414	ABL1|AGER|AKT1|CD9|DLX1|DLX2|EGFR|ERBB2|ERBB3|MTOR|GPC1|GSN|ID2|ILK|LRP1|NAB2|NOTCH1|ROR2|SOX4|CNTNAP1|EIF2B4|EIF2B5|PICK1|NR1D1|TSPAN2|NDRG1|ADGRG6|SLC45A3	-1.6	Input ID
GO Biological Processes	19	GO:0051056	regulation of small GTPase mediated signal transduction	19_GO:0023052 signaling	-3.2	1.8	3.6	24367	316	1562	36	2.3	0.38	25|604|2889|3675|3707|4851|5863|5881|5909|6464|7204|8660|8831|8878|9181|9649|9743|9828|10161|10211|10617|10672|22821|23189|23433|23550|26084|54509|57186|57221|57636|58480|83892|153090|199731|221472	ABL1|BCL6|RAPGEF1|ITGA3|ITPKB|NOTCH1|RGL2|RAC3|RAP1GAP|SHC1|TRIO|IRS2|SYNGAP1|SQSTM1|ARHGEF2|RALGPS1|ARHGAP32|ARHGEF17|LPAR6|FLOT1|STAMBP|GNA13|RASA3|KANK1|RHOQ|PSD4|ARHGEF26|RHOF|RALGAPA2|ARFGEF3|ARHGAP23|RHOU|KCTD10|DAB2IP|CADM4|FGD2	-1.6	Input ID
GO Biological Processes	19	GO:0046649	lymphocyte activation	19_GO:0002376 immune system process	-3.2	1.5	3.5	24367	748	1562	71	4.5	0.53	25|177|207|567|604|677|678|860|861|865|920|924|1051|1236|1316|1803|2064|2268|2319|2475|2934|3105|3146|3398|3566|3659|3707|3955|4088|4092|4323|4627|5452|5530|5573|5777|5795|5914|6097|6385|6659|6670|6722|6778|6794|6844|7001|7163|7494|7704|8660|9231|9479|10193|22890|23210|27086|27166|29781|51043|51341|55024|56262|57630|64115|79840|80149|283234|359948|406991|407030	ABL1|AGER|AKT1|B2M|BCL6|ZFP36L1|ZFP36L2|RUNX2|RUNX1|CBFB|CD4|CD7|CEBPB|CCR7|KLF6|DPP4|ERBB2|FGR|FLOT2|MTOR|GSN|HLA-A|HMGB1|ID2|IL4R|IRF1|ITPKB|LFNG|SMAD3|SMAD7|MMP14|MYH9|POU2F2|PPP3CA|PRKAR1A|PTPN6|PTPRJ|RARA|RORC|SDC4|SOX4|SP3|SRF|STAT6|STK11|VAMP2|PRDX2|TPD52|XBP1|ZBTB16|IRS2|DLG5|MAPK8IP1|RNF41|ZBTB1|JMJD6|FOXP1|PRELID1|NCAPH2|ZBTB7B|ZBTB7A|BANK1|LRRC8A|SH3RF1|VSIR|NHEJ1|ZC3H12A|CCDC88B|IRF2B…	-1.6	Input ID
Reactome Gene Sets	6	R-HSA-1655829	Regulation of cholesterol biosynthesis by SREBP (SREBF)		-3.2	3.1	4.1	24367	55	1562	11	0.7	0.21	31|2194|6256|6604|6667|6720|7108|9871|10654|23054|51128	ACACA|FASN|RXRA|SMARCD3|SP1|SREBF1|TM7SF2|SEC24D|PMVK|NCOA6|SAR1B	-1.6	Input ID
Reactome Gene Sets	6	R-HSA-1912420	Pre-NOTCH Processing in Golgi		-3.2	5.2	4.7	24367	18	1562	6	0.38	0.16	488|2683|3955|4851|4855|5986	ATP2A2|B4GALT1|LFNG|NOTCH1|NOTCH4|RFNG	-1.6	Input ID
Reactome Gene Sets	6	R-HSA-449147	Signaling by Interleukins		-3.2	1.6	3.5	24367	461	1562	48	3.1	0.44	177|207|302|595|598|604|920|1072|1265|1489|2309|2353|2889|3146|3181|3554|3566|3726|3977|4088|4170|5034|5291|5691|5696|5698|5707|5708|5777|6097|6367|6382|6464|6778|6844|7132|7316|7534|8355|8503|8660|8835|8878|8968|55540|58480|64806|133396	AGER|AKT1|ANXA2|CCND1|BCL2L1|BCL6|CD4|CFL1|CNN2|CTF1|FOXO3|FOS|RAPGEF1|HMGB1|HNRNPA2B1|IL1R1|IL4R|JUNB|LIFR|SMAD3|MCL1|P4HB|PIK3CB|PSMB3|PSMB8|PSMB9|PSMD1|PSMD2|PTPN6|RORC|CCL22|SDC1|SHC1|STAT6|VAMP2|TNFRSF1A|UBC|YWHAZ|H3C8|PIK3R3|IRS2|SOCS2|SQSTM1|H3C7|IL17RB|RHOU|IL25|IL31RA	-1.6	Input ID
GO Biological Processes	19	GO:1901990	regulation of mitotic cell cycle phase transition	19_GO:0050789 regulation of biological process	-3.2	1.6	3.5	24367	449	1562	47	3	0.43	207|595|677|678|894|994|1027|1263|1453|1956|1981|2810|3398|5087|5691|5696|5698|5707|5708|5777|5890|5925|6604|6659|7832|7846|8636|10106|10783|11331|29882|51347|51433|51434|54820|55198|55571|55904|79027|79791|80279|113130|246175|286053|406991|407021|407024	AKT1|CCND1|ZFP36L1|ZFP36L2|CCND2|CDC25B|CDKN1B|PLK3|CSNK1D|EGFR|EIF4G1|SFN|ID2|PBX1|PSMB3|PSMB8|PSMB9|PSMD1|PSMD2|PTPN6|RAD51B|RB1|SMARCD3|SOX4|BTG2|TUBA1A|SSNA1|CTDSP2|NEK6|PHB2|ANAPC2|TAOK3|ANAPC5|ANAPC7|NDE1|APPL2|CNOT11|KMT2E|ZNF655|FBXO31|CDK5RAP3|CDCA5|CNOT6L|NSMCE2|MIR21|MIR29A|MIR29B1	-1.6	Input ID
Canonical Pathways	11	M87	PID LKB1 PATHWAY		-3.2	3.3	4.2	24367	47	1562	10	0.64	0.2	2475|2810|6604|6794|7430|7534|23387|51719|150094|200186	MTOR|SFN|SMARCD3|STK11|EZR|YWHAZ|SIK3|CAB39|SIK1|CRTC2	-1.6	Input ID
Canonical Pathways	11	M2	PID SMAD2 3NUCLEAR PATHWAY		-3.2	2.7	3.9	24367	82	1562	14	0.9	0.24	207|860|861|865|1051|1487|1745|2309|2353|4088|4092|6667|6670|7050	AKT1|RUNX2|RUNX1|CBFB|CEBPB|CTBP1|DLX1|FOXO3|FOS|SMAD3|SMAD7|SP1|SP3|TGIF1	-1.6	Input ID
Reactome Gene Sets	6	R-HSA-9013694	Signaling by NOTCH4		-3.2	2.7	3.9	24367	82	1562	14	0.9	0.24	59|207|4088|4851|4855|5691|5696|5698|5707|5708|7316|7534|23493|55534	ACTA2|AKT1|SMAD3|NOTCH1|NOTCH4|PSMB3|PSMB8|PSMB9|PSMD1|PSMD2|UBC|YWHAZ|HEY2|MAML3	-1.6	Input ID
GO Biological Processes	19	GO:0043534	blood vessel endothelial cell migration	19_GO:0040011 locomotion	-3.2	2	3.7	24367	183	1562	24	1.5	0.31	25|207|1969|2050|2624|3146|3164|3315|3397|3728|4627|4780|4851|5155|6667|6722|8503|51564|79812|84830|375056|406921|406994|407019	ABL1|AKT1|EPHA2|EPHB4|GATA2|HMGB1|NR4A1|HSPB1|ID1|JUP|MYH9|NFE2L2|NOTCH1|PDGFB|SP1|SRF|PIK3R3|HDAC7|MMRN2|ADTRP|MIA3|MIR132|MIR212|MIR27B	-1.6	Input ID
Reactome Gene Sets	6	R-HSA-421270	Cell-cell junction organization		-3.2	2.9	4	24367	64	1562	12	0.77	0.22	60|1364|1365|1366|3728|5010|5818|9069|9073|9074|9080|23562	ACTB|CLDN4|CLDN3|CLDN7|JUP|CLDN11|NECTIN1|CLDN12|CLDN8|CLDN6|CLDN9|CLDN14	-1.6	Input ID
GO Biological Processes	19	GO:0010830	regulation of myotube differentiation	19_GO:0032502 developmental process	-3.2	2.9	4	24367	64	1562	12	0.77	0.22	2475|3566|4323|4851|7494|8837|9518|10211|30846|64855|150094|168620	MTOR|IL4R|MMP14|NOTCH1|XBP1|CFLAR|GDF15|FLOT1|EHD2|NIBAN2|SIK1|BHLHA15	-1.6	Input ID
GO Biological Processes	19	GO:1903530	regulation of secretion by cell	19_GO:0051179 localization	-3.2	1.5	3.5	24367	777	1562	73	4.7	0.53	25|177|247|307|488|776|1236|1731|1803|1956|2029|2268|2294|2624|2917|3098|3146|3382|3418|3566|3625|3670|3708|4035|4824|4851|5019|5208|5530|5865|6376|6382|6385|6659|6720|6844|6992|7132|7349|7430|7494|8609|8660|8840|8864|9066|9146|9463|9515|9572|10497|23178|23413|25874|25953|27086|54795|55024|55503|55540|56848|65220|80149|81285|83786|84300|84830|90007|114899|255057|406941|407024|594855	ABL1|AGER|ALOX15B|ANXA4|ATP2A2|CACNA1D|CCR7|SEPTIN1|DPP4|EGFR|ENSA|FGR|FOXF1|GATA2|GRM7|HK1|HMGB1|ICA1|IDH2|IL4R|INHBB|ISL1|ITPR1|LRP1|NKX3-1|NOTCH1|OXCT1|PFKFB2|PPP3CA|RAB3B|CX3CL1|SDC1|SDC4|SOX4|SREBF1|VAMP2|PPP1R11|TNFRSF1A|UCN|EZR|XBP1|KLF7|IRS2|CCN4|PER2|SYT7|HGS|PICK1|STXBP5L|NR1D1|UNC13B|PASK|NCS1|MPC2|PNKD|FOXP1|TRPM4|BANK1|TRPV6|IL17RB|SPHK2|NADK|ZC3H12A|OR51E2|FRMD8|UQCC2|ADTRP|MIDN|C1Q…	-1.6	Input ID
Reactome Gene Sets	6	R-HSA-170834	Signaling by TGF-beta Receptor Complex		-3.2	2.8	4	24367	73	1562	13	0.83	0.23	3726|4088|4092|5500|6667|7050|7316|7323|9612|23327|23645|56937|57530	JUNB|SMAD3|SMAD7|PPP1CB|SP1|TGIF1|UBC|UBE2D3|NCOR2|NEDD4L|PPP1R15A|PMEPA1|CGN	-1.6	Input ID
GO Biological Processes	19	GO:0003012	muscle system process	19_GO:0032501 multicellular organismal process	-3.2	1.6	3.5	24367	462	1562	48	3.1	0.44	59|72|154|476|488|776|801|1410|2257|2309|2475|2593|2934|2982|3270|3728|3781|4000|4088|4092|4604|4851|5152|5530|6324|6722|7094|7132|7169|7171|7349|7402|8470|8837|9569|9732|9997|10580|10611|23327|23493|26509|29895|54795|80149|113246|406991|407014	ACTA2|ACTG2|ADRB2|ATP1A1|ATP2A2|CACNA1D|CALM1|CRYAB|FGF12|FOXO3|MTOR|GAMT|GSN|GUCY1A1|HRC|JUP|KCNN2|LMNA|SMAD3|SMAD7|MYBPC1|NOTCH1|PDE9A|PPP3CA|SCN1B|SRF|TLN1|TNFRSF1A|TPM2|TPM4|UCN|UTRN|SORBS2|CFLAR|GTF2IRD1|DOCK4|SCO2|SORBS1|PDLIM5|NEDD4L|HEY2|MYOF|MYLPF|TRPM4|ZC3H12A|C12orf57|MIR21|MIR25	-1.6	Input ID
GO Biological Processes	19	GO:0010595	positive regulation of endothelial cell migration	19_GO:0040011 locomotion	-3.2	2.3	3.8	24367	131	1562	19	1.2	0.28	25|207|2624|3146|3315|4780|5155|5641|6237|6667|6678|27086|51564|54453|80149|406921|406991|407019|407021	ABL1|AKT1|GATA2|HMGB1|HSPB1|NFE2L2|PDGFB|LGMN|RRAS|SP1|SPARC|FOXP1|HDAC7|RIN2|ZC3H12A|MIR132|MIR21|MIR27B|MIR29A	-1.6	Input ID
GO Biological Processes	19	GO:0005976	polysaccharide metabolic process	19_GO:0008152 metabolic process	-3.2	2.4	3.8	24367	111	1562	17	1.1	0.26	207|801|1118|2132|2475|5155|5500|8660|8864|9572|9821|10580|23178|27232|84002|90673|374907	AKT1|CALM1|CHIT1|EXT2|MTOR|PDGFB|PPP1CB|IRS2|PER2|NR1D1|RB1CC1|SORBS1|PASK|GNMT|B3GNT5|PPP1R3E|B3GNT8	-1.6	Input ID
GO Biological Processes	19	GO:0003205	cardiac chamber development	19_GO:0032502 developmental process	-3.1	2.1	3.7	24367	173	1562	23	1.5	0.3	2274|2294|3398|3670|4092|4851|5754|5914|5915|6256|6604|6659|6722|6926|9249|9784|10269|10370|23493|55742|55897|57211|79977	FHL2|FOXF1|ID2|ISL1|SMAD7|NOTCH1|PTK7|RARA|RARB|RXRA|SMARCD3|SOX4|SRF|TBX3|DHRS3|SNX17|ZMPSTE24|CITED2|HEY2|PARVA|MESP1|ADGRG6|GRHL2	-1.5	Input ID
Reactome Gene Sets	6	R-HSA-8878171	Transcriptional regulation by RUNX1		-3.1	1.9	3.6	24367	239	1562	29	1.9	0.34	25|595|860|861|865|894|1912|1997|2624|3017|3021|3977|5691|5696|5698|5707|5708|6604|7082|7316|8345|8346|8355|8535|8968|23067|55904|57332|57492	ABL1|CCND1|RUNX2|RUNX1|CBFB|CCND2|PHC2|ELF1|GATA2|H2BC5|H3-3B|LIFR|PSMB3|PSMB8|PSMB9|PSMD1|PSMD2|SMARCD3|TJP1|UBC|H2BC9|H2BC10|H3C8|CBX4|H3C7|SETD1B|KMT2E|CBX8|ARID1B	-1.5	Input ID
GO Biological Processes	19	GO:0046328	regulation of JNK cascade	19_GO:0023052 signaling	-3.1	2	3.7	24367	184	1562	24	1.5	0.31	177|207|1236|1857|1956|2889|3146|3480|4055|4920|5187|5345|7185|7786|9043|9479|9618|9821|9839|10114|51347|57630|153090|221472	AGER|AKT1|CCR7|DVL3|EGFR|RAPGEF1|HMGB1|IGF1R|LTBR|ROR2|PER1|SERPINF2|TRAF1|MAP3K12|SPAG9|MAPK8IP1|TRAF4|RB1CC1|ZEB2|HIPK3|TAOK3|SH3RF1|DAB2IP|FGD2	-1.5	Input ID
GO Biological Processes	19	GO:0031532	actin cytoskeleton reorganization	19_GO:0071840 cellular component organization or biogenesis	-3.1	2.4	3.8	24367	102	1562	16	1	0.25	25|1365|2934|4627|4739|5754|6464|7082|7430|8572|10278|10458|27032|55742|55971|79778	ABL1|CLDN3|GSN|MYH9|NEDD9|PTK7|SHC1|TJP1|EZR|PDLIM4|EFS|BAIAP2|ATP2C1|PARVA|BAIAP2L1|MICALL2	-1.5	Input ID
Reactome Gene Sets	6	R-HSA-983170	Antigen Presentation: Folding, assembly and peptide loading of class I MHC		-3.1	4.4	4.4	24367	25	1562	7	0.45	0.17	567|3105|6890|6891|6892|9871|51128	B2M|HLA-A|TAP1|TAP2|TAPBP|SEC24D|SAR1B	-1.5	Input ID
GO Biological Processes	19	GO:0048041	focal adhesion assembly	19_GO:0022610 biological adhesion	-3.1	2.6	3.9	24367	83	1562	14	0.9	0.24	25|87|3987|4035|4088|4323|5795|6385|7205|10580|22998|23499|23603|57662	ABL1|ACTN1|LIMS1|LRP1|SMAD3|MMP14|PTPRJ|SDC4|TRIP6|SORBS1|LIMCH1|MACF1|CORO1C|CAMSAP3	-1.5	Input ID
GO Biological Processes	19	GO:0007045	cell-substrate adherens junction assembly	19_GO:0071840 cellular component organization or biogenesis	-3.1	2.6	3.9	24367	83	1562	14	0.9	0.24	25|87|3987|4035|4088|4323|5795|6385|7205|10580|22998|23499|23603|57662	ABL1|ACTN1|LIMS1|LRP1|SMAD3|MMP14|PTPRJ|SDC4|TRIP6|SORBS1|LIMCH1|MACF1|CORO1C|CAMSAP3	-1.5	Input ID
GO Biological Processes	19	GO:0030183	B cell differentiation	19_GO:0002376 immune system process	-3.1	2.2	3.8	24367	132	1562	19	1.2	0.28	25|604|677|678|1316|3398|3955|4323|5452|5777|5795|6670|7163|7494|22890|51341|56262|79840|359948	ABL1|BCL6|ZFP36L1|ZFP36L2|KLF6|ID2|LFNG|MMP14|POU2F2|PTPN6|PTPRJ|SP3|TPD52|XBP1|ZBTB1|ZBTB7A|LRRC8A|NHEJ1|IRF2BP2	-1.5	Input ID
GO Biological Processes	19	GO:1903844	regulation of cellular response to transforming growth factor beta stimulus	19_GO:0050896 response to stimulus	-3.1	2.3	3.8	24367	122	1562	18	1.2	0.27	1745|3303|3326|3675|4088|4092|6794|7316|8425|8837|10370|23625|51341|56937|283149|406890|407024|407030	DLX1|HSPA1A|HSP90AB1|ITGA3|SMAD3|SMAD7|STK11|UBC|LTBP4|CFLAR|CITED2|FAM89B|ZBTB7A|PMEPA1|BCL9L|MIRLET7G|MIR29B1|MIR30B	-1.5	Input ID
Canonical Pathways	11	M279	PID RB 1PATHWAY		-3.1	2.9	4	24367	65	1562	12	0.77	0.22	25|595|860|894|1027|1051|1487|1997|5925|7343|8535|11016	ABL1|CCND1|RUNX2|CCND2|CDKN1B|CEBPB|CTBP1|ELF1|RB1|UBTF|CBX4|ATF7	-1.5	Input ID
GO Biological Processes	19	GO:1904377	positive regulation of protein localization to cell periphery	19_GO:0048518 positive regulation of biological process	-3.1	2.9	4	24367	65	1562	12	0.77	0.22	207|1956|1969|3675|4035|5583|7430|8878|10551|10580|11079|163882	AKT1|EGFR|EPHA2|ITGA3|LRP1|PRKCH|EZR|SQSTM1|AGR2|SORBS1|RER1|CNST	-1.5	Input ID
Canonical Pathways	11	M28	PID IL4 2PATHWAY		-3.1	2.9	4	24367	65	1562	12	0.77	0.22	207|598|604|1051|1277|2475|3566|5777|6464|6667|6778|8660	AKT1|BCL2L1|BCL6|CEBPB|COL1A1|MTOR|IL4R|PTPN6|SHC1|SP1|STAT6|IRS2	-1.5	Input ID
GO Biological Processes	19	GO:0007178	transmembrane receptor protein serine/threonine kinase signaling pathway	19_GO:0023052 signaling	-3.1	1.7	3.5	24367	356	1562	39	2.5	0.39	25|658|860|1655|1745|2353|3303|3326|3397|3611|3625|3675|4054|4088|4092|4681|4851|4920|6794|7316|7323|8425|9518|10140|10370|11030|23111|23625|51341|55198|56937|57530|283149|283375|406890|406991|406994|407024|407030	ABL1|BMPR1B|RUNX2|DDX5|DLX1|FOS|HSPA1A|HSP90AB1|ID1|ILK|INHBB|ITGA3|LTBP3|SMAD3|SMAD7|NBL1|NOTCH1|ROR2|STK11|UBC|UBE2D3|LTBP4|GDF15|TOB1|CITED2|RBPMS|SPART|FAM89B|ZBTB7A|APPL2|PMEPA1|CGN|BCL9L|SLC39A5|MIRLET7G|MIR21|MIR212|MIR29B1|MIR30B	-1.5	Input ID
GO Biological Processes	19	GO:0045646	regulation of erythrocyte differentiation	19_GO:0002376 immune system process	-3.1	3.2	4.1	24367	48	1562	10	0.64	0.2	567|677|2309|2624|3202|3303|3304|3398|7538|51621	B2M|ZFP36L1|FOXO3|GATA2|HOXA5|HSPA1A|HSPA1B|ID2|ZFP36|KLF13	-1.5	Input ID
Canonical Pathways	11	M288	PID HES HEY PATHWAY		-3.1	3.2	4.1	24367	48	1562	10	0.64	0.2	860|920|1027|1487|3397|4851|5925|7088|9612|23493	RUNX2|CD4|CDKN1B|CTBP1|ID1|NOTCH1|RB1|TLE1|NCOR2|HEY2	-1.5	Input ID
GO Biological Processes	19	GO:0044770	cell cycle phase transition	19_GO:0009987 cellular process	-3.1	1.5	3.4	24367	640	1562	62	4	0.49	207|595|677|678|894|994|1027|1163|1263|1453|1719|1956|1981|2029|2810|3398|4176|5001|5087|5218|5500|5530|5558|5691|5696|5698|5707|5708|5777|5890|5925|5976|6604|6659|6881|7832|7846|8636|10106|10783|11331|29882|51347|51433|51434|54623|54820|54850|55198|55571|55904|58480|79027|79791|80028|80279|113130|246175|286053|406991|407021|407024	AKT1|CCND1|ZFP36L1|ZFP36L2|CCND2|CDC25B|CDKN1B|CKS1B|PLK3|CSNK1D|DHFR|EGFR|EIF4G1|ENSA|SFN|ID2|MCM7|ORC5|PBX1|CDK14|PPP1CB|PPP3CA|PRIM2|PSMB3|PSMB8|PSMB9|PSMD1|PSMD2|PTPN6|RAD51B|RB1|UPF1|SMARCD3|SOX4|TAF10|BTG2|TUBA1A|SSNA1|CTDSP2|NEK6|PHB2|ANAPC2|TAOK3|ANAPC5|ANAPC7|PAF1|NDE1|FBXL12|APPL2|CNOT11|KMT2E|RHOU|ZNF655|FBXO31|FBXL18|CDK5RAP3|CDCA5|CNOT6L|NSMCE2|MIR21|MIR29A|MIR29B1	-1.5	Input ID
GO Biological Processes	19	GO:0010664	negative regulation of striated muscle cell apoptotic process	19_GO:0048519 negative regulation of biological process	-3.1	3.5	4.2	24367	40	1562	9	0.58	0.19	3611|4780|5514|5863|8837|9531|23493|406900|406991	ILK|NFE2L2|PPP1R10|RGL2|CFLAR|BAG3|HEY2|MIR106B|MIR21	-1.5	Input ID
GO Biological Processes	19	GO:0061919	process utilizing autophagic mechanism	19_GO:0009987 cellular process	-3.1	1.6	3.5	24367	515	1562	52	3.3	0.45	25|154|207|535|738|1263|1612|1915|1981|2309|2475|3146|3315|3428|3708|4170|5291|6048|6720|6794|7494|8396|8678|8878|9146|9531|9821|10193|10269|10346|10645|23545|23677|23710|25851|26353|53917|55048|55187|55432|58476|64771|80149|81631|81671|84148|85363|90423|112936|124997|171024|340485	ABL1|ADRB2|AKT1|ATP6V0A1|VPS51|PLK3|DAPK1|EEF1A1|EIF4G1|FOXO3|MTOR|HMGB1|HSPB1|IFI16|ITPR1|MCL1|PIK3CB|RNF5|SREBF1|STK11|XBP1|PIP4K2B|BECN1|SQSTM1|HGS|BAG3|RB1CC1|RNF41|ZMPSTE24|TRIM22|CAMKK2|ATP6V0A2|SH3BP4|GABARAPL1|TECPR1|HSPB8|RAB24|VPS37C|VPS13D|YOD1|TP53INP2|ILRUN|ZC3H12A|MAP1LC3B|VMP1|KAT8|TRIM5|ATP6V1E2|VPS26B|WDR81|SYNPO2|ACER2	-1.5	Input ID
GO Biological Processes	19	GO:0006914	autophagy	19_GO:0008152 metabolic process	-3.1	1.6	3.5	24367	515	1562	52	3.3	0.45	25|154|207|535|738|1263|1612|1915|1981|2309|2475|3146|3315|3428|3708|4170|5291|6048|6720|6794|7494|8396|8678|8878|9146|9531|9821|10193|10269|10346|10645|23545|23677|23710|25851|26353|53917|55048|55187|55432|58476|64771|80149|81631|81671|84148|85363|90423|112936|124997|171024|340485	ABL1|ADRB2|AKT1|ATP6V0A1|VPS51|PLK3|DAPK1|EEF1A1|EIF4G1|FOXO3|MTOR|HMGB1|HSPB1|IFI16|ITPR1|MCL1|PIK3CB|RNF5|SREBF1|STK11|XBP1|PIP4K2B|BECN1|SQSTM1|HGS|BAG3|RB1CC1|RNF41|ZMPSTE24|TRIM22|CAMKK2|ATP6V0A2|SH3BP4|GABARAPL1|TECPR1|HSPB8|RAB24|VPS37C|VPS13D|YOD1|TP53INP2|ILRUN|ZC3H12A|MAP1LC3B|VMP1|KAT8|TRIM5|ATP6V1E2|VPS26B|WDR81|SYNPO2|ACER2	-1.5	Input ID
GO Biological Processes	19	GO:1904035	regulation of epithelial cell apoptotic process	19_GO:0050789 regulation of biological process	-3.1	2.5	3.8	24367	93	1562	15	0.96	0.25	25|677|2309|2475|2624|2934|4780|7538|8837|80781|406900|406910|406921|407030|494324	ABL1|ZFP36L1|FOXO3|MTOR|GATA2|GSN|NFE2L2|ZFP36|CFLAR|COL18A1|MIR106B|MIR125A|MIR132|MIR30B|MIR375	-1.5	Input ID
GO Biological Processes	19	GO:0016569	covalent chromatin modification	19_GO:0071840 cellular component organization or biogenesis	-3.1	1.6	3.5	24367	478	1562	49	3.1	0.44	604|1105|1487|2139|2624|3008|3141|3299|3670|4000|5187|5252|6720|6881|7349|7703|7786|8864|8986|9031|10269|10919|23030|23067|23135|23210|23326|23338|23558|28989|29128|51043|51564|54623|54904|55689|55904|56848|56970|57332|64324|64769|79813|80335|84148|90780|200186|221037|339287	BCL6|CHD1|CTBP1|EYA2|GATA2|H1-4|HLCS|HSF4|ISL1|LMNA|PER1|PHF1|SREBF1|TAF10|UCN|PCGF2|MAP3K12|PER2|RPS6KA4|BAZ1B|ZMPSTE24|EHMT2|KDM4B|SETD1B|KDM6B|JMJD6|USP22|JADE2|WBP2|NTMT1|UHRF1|ZBTB7B|HDAC7|PAF1|NSD3|YEATS2|KMT2E|SPHK2|ATXN7L3|CBX8|NSD1|MEAF6|EHMT1|WDR82|KAT8|PYGO2|CRTC2|JMJD1C|MSL1	-1.5	Input ID
GO Biological Processes	19	GO:0019216	regulation of lipid metabolic process	19_GO:0008152 metabolic process	-3.1	1.6	3.5	24367	417	1562	44	2.8	0.42	31|207|476|1236|1609|2194|2268|2274|2475|2784|3158|3398|4199|5155|5925|6097|6256|6604|6667|6720|7067|7108|7132|8503|8660|8835|9572|9612|10269|10580|10654|23054|23399|23541|51280|55198|56848|85414|124997|150094|153090|406921|407019|407024	ACACA|AKT1|ATP1A1|CCR7|DGKQ|FASN|FGR|FHL2|MTOR|GNB3|HMGCS2|ID2|ME1|PDGFB|RB1|RORC|RXRA|SMARCD3|SP1|SREBF1|THRA|TM7SF2|TNFRSF1A|PIK3R3|IRS2|SOCS2|NR1D1|NCOR2|ZMPSTE24|SORBS1|PMVK|NCOA6|CTDNEP1|SEC14L2|GOLM1|APPL2|SPHK2|SLC45A3|WDR81|SIK1|DAB2IP|MIR132|MIR27B|MIR29B1	-1.5	Input ID
GO Biological Processes	19	GO:0010634	positive regulation of epithelial cell migration	19_GO:0040011 locomotion	-3.1	2.1	3.6	24367	175	1562	23	1.5	0.3	25|207|2475|2624|3146|3315|3675|4780|5155|5641|6237|6239|6667|6678|27086|51564|54453|57142|80149|406921|406991|407019|407021	ABL1|AKT1|MTOR|GATA2|HMGB1|HSPB1|ITGA3|NFE2L2|PDGFB|LGMN|RRAS|RREB1|SP1|SPARC|FOXP1|HDAC7|RIN2|RTN4|ZC3H12A|MIR132|MIR21|MIR27B|MIR29A	-1.5	Input ID
GO Biological Processes	19	GO:0001823	mesonephros development	19_GO:0032502 developmental process	-3.1	2.4	3.8	24367	103	1562	16	1	0.25	3207|3237|3611|4088|4092|5087|5727|5914|5915|6382|6385|6928|7704|8642|64412|84445	HOXA11|HOXD11|ILK|SMAD3|SMAD7|PBX1|PTCH1|RARA|RARB|SDC1|SDC4|HNF1B|ZBTB16|DCHS1|GZF1|LZTS2	-1.5	Input ID
GO Biological Processes	19	GO:1903034	regulation of response to wounding	19_GO:0050896 response to stimulus	-3.1	2	3.6	24367	186	1562	24	1.5	0.31	177|928|1027|1364|1365|2475|4035|4088|4627|4780|5155|5345|6239|7001|7494|8428|8840|23189|51330|58189|84830|199731|406991|407024	AGER|CD9|CDKN1B|CLDN4|CLDN3|MTOR|LRP1|SMAD3|MYH9|NFE2L2|PDGFB|SERPINF2|RREB1|PRDX2|XBP1|STK24|CCN4|KANK1|TNFRSF12A|WFDC1|ADTRP|CADM4|MIR21|MIR29B1	-1.5	Input ID
GO Biological Processes	19	GO:0034101	erythrocyte homeostasis	19_GO:0002376 immune system process	-3.1	2.3	3.7	24367	123	1562	18	1.2	0.27	567|604|677|2309|2624|3202|3303|3304|3398|5925|6670|6722|7067|7538|23210|51341|51621|55904	B2M|BCL6|ZFP36L1|FOXO3|GATA2|HOXA5|HSPA1A|HSPA1B|ID2|RB1|SP3|SRF|THRA|ZFP36|JMJD6|ZBTB7A|KLF13|KMT2E	-1.5	Input ID
GO Biological Processes	19	GO:0061041	regulation of wound healing	19_GO:0050896 response to stimulus	-3.1	2.1	3.7	24367	154	1562	21	1.3	0.29	177|928|1027|1364|1365|2475|4088|4627|4780|5155|5345|6239|7001|7494|8840|23189|51330|58189|84830|199731|407024	AGER|CD9|CDKN1B|CLDN4|CLDN3|MTOR|SMAD3|MYH9|NFE2L2|PDGFB|SERPINF2|RREB1|PRDX2|XBP1|CCN4|KANK1|TNFRSF12A|WFDC1|ADTRP|CADM4|MIR29B1	-1.5	Input ID
GO Biological Processes	19	GO:0010506	regulation of autophagy	19_GO:0008152 metabolic process	-3.1	1.7	3.5	24367	334	1562	37	2.4	0.38	25|154|207|535|1263|1612|1915|1981|2309|2475|3146|3315|3428|3708|4170|5291|6048|6720|6794|7494|8396|9531|9821|10193|10269|10346|10645|23545|23677|26353|55187|58476|80149|84148|90423|112936|340485	ABL1|ADRB2|AKT1|ATP6V0A1|PLK3|DAPK1|EEF1A1|EIF4G1|FOXO3|MTOR|HMGB1|HSPB1|IFI16|ITPR1|MCL1|PIK3CB|RNF5|SREBF1|STK11|XBP1|PIP4K2B|BAG3|RB1CC1|RNF41|ZMPSTE24|TRIM22|CAMKK2|ATP6V0A2|SH3BP4|HSPB8|VPS13D|TP53INP2|ZC3H12A|KAT8|ATP6V1E2|VPS26B|ACER2	-1.5	Input ID
GO Biological Processes	19	GO:0019318	hexose metabolic process	19_GO:0008152 metabolic process	-3.1	1.8	3.6	24367	253	1562	30	1.9	0.35	207|468|1468|1609|2026|2475|2683|2784|2875|3098|4191|5208|5315|5500|6097|8660|8864|10269|10580|23178|27232|51181|51363|85414|90007|90673|114899|132158|150094|200186	AKT1|ATF4|SLC25A10|DGKQ|ENO2|MTOR|B4GALT1|GNB3|GPT|HK1|MDH2|PFKFB2|PKM|PPP1CB|RORC|IRS2|PER2|ZMPSTE24|SORBS1|PASK|GNMT|DCXR|CHST15|SLC45A3|MIDN|PPP1R3E|C1QTNF3|GLYCTK|SIK1|CRTC2	-1.5	Input ID
GO Biological Processes	19	GO:0070830	bicellular tight junction assembly	19_GO:0071840 cellular component organization or biogenesis	-3.1	3	4	24367	57	1562	11	0.7	0.21	81|861|865|1365|1969|5583|6722|6904|7082|79778|79977	ACTN4|RUNX1|CBFB|CLDN3|EPHA2|PRKCH|SRF|TBCD|TJP1|MICALL2|GRHL2	-1.5	Input ID
GO Biological Processes	19	GO:0044057	regulation of system process	19_GO:0032501 multicellular organismal process	-3.1	1.5	3.4	24367	617	1562	60	3.8	0.49	55|153|154|177|207|476|488|776|801|1889|1890|1956|2257|2309|2475|2902|2982|3270|3625|3708|3728|3781|4000|4088|4092|4824|4851|5090|5152|5155|5530|6324|6584|6720|6722|7032|7067|7068|7132|7349|7402|8864|9569|9732|10269|10458|10497|22941|23316|23493|23613|54434|54795|80149|81285|113246|114899|406991|407014|407030	ACP3|ADRB1|ADRB2|AGER|AKT1|ATP1A1|ATP2A2|CACNA1D|CALM1|ECE1|TYMP|EGFR|FGF12|FOXO3|MTOR|GRIN1|GUCY1A1|HRC|INHBB|ITPR1|JUP|KCNN2|LMNA|SMAD3|SMAD7|NKX3-1|NOTCH1|PBX3|PDE9A|PDGFB|PPP3CA|SCN1B|SLC22A5|SREBF1|SRF|TFF2|THRA|THRB|TNFRSF1A|UCN|UTRN|PER2|GTF2IRD1|DOCK4|ZMPSTE24|BAIAP2|UNC13B|SHANK2|CUX2|HEY2|ZMYND8|SSH1|TRPM4|ZC3H12A|OR51E2|C12orf57|C1QTNF3|MIR21|MIR25|MIR30B	-1.5	Input ID
GO Biological Processes	19	GO:0070302	regulation of stress-activated protein kinase signaling cascade	19_GO:0023052 signaling	-3.1	1.9	3.6	24367	242	1562	29	1.9	0.34	177|207|355|1236|1857|1956|2889|3146|3480|4055|4920|5187|5345|7185|7430|7786|9043|9479|9618|9821|9839|10114|10269|51347|54910|57630|80149|153090|221472	AGER|AKT1|FAS|CCR7|DVL3|EGFR|RAPGEF1|HMGB1|IGF1R|LTBR|ROR2|PER1|SERPINF2|TRAF1|EZR|MAP3K12|SPAG9|MAPK8IP1|TRAF4|RB1CC1|ZEB2|HIPK3|ZMPSTE24|TAOK3|SEMA4C|SH3RF1|ZC3H12A|DAB2IP|FGD2	-1.5	Input ID
GO Biological Processes	19	GO:0001707	mesoderm formation	19_GO:0032502 developmental process	-3.1	2.7	3.9	24367	75	1562	13	0.83	0.23	1969|2132|2139|2294|3207|3675|4088|5573|6722|23135|55897|145873|406985	EPHA2|EXT2|EYA2|FOXF1|HOXA11|ITGA3|SMAD3|PRKAR1A|SRF|KDM6B|MESP1|MESP2|MIR200C	-1.5	Input ID
GO Biological Processes	19	GO:1990778	protein localization to cell periphery	19_GO:0051179 localization	-3	1.7	3.5	24367	323	1562	36	2.3	0.38	60|207|288|598|1956|1969|2319|2902|3675|3728|4035|4323|5583|5727|5865|6844|7132|7430|8642|8878|9179|10211|10267|10434|10551|10580|11079|23433|23499|29993|30846|55690|80262|160622|163882|200894	ACTB|AKT1|ANK3|BCL2L1|EGFR|EPHA2|FLOT2|GRIN1|ITGA3|JUP|LRP1|MMP14|PRKCH|PTCH1|RAB3B|VAMP2|TNFRSF1A|EZR|DCHS1|SQSTM1|AP4M1|FLOT1|RAMP1|LYPLA1|AGR2|SORBS1|RER1|RHOQ|MACF1|PACSIN1|EHD2|PACS1|C16orf70|TAMALIN|CNST|ARL13B	-1.5	Input ID
Reactome Gene Sets	6	R-HSA-1358803	Downregulation of ERBB2:ERBB3 signaling		-3	6	4.7	24367	13	1562	5	0.32	0.14	207|2064|2065|7316|10193	AKT1|ERBB2|ERBB3|UBC|RNF41	-1.5	Input ID
GO Biological Processes	19	GO:0030948	negative regulation of vascular endothelial growth factor receptor signaling pathway	19_GO:0048519 negative regulation of biological process	-3	6	4.7	24367	13	1562	5	0.32	0.14	9146|64855|79812|153090|199731	HGS|NIBAN2|MMRN2|DAB2IP|CADM4	-1.5	Input ID
GO Biological Processes	19	GO:0016558	protein import into peroxisome matrix	19_GO:0071840 cellular component organization or biogenesis	-3	6	4.7	24367	13	1562	5	0.32	0.14	5190|5192|5194|5195|9409	PEX6|PEX10|PEX13|PEX14|PEX16	-1.5	Input ID
GO Biological Processes	19	GO:0043297	apical junction assembly	19_GO:0071840 cellular component organization or biogenesis	-3	2.8	3.9	24367	66	1562	12	0.77	0.22	81|861|865|1365|1969|5583|6722|6904|7082|9231|79778|79977	ACTN4|RUNX1|CBFB|CLDN3|EPHA2|PRKCH|SRF|TBCD|TJP1|DLG5|MICALL2|GRHL2	-1.5	Input ID
GO Biological Processes	19	GO:0061377	mammary gland lobule development	19_GO:0032502 developmental process	-3	4.9	4.5	24367	19	1562	6	0.38	0.16	595|2294|3202|3398|8835|11331	CCND1|FOXF1|HOXA5|ID2|SOCS2|PHB2	-1.5	Input ID
GO Biological Processes	19	GO:0060749	mammary gland alveolus development	19_GO:0032502 developmental process	-3	4.9	4.5	24367	19	1562	6	0.38	0.16	595|2294|3202|3398|8835|11331	CCND1|FOXF1|HOXA5|ID2|SOCS2|PHB2	-1.5	Input ID
GO Biological Processes	19	GO:0060438	trachea development	19_GO:0032502 developmental process	-3	4.9	4.5	24367	19	1562	6	0.38	0.16	2294|3202|5914|5916|6722|54768	FOXF1|HOXA5|RARA|RARG|SRF|HYDIN	-1.5	Input ID
GO Biological Processes	19	GO:0045638	negative regulation of myeloid cell differentiation	19_GO:0002376 immune system process	-3	2.5	3.8	24367	94	1562	15	0.96	0.25	677|2624|3202|3204|3205|3707|4211|4212|5914|7538|7704|10221|51621|54623|406911	ZFP36L1|GATA2|HOXA5|HOXA7|HOXA9|ITPKB|MEIS1|MEIS2|RARA|ZFP36|ZBTB16|TRIB1|KLF13|PAF1|MIR125B1	-1.5	Input ID
GO Biological Processes	19	GO:0044409	entry into host	19_GO:0051704 multi-organism process	-3	2.2	3.7	24367	134	1562	19	1.2	0.28	290|920|1508|1803|1956|1969|2934|3303|3304|3695|5034|5818|7113|8519|9074|9080|10410|10581|85363	ANPEP|CD4|CTSB|DPP4|EGFR|EPHA2|GSN|HSPA1A|HSPA1B|ITGB7|P4HB|NECTIN1|TMPRSS2|IFITM1|CLDN6|CLDN9|IFITM3|IFITM2|TRIM5	-1.5	Input ID
GO Biological Processes	19	GO:0007498	mesoderm development	19_GO:0032502 developmental process	-3	2.2	3.7	24367	134	1562	19	1.2	0.28	677|1969|2114|2132|2139|2294|3207|3675|4088|5573|6722|6926|10370|23135|23399|55897|84667|145873|406985	ZFP36L1|EPHA2|ETS2|EXT2|EYA2|FOXF1|HOXA11|ITGA3|SMAD3|PRKAR1A|SRF|TBX3|CITED2|KDM6B|CTDNEP1|MESP1|HES7|MESP2|MIR200C	-1.5	Input ID
GO Biological Processes	19	GO:0030260	entry into host cell	19_GO:0051704 multi-organism process	-3	2.2	3.7	24367	134	1562	19	1.2	0.28	290|920|1508|1803|1956|1969|2934|3303|3304|3695|5034|5818|7113|8519|9074|9080|10410|10581|85363	ANPEP|CD4|CTSB|DPP4|EGFR|EPHA2|GSN|HSPA1A|HSPA1B|ITGB7|P4HB|NECTIN1|TMPRSS2|IFITM1|CLDN6|CLDN9|IFITM3|IFITM2|TRIM5	-1.5	Input ID
GO Biological Processes	19	GO:0051806	entry into cell of other organism involved in symbiotic interaction	19_GO:0051704 multi-organism process	-3	2.2	3.7	24367	134	1562	19	1.2	0.28	290|920|1508|1803|1956|1969|2934|3303|3304|3695|5034|5818|7113|8519|9074|9080|10410|10581|85363	ANPEP|CD4|CTSB|DPP4|EGFR|EPHA2|GSN|HSPA1A|HSPA1B|ITGB7|P4HB|NECTIN1|TMPRSS2|IFITM1|CLDN6|CLDN9|IFITM3|IFITM2|TRIM5	-1.5	Input ID
Reactome Gene Sets	6	R-HSA-2559583	Cellular Senescence		-3	2	3.6	24367	198	1562	25	1.6	0.32	1027|1051|1912|2077|2114|2353|3008|3017|3021|3397|5925|6667|7316|8345|8346|8355|8535|8968|10919|23135|29882|51433|51434|57332|79813	CDKN1B|CEBPB|PHC2|ERF|ETS2|FOS|H1-4|H2BC5|H3-3B|ID1|RB1|SP1|UBC|H2BC9|H2BC10|H3C8|CBX4|H3C7|EHMT2|KDM6B|ANAPC2|ANAPC5|ANAPC7|CBX8|EHMT1	-1.5	Input ID
GO Biological Processes	19	GO:0051091	positive regulation of DNA-binding transcription factor activity	19_GO:0048518 positive regulation of biological process	-3	1.8	3.5	24367	266	1562	31	2	0.35	177|207|2319|3169|3303|3304|3728|4088|4824|5530|5583|6376|6722|7185|7316|8061|8837|8986|9181|9208|9830|10193|10211|10346|11331|23085|51341|84159|85363|92565|200186	AGER|AKT1|FLOT2|FOXA1|HSPA1A|HSPA1B|JUP|SMAD3|NKX3-1|PPP3CA|PRKCH|CX3CL1|SRF|TRAF1|UBC|FOSL1|CFLAR|RPS6KA4|ARHGEF2|LRRFIP1|TRIM14|RNF41|FLOT1|TRIM22|PHB2|ERC1|ZBTB7A|ARID5B|TRIM5|FANK1|CRTC2	-1.5	Input ID
GO Biological Processes	19	GO:0046533	negative regulation of photoreceptor cell differentiation	19_GO:0048519 negative regulation of biological process	-3	7.8	5	24367	8	1562	4	0.26	0.13	1745|1746|4851|7068	DLX1|DLX2|NOTCH1|THRB	-1.5	Input ID
GO Biological Processes	19	GO:1904238	pericyte cell differentiation	19_GO:0032502 developmental process	-3	7.8	5	24367	8	1562	4	0.26	0.13	59|1969|4851|5155	ACTA2|EPHA2|NOTCH1|PDGFB	-1.5	Input ID
GO Biological Processes	19	GO:0046532	regulation of photoreceptor cell differentiation	19_GO:0032502 developmental process	-3	7.8	5	24367	8	1562	4	0.26	0.13	1745|1746|4851|7068	DLX1|DLX2|NOTCH1|THRB	-1.5	Input ID
Reactome Gene Sets	6	R-HSA-163765	ChREBP activates metabolic gene expression		-3	7.8	5	24367	8	1562	4	0.26	0.13	31|47|2194|10554	ACACA|ACLY|FASN|AGPAT1	-1.5	Input ID
GO Biological Processes	19	GO:0060534	trachea cartilage development	19_GO:0032502 developmental process	-3	7.8	5	24367	8	1562	4	0.26	0.13	3202|5914|5916|6722	HOXA5|RARA|RARG|SRF	-1.5	Input ID
GO Biological Processes	19	GO:2001242	regulation of intrinsic apoptotic signaling pathway	19_GO:0023052 signaling	-3	2.1	3.6	24367	166	1562	22	1.4	0.3	207|598|599|3303|3315|4170|4780|4824|5034|7494|8531|8678|8996|9181|9479|27113|51657|84447|90993|259230|406921|406991	AKT1|BCL2L1|BCL2L2|HSPA1A|HSPB1|MCL1|NFE2L2|NKX3-1|P4HB|XBP1|YBX3|BECN1|NOL3|ARHGEF2|MAPK8IP1|BBC3|STYXL1|SYVN1|CREB3L1|SGMS1|MIR132|MIR21	-1.5	Input ID
GO Biological Processes	19	GO:0045616	regulation of keratinocyte differentiation	19_GO:0032502 developmental process	-3	3.4	4.1	24367	41	1562	9	0.58	0.19	247|677|861|865|3204|4851|5583|7538|79977	ALOX15B|ZFP36L1|RUNX1|CBFB|HOXA7|NOTCH1|PRKCH|ZFP36|GRHL2	-1.5	Input ID
GO Biological Processes	19	GO:0060627	regulation of vesicle-mediated transport	19_GO:0051179 localization	-3	1.5	3.4	24367	544	1562	54	3.5	0.46	25|81|302|488|567|636|776|967|1609|1731|2268|2294|2624|2889|3146|3566|4035|4851|5291|5530|5795|5865|6382|6385|6844|7287|7430|9066|9146|9463|9479|9515|9784|10188|10211|10347|10434|10497|11252|22848|23327|23413|29993|30846|51128|53916|55198|55503|56848|160622|163882|255057|407019|594855	ABL1|ACTN4|ANXA2|ATP2A2|B2M|BICD1|CACNA1D|CD63|DGKQ|SEPTIN1|FGR|FOXF1|GATA2|RAPGEF1|HMGB1|IL4R|LRP1|NOTCH1|PIK3CB|PPP3CA|PTPRJ|RAB3B|SDC1|SDC4|VAMP2|TULP1|EZR|SYT7|HGS|PICK1|MAPK8IP1|STXBP5L|SNX17|TNK2|FLOT1|ABCA7|LYPLA1|UNC13B|PACSIN2|AAK1|NEDD4L|NCS1|PACSIN1|EHD2|SAR1B|RAB4B|APPL2|TRPV6|SPHK2|TAMALIN|CNST|CBARP|MIR27B|CPLX3	-1.5	Input ID
Reactome Gene Sets	6	R-HSA-2173788	Downregulation of TGF-beta receptor signaling		-3	4.2	4.3	24367	26	1562	7	0.45	0.17	4088|4092|5500|7316|23327|23645|56937	SMAD3|SMAD7|PPP1CB|UBC|NEDD4L|PPP1R15A|PMEPA1	-1.5	Input ID
GO Biological Processes	19	GO:0060480	lung goblet cell differentiation	19_GO:0032502 developmental process	-3	12	5.6	24367	4	1562	3	0.19	0.11	3202|10551|25803	HOXA5|AGR2|SPDEF	-1.4	Input ID
GO Biological Processes	19	GO:0060528	secretory columnal luminar epithelial cell differentiation involved in prostate glandular acinus dev	19_GO:0022414 reproductive process	-3	12	5.6	24367	4	1562	3	0.19	0.11	3169|4851|6256	FOXA1|NOTCH1|RXRA	-1.4	Input ID
GO Biological Processes	19	GO:1990834	response to odorant	19_GO:0050896 response to stimulus	-3	12	5.6	24367	4	1562	3	0.19	0.11	3566|4323|79846	IL4R|MMP14|CFAP69	-1.4	Input ID
GO Biological Processes	19	GO:0003332	negative regulation of extracellular matrix constituent secretion	19_GO:0048519 negative regulation of biological process	-3	12	5.6	24367	4	1562	3	0.19	0.11	4851|7132|84830	NOTCH1|TNFRSF1A|ADTRP	-1.4	Input ID
Reactome Gene Sets	6	R-HSA-8941333	RUNX2 regulates genes involved in differentiation of myeloid cells		-3	12	5.6	24367	4	1562	3	0.19	0.11	860|861|865	RUNX2|RUNX1|CBFB	-1.4	Input ID
GO Biological Processes	19	GO:1905595	regulation of low-density lipoprotein particle receptor binding	19_GO:0065007 biological regulation	-3	12	5.6	24367	4	1562	3	0.19	0.11	302|406940|407019	ANXA2|MIR148A|MIR27B	-1.4	Input ID
GO Biological Processes	19	GO:0051828	entry into other organism involved in symbiotic interaction	19_GO:0051704 multi-organism process	-3	2.2	3.6	24367	135	1562	19	1.2	0.28	290|920|1508|1803|1956|1969|2934|3303|3304|3695|5034|5818|7113|8519|9074|9080|10410|10581|85363	ANPEP|CD4|CTSB|DPP4|EGFR|EPHA2|GSN|HSPA1A|HSPA1B|ITGB7|P4HB|NECTIN1|TMPRSS2|IFITM1|CLDN6|CLDN9|IFITM3|IFITM2|TRIM5	-1.4	Input ID
GO Biological Processes	19	GO:0007422	peripheral nervous system development	19_GO:0032502 developmental process	-3	2.7	3.8	24367	76	1562	13	0.83	0.23	207|861|2064|2065|2817|3236|3611|3670|4665|8506|10397|57211|91584	AKT1|RUNX1|ERBB2|ERBB3|GPC1|HOXD10|ILK|ISL1|NAB2|CNTNAP1|NDRG1|ADGRG6|PLXNA4	-1.4	Input ID
GO Biological Processes	19	GO:0000271	polysaccharide biosynthetic process	19_GO:0008152 metabolic process	-3	2.7	3.8	24367	76	1562	13	0.83	0.23	207|2132|2475|5155|5500|8660|8864|9572|10580|23178|84002|90673|374907	AKT1|EXT2|MTOR|PDGFB|PPP1CB|IRS2|PER2|NR1D1|SORBS1|PASK|B3GNT5|PPP1R3E|B3GNT8	-1.4	Input ID
GO Biological Processes	19	GO:0007159	leukocyte cell-cell adhesion	19_GO:0022610 biological adhesion	-3	1.7	3.4	24367	349	1562	38	2.4	0.39	177|207|604|861|865|920|1051|1236|1803|2064|2319|3105|3146|3566|3659|3695|3707|4092|5573|5777|5914|6385|7001|7430|7494|7704|9231|22890|51043|64115|80149|84830|283234|375056|406890|406933|406991|407030	AGER|AKT1|BCL6|RUNX1|CBFB|CD4|CEBPB|CCR7|DPP4|ERBB2|FLOT2|HLA-A|HMGB1|IL4R|IRF1|ITGB7|ITPKB|SMAD7|PRKAR1A|PTPN6|RARA|SDC4|PRDX2|EZR|XBP1|ZBTB16|DLG5|ZBTB1|ZBTB7B|VSIR|ZC3H12A|ADTRP|CCDC88B|MIA3|MIRLET7G|MIR141|MIR21|MIR30B	-1.4	Input ID
GO Biological Processes	19	GO:0030968	endoplasmic reticulum unfolded protein response	19_GO:0023052 signaling	-3	2.2	3.7	24367	125	1562	18	1.2	0.27	468|595|1200|4000|4780|6464|7094|7494|10106|10551|23645|55432|80279|84447|90993|148327|153090|168620	ATF4|CCND1|TPP1|LMNA|NFE2L2|SHC1|TLN1|XBP1|CTDSP2|AGR2|PPP1R15A|YOD1|CDK5RAP3|SYVN1|CREB3L1|CREB3L4|DAB2IP|BHLHA15	-1.4	Input ID
GO Biological Processes	19	GO:0043620	regulation of DNA-templated transcription in response to stress	19_GO:0050896 response to stimulus	-3	2.2	3.7	24367	125	1562	18	1.2	0.27	468|768|1051|3299|3303|3337|4780|4851|5691|5696|5698|5707|5708|7316|9531|10370|90993|112398	ATF4|CA9|CEBPB|HSF4|HSPA1A|DNAJB1|NFE2L2|NOTCH1|PSMB3|PSMB8|PSMB9|PSMD1|PSMD2|UBC|BAG3|CITED2|CREB3L1|EGLN2	-1.4	Input ID
GO Biological Processes	19	GO:0009267	cellular response to starvation	19_GO:0050896 response to stimulus	-3	2.1	3.6	24367	146	1562	20	1.3	0.28	355|468|2475|3171|3428|3625|4780|6720|7071|7494|8428|8678|9463|10919|23710|54468|80149|81631|168620|283375	FAS|ATF4|MTOR|FOXA3|IFI16|INHBB|NFE2L2|SREBF1|KLF10|XBP1|STK24|BECN1|PICK1|EHMT2|GABARAPL1|MIOS|ZC3H12A|MAP1LC3B|BHLHA15|SLC39A5	-1.4	Input ID
GO Biological Processes	19	GO:0006066	alcohol metabolic process	19_GO:0008152 metabolic process	-3	1.7	3.4	24367	374	1562	40	2.6	0.4	31|47|220|222|801|1609|1718|1719|1727|2194|2784|3158|3612|3705|3707|5031|5959|6256|6646|6667|6720|6820|7108|8821|8871|9249|9784|10654|23541|26509|51109|51474|51477|56848|80168|113026|117283|145226|340485|403313	ACACA|ACLY|ALDH1A3|ALDH3B2|CALM1|DGKQ|DHCR24|DHFR|CYB5R3|FASN|GNB3|HMGCS2|IMPA1|ITPK1|ITPKB|P2RY6|RDH5|RXRA|SOAT1|SP1|SREBF1|SULT2B1|TM7SF2|INPP4B|SYNJ2|DHRS3|SNX17|PMVK|SEC14L2|MYOF|RDH11|LIMA1|ISYNA1|SPHK2|MOGAT2|PLCD3|IP6K3|RDH12|ACER2|PLPP6	-1.4	Input ID
GO Biological Processes	19	GO:0043122	regulation of I-kappaB kinase/NF-kappaB signaling	19_GO:0023052 signaling	-3	1.8	3.5	24367	245	1562	29	1.9	0.34	25|207|920|1236|3315|4055|5187|6275|6284|6376|7088|7132|7185|8837|8878|9020|9516|9572|9618|10346|10758|10783|27032|56848|80149|84270|85363|153090|347734	ABL1|AKT1|CD4|CCR7|HSPB1|LTBR|PER1|S100A4|S100A13|CX3CL1|TLE1|TNFRSF1A|TRAF1|CFLAR|SQSTM1|MAP3K14|LITAF|NR1D1|TRAF4|TRIM22|TRAF3IP2|NEK6|ATP2C1|SPHK2|ZC3H12A|CARD19|TRIM5|DAB2IP|SLC35B2	-1.4	Input ID
GO Biological Processes	19	GO:0010594	regulation of endothelial cell migration	19_GO:0040011 locomotion	-3	1.9	3.5	24367	234	1562	28	1.8	0.34	25|207|1969|2624|3146|3315|3728|4780|4851|5155|5176|5641|5797|6237|6667|6678|27086|51564|54453|56999|79812|80149|153090|406921|406991|406994|407019|407021	ABL1|AKT1|EPHA2|GATA2|HMGB1|HSPB1|JUP|NFE2L2|NOTCH1|PDGFB|SERPINF1|LGMN|PTPRM|RRAS|SP1|SPARC|FOXP1|HDAC7|RIN2|ADAMTS9|MMRN2|ZC3H12A|DAB2IP|MIR132|MIR21|MIR212|MIR27B|MIR29A	-1.4	Input ID
GO Biological Processes	19	GO:0031669	cellular response to nutrient levels	19_GO:0050896 response to stimulus	-3	1.9	3.5	24367	234	1562	28	1.8	0.34	355|468|599|1277|1981|2475|3171|3428|3625|4780|6720|6722|7071|7494|8428|8678|9463|10458|10919|23710|54434|54468|54795|80149|81631|168620|283375|406911	FAS|ATF4|BCL2L2|COL1A1|EIF4G1|MTOR|FOXA3|IFI16|INHBB|NFE2L2|SREBF1|SRF|KLF10|XBP1|STK24|BECN1|PICK1|BAIAP2|EHMT2|GABARAPL1|SSH1|MIOS|TRPM4|ZC3H12A|MAP1LC3B|BHLHA15|SLC39A5|MIR125B1	-1.4	Input ID
Reactome Gene Sets	6	R-HSA-5663202	Diseases of signal transduction by growth factor receptors and second messengers		-2.9	1.7	3.4	24367	375	1562	40	2.6	0.4	60|207|801|1027|1452|1487|1523|1956|2064|2065|2120|2309|2475|3164|4000|4088|4851|5155|5291|5430|5527|5691|5696|5698|5707|5708|6464|7094|7316|8503|8660|9208|9444|9612|23189|23493|51564|54845|55534|84447	ACTB|AKT1|CALM1|CDKN1B|CSNK1A1|CTBP1|CUX1|EGFR|ERBB2|ERBB3|ETV6|FOXO3|MTOR|NR4A1|LMNA|SMAD3|NOTCH1|PDGFB|PIK3CB|POLR2A|PPP2R5C|PSMB3|PSMB8|PSMB9|PSMD1|PSMD2|SHC1|TLN1|UBC|PIK3R3|IRS2|LRRFIP1|QKI|NCOR2|KANK1|HEY2|HDAC7|ESRP1|MAML3|SYVN1	-1.4	Input ID
GO Biological Processes	19	GO:0043276	anoikis	19_GO:0009987 cellular process	-2.9	3.7	4.1	24367	34	1562	8	0.51	0.18	166|207|2475|4170|4851|6794|7088|150094	TLE5|AKT1|MTOR|MCL1|NOTCH1|STK11|TLE1|SIK1	-1.4	Input ID
GO Biological Processes	19	GO:1901223	negative regulation of NIK/NF-kappaB signaling	19_GO:0048519 negative regulation of biological process	-2.9	3.7	4.1	24367	34	1562	8	0.51	0.18	9516|51564|80149|114899|406921|406941|406991|407024	LITAF|HDAC7|ZC3H12A|C1QTNF3|MIR132|MIR149|MIR21|MIR29B1	-1.4	Input ID
GO Biological Processes	19	GO:0050779	RNA destabilization	19_GO:0048518 positive regulation of biological process	-2.9	3.7	4.1	24367	34	1562	8	0.51	0.18	677|678|5976|7538|22849|79066|80149|246175	ZFP36L1|ZFP36L2|UPF1|ZFP36|CPEB3|METTL16|ZC3H12A|CNOT6L	-1.4	Input ID
KEGG Pathway	24	hsa05203	Viral carcinogenesis		-2.9	1.9	3.5	24367	201	1562	25	1.6	0.32	81|87|468|595|894|1027|2934|3017|3105|3249|4055|5291|5315|5925|6722|7185|7534|8345|8346|8503|28973|51564|55697|90993|148327	ACTN4|ACTN1|ATF4|CCND1|CCND2|CDKN1B|GSN|H2BC5|HLA-A|HPN|LTBR|PIK3CB|PKM|RB1|SRF|TRAF1|YWHAZ|H2BC9|H2BC10|PIK3R3|MRPS18B|HDAC7|VAC14|CREB3L1|CREB3L4	-1.4	Input ID
GO Biological Processes	19	GO:0048872	homeostasis of number of cells	19_GO:0065007 biological regulation	-2.9	1.8	3.5	24367	246	1562	29	1.9	0.34	25|207|567|604|677|1236|2176|2309|2624|3146|3202|3303|3304|3398|3707|4851|5291|5881|5925|6670|6722|7001|7067|7538|23210|51341|51542|51621|55904	ABL1|AKT1|B2M|BCL6|ZFP36L1|CCR7|FANCC|FOXO3|GATA2|HMGB1|HOXA5|HSPA1A|HSPA1B|ID2|ITPKB|NOTCH1|PIK3CB|RAC3|RB1|SP3|SRF|PRDX2|THRA|ZFP36|JMJD6|ZBTB7A|VPS54|KLF13|KMT2E	-1.4	Input ID
GO Biological Processes	19	GO:0046883	regulation of hormone secretion	19_GO:0023052 signaling	-2.9	1.8	3.4	24367	269	1562	31	2	0.35	776|1803|1956|2029|3382|3625|3670|3708|4035|4824|5019|5208|5530|6659|6720|6844|7349|8609|8660|8864|9066|9463|9515|9572|23178|25874|54795|65220|84300|90007|114899	CACNA1D|DPP4|EGFR|ENSA|ICA1|INHBB|ISL1|ITPR1|LRP1|NKX3-1|OXCT1|PFKFB2|PPP3CA|SOX4|SREBF1|VAMP2|UCN|KLF7|IRS2|PER2|SYT7|PICK1|STXBP5L|NR1D1|PASK|MPC2|TRPM4|NADK|UQCC2|MIDN|C1QTNF3	-1.4	Input ID
Reactome Gene Sets	6	R-HSA-9009391	Extra-nuclear estrogen signaling		-2.9	2.6	3.8	24367	77	1562	13	0.83	0.23	207|595|801|1027|1956|2309|2353|2784|3315|3480|6464|6722|8503	AKT1|CCND1|CALM1|CDKN1B|EGFR|FOXO3|FOS|GNB3|HSPB1|IGF1R|SHC1|SRF|PIK3R3	-1.4	Input ID
GO Biological Processes	19	GO:0032507	maintenance of protein location in cell	19_GO:0051179 localization	-2.9	2.6	3.8	24367	77	1562	13	0.83	0.23	207|288|920|2317|2934|3098|3192|3728|7094|7430|11014|11079|55187	AKT1|ANK3|CD4|FLNB|GSN|HK1|HNRNPU|JUP|TLN1|EZR|KDELR2|RER1|VPS13D	-1.4	Input ID
GO Biological Processes	19	GO:0045786	negative regulation of cell cycle	19_GO:0048519 negative regulation of biological process	-2.9	1.5	3.3	24367	637	1562	61	3.9	0.49	25|247|595|598|604|677|678|694|1027|1263|1718|1956|2475|2810|3164|3326|3398|3611|3659|4088|4824|4851|5514|5573|5691|5696|5698|5707|5708|5925|6659|6794|7703|7832|9656|10106|10116|10614|10919|11335|23645|51347|51719|55571|55904|79027|79035|79791|79813|80198|80279|81617|84275|124790|146691|153090|246175|339479|406991|407021|407024	ABL1|ALOX15B|CCND1|BCL2L1|BCL6|ZFP36L1|ZFP36L2|BTG1|CDKN1B|PLK3|DHCR24|EGFR|MTOR|SFN|NR4A1|HSP90AB1|ID2|ILK|IRF1|SMAD3|NKX3-1|NOTCH1|PPP1R10|PRKAR1A|PSMB3|PSMB8|PSMB9|PSMD1|PSMD2|RB1|SOX4|STK11|PCGF2|BTG2|MDC1|CTDSP2|FEM1B|HEXIM1|EHMT2|CBX3|PPP1R15A|TAOK3|CAB39|CNOT11|KMT2E|ZNF655|NABP2|FBXO31|EHMT1|MUS81|CDK5RAP3|CAB39L|SLC25A33|HEXIM2|TOM1L2|DAB2IP|CNOT6L|BRINP3|MIR21|MIR29A|MIR29B1	-1.4	Input ID
GO Biological Processes	19	GO:0001841	neural tube formation	19_GO:0032502 developmental process	-2.9	2.4	3.7	24367	106	1562	16	1	0.25	25|1072|1857|5727|5754|5914|5916|6385|6491|6659|9839|23242|25902|54910|57619|79977	ABL1|CFL1|DVL3|PTCH1|PTK7|RARA|RARG|SDC4|STIL|SOX4|ZEB2|COBL|MTHFD1L|SEMA4C|SHROOM3|GRHL2	-1.4	Input ID
GO Biological Processes	19	GO:2001237	negative regulation of extrinsic apoptotic signaling pathway	19_GO:0048519 negative regulation of biological process	-2.9	2.4	3.7	24367	106	1562	16	1	0.25	207|355|598|2139|3303|3304|4000|4170|6376|7001|8837|8996|9181|9821|57630|85450	AKT1|FAS|BCL2L1|EYA2|HSPA1A|HSPA1B|LMNA|MCL1|CX3CL1|PRDX2|CFLAR|NOL3|ARHGEF2|RB1CC1|SH3RF1|ITPRIP	-1.4	Input ID
Reactome Gene Sets	6	R-HSA-2426168	Activation of gene expression by SREBF (SREBP)		-2.9	3.3	4	24367	42	1562	9	0.58	0.19	31|2194|6256|6604|6667|6720|7108|10654|23054	ACACA|FASN|RXRA|SMARCD3|SP1|SREBF1|TM7SF2|PMVK|NCOA6	-1.4	Input ID
Reactome Gene Sets	6	R-HSA-3769402	Deactivation of the beta-catenin transactivating complex		-2.9	3.3	4	24367	42	1562	9	0.58	0.19	207|1487|6659|7088|7090|7316|7534|90780|283149	AKT1|CTBP1|SOX4|TLE1|TLE3|UBC|YWHAZ|PYGO2|BCL9L	-1.4	Input ID
GO Biological Processes	19	GO:0071385	cellular response to glucocorticoid stimulus	19_GO:0050896 response to stimulus	-2.9	2.9	3.8	24367	59	1562	11	0.7	0.21	677|678|687|1956|2309|3192|3670|5176|7538|8837|11335	ZFP36L1|ZFP36L2|KLF9|EGFR|FOXO3|HNRNPU|ISL1|SERPINF1|ZFP36|CFLAR|CBX3	-1.4	Input ID
GO Biological Processes	19	GO:0002292	T cell differentiation involved in immune response	19_GO:0002376 immune system process	-2.9	2.8	3.8	24367	68	1562	12	0.77	0.22	604|2475|3146|3566|4092|5914|6097|6778|27086|51043|80149|406991	BCL6|MTOR|HMGB1|IL4R|SMAD7|RARA|RORC|STAT6|FOXP1|ZBTB7B|ZC3H12A|MIR21	-1.4	Input ID
GO Biological Processes	19	GO:0045930	negative regulation of mitotic cell cycle	19_GO:0048519 negative regulation of biological process	-2.9	1.7	3.4	24367	340	1562	37	2.4	0.38	25|595|598|604|677|678|694|1027|1263|1956|2810|4088|4824|5514|5691|5696|5698|5707|5708|5925|6659|7832|9656|10106|51347|55571|79027|79035|79791|80198|80279|146691|246175|339479|406991|407021|407024	ABL1|CCND1|BCL2L1|BCL6|ZFP36L1|ZFP36L2|BTG1|CDKN1B|PLK3|EGFR|SFN|SMAD3|NKX3-1|PPP1R10|PSMB3|PSMB8|PSMB9|PSMD1|PSMD2|RB1|SOX4|BTG2|MDC1|CTDSP2|TAOK3|CNOT11|ZNF655|NABP2|FBXO31|MUS81|CDK5RAP3|TOM1L2|CNOT6L|BRINP3|MIR21|MIR29A|MIR29B1	-1.4	Input ID
GO Biological Processes	19	GO:0032332	positive regulation of chondrocyte differentiation	19_GO:0048518 positive regulation of biological process	-2.9	4.7	4.3	24367	20	1562	6	0.38	0.16	658|860|3207|4088|4092|7704	BMPR1B|RUNX2|HOXA11|SMAD3|SMAD7|ZBTB16	-1.4	Input ID
GO Biological Processes	19	GO:0060216	definitive hemopoiesis	19_GO:0002376 immune system process	-2.9	4.7	4.3	24367	20	1562	6	0.38	0.16	678|865|2624|3205|4211|6670	ZFP36L2|CBFB|GATA2|HOXA9|MEIS1|SP3	-1.4	Input ID
Reactome Gene Sets	6	R-HSA-9013695	NOTCH4 Intracellular Domain Regulates Transcription		-2.9	4.7	4.3	24367	20	1562	6	0.38	0.16	59|4088|4851|4855|23493|55534	ACTA2|SMAD3|NOTCH1|NOTCH4|HEY2|MAML3	-1.4	Input ID
GO Biological Processes	19	GO:1900120	regulation of receptor binding	19_GO:0065007 biological regulation	-2.9	4	4.1	24367	27	1562	7	0.45	0.17	302|488|567|3200|4824|406940|407019	ANXA2|ATP2A2|B2M|HOXA3|NKX3-1|MIR148A|MIR27B	-1.4	Input ID
GO Biological Processes	19	GO:0051222	positive regulation of protein transport	19_GO:0048518 positive regulation of biological process	-2.9	1.6	3.3	24367	426	1562	44	2.8	0.42	25|177|247|288|1128|1263|1956|2040|2064|2268|2810|3098|3146|3305|3326|3566|3670|3728|4035|4088|5019|5208|6659|6844|7323|7430|7494|8660|9531|10055|10497|25874|51128|54471|54795|55540|58480|65220|79778|80149|81285|83786|114899|163882	ABL1|AGER|ALOX15B|ANK3|CHRM1|PLK3|EGFR|STOM|ERBB2|FGR|SFN|HK1|HMGB1|HSPA1L|HSP90AB1|IL4R|ISL1|JUP|LRP1|SMAD3|OXCT1|PFKFB2|SOX4|VAMP2|UBE2D3|EZR|XBP1|IRS2|BAG3|SAE1|UNC13B|MPC2|SAR1B|MIEF1|TRPM4|IL17RB|RHOU|NADK|MICALL2|ZC3H12A|OR51E2|FRMD8|C1QTNF3|CNST	-1.4	Input ID
GO Biological Processes	19	GO:0120162	positive regulation of cold-induced thermogenesis	19_GO:0048518 positive regulation of biological process	-2.9	2.4	3.6	24367	97	1562	15	0.96	0.25	153|154|1051|3480|3566|6778|7067|8864|9658|10400|23135|51043|55198|79054|79813	ADRB1|ADRB2|CEBPB|IGF1R|IL4R|STAT6|THRA|PER2|ZNF516|PEMT|KDM6B|ZBTB7B|APPL2|TRPM8|EHMT1	-1.4	Input ID
KEGG Pathway	24	hsa04070	Phosphatidylinositol signaling system		-2.9	2.4	3.6	24367	97	1562	15	0.96	0.25	801|1606|1609|3612|3705|3707|3708|5291|8396|8503|8821|8871|55361|113026|117283	CALM1|DGKA|DGKQ|IMPA1|ITPK1|ITPKB|ITPR1|PIK3CB|PIP4K2B|PIK3R3|INPP4B|SYNJ2|PI4K2A|PLCD3|IP6K3	-1.4	Input ID
Reactome Gene Sets	6	R-HSA-8878159	Transcriptional regulation by RUNX3		-2.9	2.4	3.6	24367	97	1562	15	0.96	0.25	595|861|865|2309|4088|4851|5691|5696|5698|5707|5708|6097|7005|7316|55534	CCND1|RUNX1|CBFB|FOXO3|SMAD3|NOTCH1|PSMB3|PSMB8|PSMB9|PSMD1|PSMD2|RORC|TEAD3|UBC|MAML3	-1.4	Input ID
GO Biological Processes	19	GO:0051896	regulation of protein kinase B signaling	19_GO:0023052 signaling	-2.9	1.8	3.4	24367	248	1562	29	1.9	0.34	207|1236|1956|1969|2064|2065|2475|2889|3326|3480|3611|5155|5291|5527|5795|6237|6376|6794|8660|9518|10193|23612|55024|57142|406921|406991|407021|407024|494324	AKT1|CCR7|EGFR|EPHA2|ERBB2|ERBB3|MTOR|RAPGEF1|HSP90AB1|IGF1R|ILK|PDGFB|PIK3CB|PPP2R5C|PTPRJ|RRAS|CX3CL1|STK11|IRS2|GDF15|RNF41|PHLDA3|BANK1|RTN4|MIR132|MIR21|MIR29A|MIR29B1|MIR375	-1.4	Input ID
GO Biological Processes	19	GO:0045055	regulated exocytosis	19_GO:0051179 localization	-2.9	1.4	3.2	24367	796	1562	73	4.7	0.53	47|55|81|87|290|302|488|535|567|776|801|928|967|1118|1265|1508|1521|1727|1915|2040|2268|2294|2495|2624|2683|2934|3146|3303|3304|3326|3566|3728|4069|4627|4758|4851|5036|5155|5315|5345|5707|5708|5777|5787|5795|6284|6678|6844|7094|8541|9066|9515|10257|10497|10788|23052|23413|23593|25798|51719|53916|53917|54509|55361|55503|56848|83716|84283|255057|261729|374354|415117|594855	ACLY|ACP3|ACTN4|ACTN1|ANPEP|ANXA2|ATP2A2|ATP6V0A1|B2M|CACNA1D|CALM1|CD9|CD63|CHIT1|CNN2|CTSB|CTSW|CYB5R3|EEF1A1|STOM|FGR|FOXF1|FTH1|GATA2|B4GALT1|GSN|HMGB1|HSPA1A|HSPA1B|HSP90AB1|IL4R|JUP|LYZ|MYH9|NEU1|NOTCH1|PA2G4|PDGFB|PKM|SERPINF2|PSMD1|PSMD2|PTPN6|PTPRB|PTPRJ|S100A13|SPARC|VAMP2|TLN1|PPFIA3|SYT7|STXBP5L|ABCC4|UNC13B|IQGAP2|ENDOD1|NCS1|HEBP2|BRI3|CAB39|RAB4B|RAB24|RHOF|PI4K2A|TRPV6|SPHK2|CRISP…	-1.4	Input ID
Reactome Gene Sets	6	R-HSA-3656253	Defective EXT1 causes exostoses 1, TRPS2 and CHDS		-2.9	5.6	4.5	24367	14	1562	5	0.32	0.14	2132|2817|3339|6382|6385	EXT2|GPC1|HSPG2|SDC1|SDC4	-1.4	Input ID
Reactome Gene Sets	6	R-HSA-3656237	Defective EXT2 causes exostoses 2		-2.9	5.6	4.5	24367	14	1562	5	0.32	0.14	2132|2817|3339|6382|6385	EXT2|GPC1|HSPG2|SDC1|SDC4	-1.4	Input ID
GO Biological Processes	19	GO:1903054	negative regulation of extracellular matrix organization	19_GO:0048519 negative regulation of biological process	-2.9	5.6	4.5	24367	14	1562	5	0.32	0.14	1803|4851|7132|84830|407024	DPP4|NOTCH1|TNFRSF1A|ADTRP|MIR29B1	-1.4	Input ID
GO Biological Processes	19	GO:0007005	mitochondrion organization	19_GO:0071840 cellular component organization or biogenesis	-2.9	1.5	3.3	24367	539	1562	53	3.4	0.46	207|513|598|599|638|1890|2139|2810|3303|3305|3980|4000|4285|4358|6720|7323|7534|8678|8878|8996|9167|9531|9821|9997|10055|10193|10645|11331|23593|23710|27113|27166|28958|51537|54471|55101|55187|56652|57211|58480|79017|79778|81631|84275|84300|84902|124997|130916|168620|407021|407024|790955|100131801	AKT1|ATP5F1D|BCL2L1|BCL2L2|BIK|TYMP|EYA2|SFN|HSPA1A|HSPA1L|LIG3|LMNA|MIPEP|MPV17|SREBF1|UBE2D3|YWHAZ|BECN1|SQSTM1|NOL3|COX7A2L|BAG3|RB1CC1|SCO2|SAE1|RNF41|CAMKK2|PHB2|HEBP2|GABARAPL1|BBC3|PRELID1|COA3|MTFP1|MIEF1|DMAC2|VPS13D|TWNK|ADGRG6|RHOU|GGCT|MICALL2|MAP1LC3B|SLC25A33|UQCC2|CEP89|WDR81|MTERF4|BHLHA15|MIR29A|MIR29B1|UQCC3|PET100	-1.4	Input ID
GO Biological Processes	19	GO:0033692	cellular polysaccharide biosynthetic process	19_GO:0008152 metabolic process	-2.9	2.7	3.7	24367	69	1562	12	0.77	0.22	207|2132|2475|5500|8660|8864|9572|10580|23178|84002|90673|374907	AKT1|EXT2|MTOR|PPP1CB|IRS2|PER2|NR1D1|SORBS1|PASK|B3GNT5|PPP1R3E|B3GNT8	-1.4	Input ID
GO Biological Processes	19	GO:0070527	platelet aggregation	19_GO:0022610 biological adhesion	-2.9	2.9	3.8	24367	60	1562	11	0.7	0.21	60|87|928|1465|3315|3611|4627|5291|5777|7094|9158	ACTB|ACTN1|CD9|CSRP1|HSPB1|ILK|MYH9|PIK3CB|PTPN6|TLN1|FIBP	-1.4	Input ID
GO Biological Processes	19	GO:1904031	positive regulation of cyclin-dependent protein kinase activity	19_GO:0048518 positive regulation of biological process	-2.9	3.6	4	24367	35	1562	8	0.51	0.18	207|595|894|1027|1163|1956|3326|5155	AKT1|CCND1|CCND2|CDKN1B|CKS1B|EGFR|HSP90AB1|PDGFB	-1.3	Input ID
GO Biological Processes	19	GO:0034250	positive regulation of cellular amide metabolic process	19_GO:0048518 positive regulation of biological process	-2.9	2	3.5	24367	160	1562	21	1.3	0.29	1153|1263|1981|2064|2475|4780|6256|6659|6895|7132|7349|8531|8893|22849|23034|23178|23645|28958|56848|84300|84305	CIRBP|PLK3|EIF4G1|ERBB2|MTOR|NFE2L2|RXRA|SOX4|TARBP2|TNFRSF1A|UCN|YBX3|EIF2B5|CPEB3|SAMD4A|PASK|PPP1R15A|COA3|SPHK2|UQCC2|PYM1	-1.3	Input ID
GO Biological Processes	19	GO:0034446	substrate adhesion-dependent cell spreading	19_GO:0022610 biological adhesion	-2.9	2.4	3.6	24367	98	1562	15	0.96	0.25	25|81|2192|3611|3695|3987|4739|5034|5881|6239|11078|23189|23603|55742|79778	ABL1|ACTN4|FBLN1|ILK|ITGB7|LIMS1|NEDD9|P4HB|RAC3|RREB1|TRIOBP|KANK1|CORO1C|PARVA|MICALL2	-1.3	Input ID
GO Biological Processes	19	GO:0001657	ureteric bud development	19_GO:0032502 developmental process	-2.9	2.4	3.6	24367	98	1562	15	0.96	0.25	3207|3237|3611|4088|4092|5087|5727|5914|5915|6382|6385|6928|8642|64412|84445	HOXA11|HOXD11|ILK|SMAD3|SMAD7|PBX1|PTCH1|RARA|RARB|SDC1|SDC4|HNF1B|DCHS1|GZF1|LZTS2	-1.3	Input ID
GO Biological Processes	19	GO:0014020	primary neural tube formation	19_GO:0032502 developmental process	-2.9	2.4	3.6	24367	98	1562	15	0.96	0.25	25|1072|1857|5727|5754|5914|5916|6385|6491|9839|23242|25902|54910|57619|79977	ABL1|CFL1|DVL3|PTCH1|PTK7|RARA|RARG|SDC4|STIL|ZEB2|COBL|MTHFD1L|SEMA4C|SHROOM3|GRHL2	-1.3	Input ID
GO Biological Processes	19	GO:0051591	response to cAMP	19_GO:0050896 response to stimulus	-2.9	2.4	3.6	24367	98	1562	15	0.96	0.25	677|1277|1609|1811|2353|2889|3726|3727|5187|5322|6382|6678|6720|7430|8061	ZFP36L1|COL1A1|DGKQ|SLC26A3|FOS|RAPGEF1|JUNB|JUND|PER1|PLA2G5|SDC1|SPARC|SREBF1|EZR|FOSL1	-1.3	Input ID
GO Biological Processes	19	GO:0071900	regulation of protein serine/threonine kinase activity	19_GO:0008152 metabolic process	-2.9	1.5	3.3	24367	528	1562	52	3.3	0.45	25|60|154|177|207|595|801|894|1027|1163|1850|1857|1956|2064|2810|2873|2889|3315|3326|3480|3611|4920|5155|5291|5573|5777|5795|5925|6464|7001|7316|7786|9020|9043|9146|9479|9518|9839|10114|10221|10614|23624|29950|51191|51347|51719|60370|80279|80824|124790|153090|221472	ABL1|ACTB|ADRB2|AGER|AKT1|CCND1|CALM1|CCND2|CDKN1B|CKS1B|DUSP8|DVL3|EGFR|ERBB2|SFN|GPS1|RAPGEF1|HSPB1|HSP90AB1|IGF1R|ILK|ROR2|PDGFB|PIK3CB|PRKAR1A|PTPN6|PTPRJ|RB1|SHC1|PRDX2|UBC|MAP3K12|MAP3K14|SPAG9|HGS|MAPK8IP1|GDF15|ZEB2|HIPK3|TRIB1|HEXIM1|CBLC|SERTAD1|HERC5|TAOK3|CAB39|AVPI1|CDK5RAP3|DUSP16|HEXIM2|DAB2IP|FGD2	-1.3	Input ID
GO Biological Processes	19	GO:0007409	axonogenesis	19_GO:0032502 developmental process	-2.8	1.6	3.3	24367	478	1562	48	3.1	0.44	25|60|214|288|658|1969|2064|2817|2902|3326|3611|3670|3800|4035|4851|4929|5291|5727|5797|5818|5909|6277|6324|6464|6722|6794|7204|7430|8609|8660|8831|9839|10211|10458|23022|23077|23111|23242|23499|29882|51330|54910|55740|57142|57556|64855|91584|113246	ABL1|ACTB|ALCAM|ANK3|BMPR1B|EPHA2|ERBB2|GPC1|GRIN1|HSP90AB1|ILK|ISL1|KIF5C|LRP1|NOTCH1|NR4A2|PIK3CB|PTCH1|PTPRM|NECTIN1|RAP1GAP|S100A6|SCN1B|SHC1|SRF|STK11|TRIO|EZR|KLF7|IRS2|SYNGAP1|ZEB2|FLOT1|BAIAP2|PALLD|MYCBP2|SPART|COBL|MACF1|ANAPC2|TNFRSF12A|SEMA4C|ENAH|RTN4|SEMA6A|NIBAN2|PLXNA4|C12orf57	-1.3	Input ID
GO Biological Processes	19	GO:0032970	regulation of actin filament-based process	19_GO:0050789 regulation of biological process	-2.8	1.6	3.3	24367	404	1562	42	2.7	0.41	25|390|476|488|832|1072|1236|1265|2475|2934|3397|3611|3728|4035|4088|4627|5345|5881|6376|6385|7082|7430|9463|10458|10788|11078|11346|22998|23189|23433|51474|54434|54509|54795|55160|55971|58480|85458|171024|285590|406941|406991	ABL1|RND3|ATP1A1|ATP2A2|CAPZB|CFL1|CCR7|CNN2|MTOR|GSN|ID1|ILK|JUP|LRP1|SMAD3|MYH9|SERPINF2|RAC3|CX3CL1|SDC4|TJP1|EZR|PICK1|BAIAP2|IQGAP2|TRIOBP|SYNPO|LIMCH1|KANK1|RHOQ|LIMA1|SSH1|RHOF|TRPM4|ARHGEF10L|BAIAP2L1|RHOU|DIXDC1|SYNPO2|SH3PXD2B|MIR149|MIR21	-1.3	Input ID
GO Biological Processes	19	GO:0030177	positive regulation of Wnt signaling pathway	19_GO:0048518 positive regulation of biological process	-2.8	2	3.4	24367	182	1562	23	1.5	0.3	25|1277|1453|1956|3611|3728|4088|4920|5691|5696|5698|5707|5708|5754|6659|8840|9839|23189|23399|23499|54795|85458|407024	ABL1|COL1A1|CSNK1D|EGFR|ILK|JUP|SMAD3|ROR2|PSMB3|PSMB8|PSMB9|PSMD1|PSMD2|PTK7|SOX4|CCN4|ZEB2|KANK1|CTDNEP1|MACF1|TRPM4|DIXDC1|MIR29B1	-1.3	Input ID
Reactome Gene Sets	6	R-HSA-6806834	Signaling by MET		-2.8	2.6	3.7	24367	79	1562	13	0.83	0.23	1277|2889|3249|3675|3909|5795|6464|7316|9146|26018|53916|64759|84951	COL1A1|RAPGEF1|HPN|ITGA3|LAMA3|PTPRJ|SHC1|UBC|HGS|LRIG1|RAB4B|TNS3|TNS4	-1.3	Input ID
GO Biological Processes	19	GO:0061351	neural precursor cell proliferation	19_GO:0008283 cell proliferation	-2.8	2.1	3.5	24367	150	1562	20	1.3	0.28	473|2309|2624|2889|3398|3611|4851|6376|6604|6895|7005|7832|9181|9839|54820|55198|84858|85458|221955|283375	RERE|FOXO3|GATA2|RAPGEF1|ID2|ILK|NOTCH1|CX3CL1|SMARCD3|TARBP2|TEAD3|BTG2|ARHGEF2|ZEB2|NDE1|APPL2|ZNF503|DIXDC1|DAGLB|SLC39A5	-1.3	Input ID
GO Biological Processes	19	GO:0035148	tube formation	19_GO:0032502 developmental process	-2.8	2.1	3.5	24367	150	1562	20	1.3	0.28	25|1072|1857|4851|5727|5754|5914|5916|6385|6491|6659|6928|7534|9839|23242|25902|54910|57619|79977|153090	ABL1|CFL1|DVL3|NOTCH1|PTCH1|PTK7|RARA|RARG|SDC4|STIL|SOX4|HNF1B|YWHAZ|ZEB2|COBL|MTHFD1L|SEMA4C|SHROOM3|GRHL2|DAB2IP	-1.3	Input ID
Canonical Pathways	11	M186	PID PDGFRB PATHWAY		-2.8	2.2	3.5	24367	129	1562	18	1.2	0.27	25|59|81|2268|2353|2810|2889|3727|4035|5155|5291|5795|6464|6722|7534|8503|9732|10458	ABL1|ACTA2|ACTN4|FGR|FOS|SFN|RAPGEF1|JUND|LRP1|PDGFB|PIK3CB|PTPRJ|SHC1|SRF|YWHAZ|PIK3R3|DOCK4|BAIAP2	-1.3	Input ID
GO Biological Processes	19	GO:0008654	phospholipid biosynthetic process	19_GO:0008152 metabolic process	-2.8	1.8	3.3	24367	262	1562	30	1.9	0.35	1606|1609|3158|3612|5155|5291|5322|8396|8503|8821|8871|10162|10400|10554|10654|23556|51477|55361|55697|56848|59339|80736|84992|93210|126969|129642|200879|256987|259230|100996939	DGKA|DGKQ|HMGCS2|IMPA1|PDGFB|PIK3CB|PLA2G5|PIP4K2B|PIK3R3|INPP4B|SYNJ2|LPCAT3|PEMT|AGPAT1|PMVK|PIGN|ISYNA1|PI4K2A|VAC14|SPHK2|PLEKHA2|SLC44A4|PIGY|PGAP3|SLC44A3|MBOAT2|LIPH|SERINC5|SGMS1|PYURF	-1.3	Input ID
GO Biological Processes	19	GO:0032872	regulation of stress-activated MAPK cascade	19_GO:0023052 signaling	-2.8	1.8	3.4	24367	239	1562	28	1.8	0.34	177|207|355|1236|1857|1956|2889|3146|3480|4055|4920|5187|5345|7185|7430|7786|9043|9479|9618|9821|9839|10114|51347|54910|57630|80149|153090|221472	AGER|AKT1|FAS|CCR7|DVL3|EGFR|RAPGEF1|HMGB1|IGF1R|LTBR|ROR2|PER1|SERPINF2|TRAF1|EZR|MAP3K12|SPAG9|MAPK8IP1|TRAF4|RB1CC1|ZEB2|HIPK3|TAOK3|SEMA4C|SH3RF1|ZC3H12A|DAB2IP|FGD2	-1.3	Input ID
Canonical Pathways	11	M5493	WNT SIGNALING		-2.8	2.5	3.6	24367	89	1562	14	0.9	0.24	60|166|567|595|894|1452|1453|1487|7088|8061|8840|58480|81029|85458	ACTB|TLE5|B2M|CCND1|CCND2|CSNK1A1|CSNK1D|CTBP1|TLE1|FOSL1|CCN4|RHOU|WNT5B|DIXDC1	-1.3	Input ID
GO Biological Processes	19	GO:0046578	regulation of Ras protein signal transduction	19_GO:0023052 signaling	-2.8	2	3.4	24367	183	1562	23	1.5	0.3	25|604|2889|3675|3707|4851|5863|6464|8660|8831|8878|9181|9649|10161|10211|10617|22821|23189|23550|57221|83892|153090|199731	ABL1|BCL6|RAPGEF1|ITGA3|ITPKB|NOTCH1|RGL2|SHC1|IRS2|SYNGAP1|SQSTM1|ARHGEF2|RALGPS1|LPAR6|FLOT1|STAMBP|RASA3|KANK1|PSD4|ARFGEF3|KCTD10|DAB2IP|CADM4	-1.3	Input ID
Reactome Gene Sets	6	R-HSA-198725	Nuclear Events (kinase and transcription factor activation)		-2.8	2.8	3.7	24367	61	1562	11	0.7	0.21	2353|3397|3398|3399|3726|3727|4209|4665|6722|8061|10221	FOS|ID1|ID2|ID3|JUNB|JUND|MEF2D|NAB2|SRF|FOSL1|TRIB1	-1.3	Input ID
GO Biological Processes	19	GO:0043434	response to peptide hormone	19_GO:0050896 response to stimulus	-2.8	1.6	3.3	24367	443	1562	45	2.9	0.42	207|535|677|1027|1277|2309|2475|2875|3164|3480|3625|3727|4780|4929|5315|5573|5967|6464|6667|6678|6720|6778|6844|7494|7832|8503|8660|8835|8837|8890|8893|9518|10458|10580|23189|23433|23545|51043|55198|55971|57492|64710|84275|90423|100132074	AKT1|ATP6V0A1|ZFP36L1|CDKN1B|COL1A1|FOXO3|MTOR|GPT|NR4A1|IGF1R|INHBB|JUND|NFE2L2|NR4A2|PKM|PRKAR1A|REG1A|SHC1|SP1|SPARC|SREBF1|STAT6|VAMP2|XBP1|BTG2|PIK3R3|IRS2|SOCS2|CFLAR|EIF2B4|EIF2B5|GDF15|BAIAP2|SORBS1|KANK1|RHOQ|ATP6V0A2|ZBTB7B|APPL2|BAIAP2L1|ARID1B|NUCKS1|SLC25A33|ATP6V1E2|FOXO6	-1.3	Input ID
Reactome Gene Sets	6	R-HSA-1912422	Pre-NOTCH Expression and Processing		-2.8	2.3	3.5	24367	109	1562	16	1	0.25	488|595|861|1999|2683|3017|3021|3955|4851|4855|5986|8345|8346|8355|8968|55534	ATP2A2|CCND1|RUNX1|ELF3|B4GALT1|H2BC5|H3-3B|LFNG|NOTCH1|NOTCH4|RFNG|H2BC9|H2BC10|H3C8|H3C7|MAML3	-1.3	Input ID
GO Biological Processes	19	GO:0072164	mesonephric tubule development	19_GO:0032502 developmental process	-2.8	2.4	3.6	24367	99	1562	15	0.96	0.25	3207|3237|3611|4088|4092|5087|5727|5914|5915|6382|6385|6928|8642|64412|84445	HOXA11|HOXD11|ILK|SMAD3|SMAD7|PBX1|PTCH1|RARA|RARB|SDC1|SDC4|HNF1B|DCHS1|GZF1|LZTS2	-1.3	Input ID
GO Biological Processes	19	GO:0072163	mesonephric epithelium development	19_GO:0032502 developmental process	-2.8	2.4	3.6	24367	99	1562	15	0.96	0.25	3207|3237|3611|4088|4092|5087|5727|5914|5915|6382|6385|6928|8642|64412|84445	HOXA11|HOXD11|ILK|SMAD3|SMAD7|PBX1|PTCH1|RARA|RARB|SDC1|SDC4|HNF1B|DCHS1|GZF1|LZTS2	-1.3	Input ID
KEGG Pathway	24	hsa05231	Choline metabolism in cancer		-2.8	2.4	3.6	24367	99	1562	15	0.96	0.25	207|1606|1609|1956|2353|2475|5155|5291|5881|6584|6667|8503|10434|80736|126969	AKT1|DGKA|DGKQ|EGFR|FOS|MTOR|PDGFB|PIK3CB|RAC3|SLC22A5|SP1|PIK3R3|LYPLA1|SLC44A4|SLC44A3	-1.3	Input ID
GO Biological Processes	19	GO:0010962	regulation of glucan biosynthetic process	19_GO:0008152 metabolic process	-2.8	3.9	4	24367	28	1562	7	0.45	0.17	207|2475|5500|8660|10580|23178|90673	AKT1|MTOR|PPP1CB|IRS2|SORBS1|PASK|PPP1R3E	-1.3	Input ID
GO Biological Processes	19	GO:0005979	regulation of glycogen biosynthetic process	19_GO:0008152 metabolic process	-2.8	3.9	4	24367	28	1562	7	0.45	0.17	207|2475|5500|8660|10580|23178|90673	AKT1|MTOR|PPP1CB|IRS2|SORBS1|PASK|PPP1R3E	-1.3	Input ID
GO Biological Processes	19	GO:0043153	entrainment of circadian clock by photoperiod	19_GO:0048511 rhythmic process	-2.8	4.5	4.1	24367	21	1562	6	0.38	0.16	3398|5187|5500|8553|8864|150094	ID2|PER1|PPP1CB|BHLHE40|PER2|SIK1	-1.3	Input ID
GO Biological Processes	19	GO:0090201	negative regulation of release of cytochrome c from mitochondria	19_GO:0048519 negative regulation of biological process	-2.8	4.5	4.1	24367	21	1562	6	0.38	0.16	207|598|599|4000|8996|27166	AKT1|BCL2L1|BCL2L2|LMNA|NOL3|PRELID1	-1.3	Input ID
Reactome Gene Sets	6	R-HSA-70895	Branched-chain amino acid catabolism		-2.8	4.5	4.1	24367	21	1562	6	0.38	0.16	549|587|593|1892|27034|64087	AUH|BCAT2|BCKDHA|ECHS1|ACAD8|MCCC2	-1.3	Input ID
GO Biological Processes	19	GO:0030518	intracellular steroid hormone receptor signaling pathway	19_GO:0023052 signaling	-2.8	2.2	3.5	24367	130	1562	18	1.2	0.27	861|865|1655|2274|3169|3670|4824|5187|5925|8204|9612|10521|11331|23558|27086|51341|56937|112398	RUNX1|CBFB|DDX5|FHL2|FOXA1|ISL1|NKX3-1|PER1|RB1|NRIP1|NCOR2|DDX17|PHB2|WBP2|FOXP1|ZBTB7A|PMEPA1|EGLN2	-1.3	Input ID
Reactome Gene Sets	6	R-HSA-9029558	NR1H2 & NR1H3 regulate gene expression linked to lipogenesis		-2.8	6.9	4.7	24367	9	1562	4	0.26	0.13	2194|6256|6720|8204	FASN|RXRA|SREBF1|NRIP1	-1.3	Input ID
GO Biological Processes	19	GO:0097011	cellular response to granulocyte macrophage colony-stimulating factor stimulus	19_GO:0050896 response to stimulus	-2.8	6.9	4.7	24367	9	1562	4	0.26	0.13	207|678|920|7538	AKT1|ZFP36L2|CD4|ZFP36	-1.3	Input ID
GO Biological Processes	19	GO:0097012	response to granulocyte macrophage colony-stimulating factor	19_GO:0050896 response to stimulus	-2.8	6.9	4.7	24367	9	1562	4	0.26	0.13	207|678|920|7538	AKT1|ZFP36L2|CD4|ZFP36	-1.3	Input ID
GO Biological Processes	19	GO:0035051	cardiocyte differentiation	19_GO:0032502 developmental process	-2.8	2	3.4	24367	162	1562	21	1.3	0.29	1956|2274|2475|3192|3670|4000|4851|5914|5915|6256|6722|6926|8470|10269|10611|23135|23493|55897|115701|150094|406991	EGFR|FHL2|MTOR|HNRNPU|ISL1|LMNA|NOTCH1|RARA|RARB|RXRA|SRF|TBX3|SORBS2|ZMPSTE24|PDLIM5|KDM6B|HEY2|MESP1|ALPK2|SIK1|MIR21	-1.3	Input ID
Canonical Pathways	11	M175	PID ERBB2 ERBB3 PATHWAY		-2.8	3.2	3.8	24367	44	1562	9	0.58	0.19	207|2064|2065|2353|2475|5291|6464|8503|10193	AKT1|ERBB2|ERBB3|FOS|MTOR|PIK3CB|SHC1|PIK3R3|RNF41	-1.3	Input ID
Reactome Gene Sets	6	R-HSA-2173793	Transcriptional activity of SMAD2/SMAD3:SMAD4 heterotrimer		-2.8	3.2	3.8	24367	44	1562	9	0.58	0.19	3726|4088|4092|6667|7050|7316|7323|9612|23327	JUNB|SMAD3|SMAD7|SP1|TGIF1|UBC|UBE2D3|NCOR2|NEDD4L	-1.3	Input ID
GO Biological Processes	19	GO:0030225	macrophage differentiation	19_GO:0002376 immune system process	-2.8	3.2	3.8	24367	44	1562	9	0.58	0.19	920|2624|3398|4920|5925|10100|10221|27102|133396	CD4|GATA2|ID2|ROR2|RB1|TSPAN2|TRIB1|EIF2AK1|IL31RA	-1.3	Input ID
GO Biological Processes	19	GO:0062012	regulation of small molecule metabolic process	19_GO:0008152 metabolic process	-2.8	1.6	3.2	24367	469	1562	47	3	0.43	31|207|957|1609|2194|2475|2784|2875|2978|4199|4953|5031|5155|5208|5500|5691|5696|5698|5707|5708|6097|6667|6720|7108|8660|8671|9167|9572|9612|10269|10580|10654|23178|23541|27232|51341|55198|56848|84275|84300|85414|90007|90673|114899|150094|406921|406991	ACACA|AKT1|ENTPD5|DGKQ|FASN|MTOR|GNB3|GPT|GUCA1A|ME1|ODC1|P2RY6|PDGFB|PFKFB2|PPP1CB|PSMB3|PSMB8|PSMB9|PSMD1|PSMD2|RORC|SP1|SREBF1|TM7SF2|IRS2|SLC4A4|COX7A2L|NR1D1|NCOR2|ZMPSTE24|SORBS1|PMVK|PASK|SEC14L2|GNMT|ZBTB7A|APPL2|SPHK2|SLC25A33|UQCC2|SLC45A3|MIDN|PPP1R3E|C1QTNF3|SIK1|MIR132|MIR21	-1.3	Input ID
GO Biological Processes	19	GO:0030307	positive regulation of cell growth	19_GO:0040007 growth	-2.8	2	3.4	24367	173	1562	22	1.4	0.3	207|1956|1981|2064|2475|2810|3021|3249|3611|4035|4092|4323|5967|6722|7349|23327|23499|29882|51330|80736|84275|114804	AKT1|EGFR|EIF4G1|ERBB2|MTOR|SFN|H3-3B|HPN|ILK|LRP1|SMAD7|MMP14|REG1A|SRF|UCN|NEDD4L|MACF1|ANAPC2|TNFRSF12A|SLC44A4|SLC25A33|RNF157	-1.3	Input ID
GO Biological Processes	19	GO:1901222	regulation of NIK/NF-kappaB signaling	19_GO:0023052 signaling	-2.8	2.2	3.5	24367	120	1562	17	1.1	0.26	81|177|1956|3146|3611|3987|7205|7430|9516|9618|51564|80149|114899|406921|406941|406991|407024	ACTN4|AGER|EGFR|HMGB1|ILK|LIMS1|TRIP6|EZR|LITAF|TRAF4|HDAC7|ZC3H12A|C1QTNF3|MIR132|MIR149|MIR21|MIR29B1	-1.3	Input ID
GO Biological Processes	19	GO:1901099	negative regulation of signal transduction in absence of ligand	19_GO:0048519 negative regulation of biological process	-2.8	3.5	3.9	24367	36	1562	8	0.51	0.18	207|598|2139|3303|3304|4170|6376|7001	AKT1|BCL2L1|EYA2|HSPA1A|HSPA1B|MCL1|CX3CL1|PRDX2	-1.3	Input ID
GO Biological Processes	19	GO:0035137	hindlimb morphogenesis	19_GO:0032502 developmental process	-2.8	3.5	3.9	24367	36	1562	8	0.51	0.18	3236|3899|4851|5727|5915|5916|6926|7704	HOXD10|AFF3|NOTCH1|PTCH1|RARB|RARG|TBX3|ZBTB16	-1.3	Input ID
GO Biological Processes	19	GO:0032885	regulation of polysaccharide biosynthetic process	19_GO:0008152 metabolic process	-2.8	3.5	3.9	24367	36	1562	8	0.51	0.18	207|2475|5155|5500|8660|10580|23178|90673	AKT1|MTOR|PDGFB|PPP1CB|IRS2|SORBS1|PASK|PPP1R3E	-1.3	Input ID
GO Biological Processes	19	GO:1901890	positive regulation of cell junction assembly	19_GO:0048518 positive regulation of biological process	-2.8	3.5	3.9	24367	36	1562	8	0.51	0.18	25|1365|1969|3987|4088|5795|6385|10211	ABL1|CLDN3|EPHA2|LIMS1|SMAD3|PTPRJ|SDC4|FLOT1	-1.3	Input ID
GO Biological Processes	19	GO:2001240	negative regulation of extrinsic apoptotic signaling pathway in absence of ligand	19_GO:0048519 negative regulation of biological process	-2.8	3.5	3.9	24367	36	1562	8	0.51	0.18	207|598|2139|3303|3304|4170|6376|7001	AKT1|BCL2L1|EYA2|HSPA1A|HSPA1B|MCL1|CX3CL1|PRDX2	-1.3	Input ID
GO Biological Processes	19	GO:0048762	mesenchymal cell differentiation	19_GO:0032502 developmental process	-2.8	1.9	3.3	24367	218	1562	26	1.7	0.32	1072|1277|1655|2475|3169|3249|3670|3987|4088|4092|4851|6275|9231|9839|10521|23187|23493|23603|54910|57142|57556|153090|283149|406941|406991|407024	CFL1|COL1A1|DDX5|MTOR|FOXA1|HPN|ISL1|LIMS1|SMAD3|SMAD7|NOTCH1|S100A4|DLG5|ZEB2|DDX17|PHLDB1|HEY2|CORO1C|SEMA4C|RTN4|SEMA6A|DAB2IP|BCL9L|MIR149|MIR21|MIR29B1	-1.3	Input ID
GO Biological Processes	19	GO:0033673	negative regulation of kinase activity	19_GO:0048519 negative regulation of biological process	-2.8	1.8	3.3	24367	264	1562	30	1.9	0.35	25|207|1027|1850|2810|2873|3192|3315|3480|3611|5573|5777|5787|5795|5925|6895|8660|9479|10114|10221|10614|23603|23624|51347|80279|80824|85450|90007|124790|153090	ABL1|AKT1|CDKN1B|DUSP8|SFN|GPS1|HNRNPU|HSPB1|IGF1R|ILK|PRKAR1A|PTPN6|PTPRB|PTPRJ|RB1|TARBP2|IRS2|MAPK8IP1|HIPK3|TRIB1|HEXIM1|CORO1C|CBLC|TAOK3|CDK5RAP3|DUSP16|ITPRIP|MIDN|HEXIM2|DAB2IP	-1.3	Input ID
GO Biological Processes	19	GO:0010717	regulation of epithelial to mesenchymal transition	19_GO:0032502 developmental process	-2.8	2.4	3.5	24367	90	1562	14	0.9	0.24	1277|2475|3169|3249|3670|4088|4092|4851|23187|153090|283149|406941|406991|407024	COL1A1|MTOR|FOXA1|HPN|ISL1|SMAD3|SMAD7|NOTCH1|PHLDB1|DAB2IP|BCL9L|MIR149|MIR21|MIR29B1	-1.3	Input ID
GO Biological Processes	19	GO:0044264	cellular polysaccharide metabolic process	19_GO:0008152 metabolic process	-2.8	2.3	3.5	24367	100	1562	15	0.96	0.25	207|801|2132|2475|5500|8660|8864|9572|9821|10580|23178|27232|84002|90673|374907	AKT1|CALM1|EXT2|MTOR|PPP1CB|IRS2|PER2|NR1D1|RB1CC1|SORBS1|PASK|GNMT|B3GNT5|PPP1R3E|B3GNT8	-1.3	Input ID
GO Biological Processes	19	GO:0044773	mitotic DNA damage checkpoint	19_GO:0048519 negative regulation of biological process	-2.8	2.3	3.5	24367	100	1562	15	0.96	0.25	595|1027|1263|2810|5514|6659|7832|9656|51347|55571|79791|80198|80279|246175|406991	CCND1|CDKN1B|PLK3|SFN|PPP1R10|SOX4|BTG2|MDC1|TAOK3|CNOT11|FBXO31|MUS81|CDK5RAP3|CNOT6L|MIR21	-1.3	Input ID
GO Biological Processes	19	GO:0032964	collagen biosynthetic process	19_GO:0008152 metabolic process	-2.8	2.9	3.7	24367	53	1562	10	0.64	0.2	871|1277|5345|7349|10536|57332|90993|406941|407021|407024	SERPINH1|COL1A1|SERPINF2|UCN|P3H3|CBX8|CREB3L1|MIR149|MIR29A|MIR29B1	-1.3	Input ID
Canonical Pathways	11	M151	PID AR TF PATHWAY		-2.8	2.9	3.7	24367	53	1562	10	0.64	0.2	354|2624|3817|5152|6256|7113|10481|10919|25803|51564	KLK3|GATA2|KLK2|PDE9A|RXRA|TMPRSS2|HOXB13|EHMT2|SPDEF|HDAC7	-1.3	Input ID
GO Biological Processes	19	GO:0008360	regulation of cell shape	19_GO:0032502 developmental process	-2.8	2	3.4	24367	163	1562	21	1.3	0.29	390|2268|3249|3679|4627|5881|6284|7430|10269|10458|10672|23268|23433|51177|54509|55742|57619|58480|91584|221472|406991	RND3|FGR|HPN|ITGA7|MYH9|RAC3|S100A13|EZR|ZMPSTE24|BAIAP2|GNA13|DNMBP|RHOQ|PLEKHO1|RHOF|PARVA|SHROOM3|RHOU|PLXNA4|FGD2|MIR21	-1.3	Input ID
GO Biological Processes	19	GO:0051147	regulation of muscle cell differentiation	19_GO:0032502 developmental process	-2.8	1.9	3.4	24367	185	1562	23	1.5	0.3	25|2475|3566|4323|4775|4851|5155|6604|6722|6895|7494|8837|9043|9518|10211|23493|30846|55897|64855|150094|168620|406911|406991	ABL1|MTOR|IL4R|MMP14|NFATC3|NOTCH1|PDGFB|SMARCD3|SRF|TARBP2|XBP1|CFLAR|SPAG9|GDF15|FLOT1|HEY2|EHD2|MESP1|NIBAN2|SIK1|BHLHA15|MIR125B1|MIR21	-1.3	Input ID
GO Biological Processes	19	GO:0090090	negative regulation of canonical Wnt signaling pathway	19_GO:0048519 negative regulation of biological process	-2.8	1.9	3.4	24367	185	1562	23	1.5	0.3	166|1452|1857|2309|2889|3670|4851|4920|5691|5696|5698|5707|5708|6794|7088|7090|9479|55897|81029|84445|153090|407024|440193	TLE5|CSNK1A1|DVL3|FOXO3|RAPGEF1|ISL1|NOTCH1|ROR2|PSMB3|PSMB8|PSMB9|PSMD1|PSMD2|STK11|TLE1|TLE3|MAPK8IP1|MESP1|WNT5B|LZTS2|DAB2IP|MIR29B1|CCDC88C	-1.3	Input ID
KEGG Pathway	24	hsa04213	Longevity regulating pathway - multiple species		-2.7	2.8	3.6	24367	62	1562	11	0.7	0.21	207|1410|2309|2475|3303|3304|3305|3480|5291|8503|8660	AKT1|CRYAB|FOXO3|MTOR|HSPA1A|HSPA1B|HSPA1L|IGF1R|PIK3CB|PIK3R3|IRS2	-1.3	Input ID
GO Biological Processes	19	GO:0071384	cellular response to corticosteroid stimulus	19_GO:0050896 response to stimulus	-2.7	2.8	3.6	24367	62	1562	11	0.7	0.21	677|678|687|1956|2309|3192|3670|5176|7538|8837|11335	ZFP36L1|ZFP36L2|KLF9|EGFR|FOXO3|HNRNPU|ISL1|SERPINF1|ZFP36|CFLAR|CBX3	-1.3	Input ID
GO Biological Processes	19	GO:0007596	blood coagulation	19_GO:0032501 multicellular organismal process	-2.7	1.7	3.2	24367	336	1562	36	2.3	0.38	60|87|832|928|1277|1465|1606|1609|2192|2624|3021|3315|3611|3659|3705|3708|4627|4780|5155|5291|5345|5573|5583|5777|5890|6722|7001|7094|7534|8355|8968|9158|10672|30846|84830|221037	ACTB|ACTN1|CAPZB|CD9|COL1A1|CSRP1|DGKA|DGKQ|FBLN1|GATA2|H3-3B|HSPB1|ILK|IRF1|ITPK1|ITPR1|MYH9|NFE2L2|PDGFB|PIK3CB|SERPINF2|PRKAR1A|PRKCH|PTPN6|RAD51B|SRF|PRDX2|TLN1|YWHAZ|H3C8|H3C7|FIBP|GNA13|EHD2|ADTRP|JMJD1C	-1.3	Input ID
GO Biological Processes	19	GO:0030010	establishment of cell polarity	19_GO:0009987 cellular process	-2.7	2.1	3.4	24367	142	1562	19	1.2	0.28	1072|1236|2294|2319|2934|3326|4627|4752|5754|6794|7430|9181|10193|23189|23286|23625|54820|57662|115701	CFL1|CCR7|FOXF1|FLOT2|GSN|HSP90AB1|MYH9|NEK3|PTK7|STK11|EZR|ARHGEF2|RNF41|KANK1|WWC1|FAM89B|NDE1|CAMSAP3|ALPK2	-1.3	Input ID
Reactome Gene Sets	6	R-HSA-5617472	Activation of anterior HOX genes in hindbrain development during early embryogenesis		-2.7	2.2	3.4	24367	121	1562	17	1.1	0.26	3017|3021|3200|3221|4211|5087|5430|5914|5915|5916|6256|7703|8345|8346|8355|8968|23054	H2BC5|H3-3B|HOXA3|HOXC4|MEIS1|PBX1|POLR2A|RARA|RARB|RARG|RXRA|PCGF2|H2BC9|H2BC10|H3C8|H3C7|NCOA6	-1.3	Input ID
Reactome Gene Sets	6	R-HSA-5619507	Activation of HOX genes during differentiation		-2.7	2.2	3.4	24367	121	1562	17	1.1	0.26	3017|3021|3200|3221|4211|5087|5430|5914|5915|5916|6256|7703|8345|8346|8355|8968|23054	H2BC5|H3-3B|HOXA3|HOXC4|MEIS1|PBX1|POLR2A|RARA|RARB|RARG|RXRA|PCGF2|H2BC9|H2BC10|H3C8|H3C7|NCOA6	-1.3	Input ID
GO Biological Processes	19	GO:0099118	microtubule-based protein transport	19_GO:0051179 localization	-2.7	5.2	4.3	24367	15	1562	5	0.32	0.14	3192|3315|3800|9531|57662	HNRNPU|HSPB1|KIF5C|BAG3|CAMSAP3	-1.2	Input ID
GO Biological Processes	19	GO:0098840	protein transport along microtubule	19_GO:0051179 localization	-2.7	5.2	4.3	24367	15	1562	5	0.32	0.14	3192|3315|3800|9531|57662	HNRNPU|HSPB1|KIF5C|BAG3|CAMSAP3	-1.2	Input ID
GO Biological Processes	19	GO:0007179	transforming growth factor beta receptor signaling pathway	19_GO:0023052 signaling	-2.7	1.9	3.3	24367	197	1562	24	1.5	0.31	2353|3303|3326|3397|3675|4054|4088|4092|6794|7316|8425|9518|10370|23625|51341|55198|56937|57530|283149|406890|406991|406994|407024|407030	FOS|HSPA1A|HSP90AB1|ID1|ITGA3|LTBP3|SMAD3|SMAD7|STK11|UBC|LTBP4|GDF15|CITED2|FAM89B|ZBTB7A|APPL2|PMEPA1|CGN|BCL9L|MIRLET7G|MIR21|MIR212|MIR29B1|MIR30B	-1.2	Input ID
GO Biological Processes	19	GO:2000377	regulation of reactive oxygen species metabolic process	19_GO:0008152 metabolic process	-2.7	1.9	3.3	24367	197	1562	24	1.5	0.31	207|1410|1719|1956|2309|2475|2902|3326|4088|4358|4780|5155|7001|8837|10193|10229|56848|80149|84275|406921|406991|406994|407019|407056	AKT1|CRYAB|DHFR|EGFR|FOXO3|MTOR|GRIN1|HSP90AB1|SMAD3|MPV17|NFE2L2|PDGFB|PRDX2|CFLAR|RNF41|COQ7|SPHK2|ZC3H12A|SLC25A33|MIR132|MIR21|MIR212|MIR27B|MIR99B	-1.2	Input ID
GO Biological Processes	19	GO:0018205	peptidyl-lysine modification	19_GO:0008152 metabolic process	-2.7	1.6	3.2	24367	398	1562	41	2.6	0.4	1487|2624|2647|3008|3670|4000|5187|5252|6659|6881|7703|8535|8986|10055|10208|10269|10536|10919|23067|23210|23326|23338|23558|51601|54795|54904|55689|55904|56848|64324|64769|79813|79969|80335|84148|90780|200186|286053|339287|391257|751071	CTBP1|GATA2|BLOC1S1|H1-4|ISL1|LMNA|PER1|PHF1|SOX4|TAF10|PCGF2|CBX4|RPS6KA4|SAE1|USPL1|ZMPSTE24|P3H3|EHMT2|SETD1B|JMJD6|USP22|JADE2|WBP2|LIPT1|TRPM4|NSD3|YEATS2|KMT2E|SPHK2|NSD1|MEAF6|EHMT1|ATAT1|WDR82|KAT8|PYGO2|CRTC2|NSMCE2|MSL1|SUMO1P1|CSKMT	-1.2	Input ID
GO Biological Processes	19	GO:0001843	neural tube closure	19_GO:0032502 developmental process	-2.7	2.4	3.5	24367	91	1562	14	0.9	0.24	25|1857|5727|5754|5914|5916|6385|6491|9839|23242|25902|54910|57619|79977	ABL1|DVL3|PTCH1|PTK7|RARA|RARG|SDC4|STIL|ZEB2|COBL|MTHFD1L|SEMA4C|SHROOM3|GRHL2	-1.2	Input ID
GO Biological Processes	19	GO:0072657	protein localization to membrane	19_GO:0051179 localization	-2.7	1.5	3.1	24367	625	1562	59	3.8	0.48	60|177|207|288|598|1956|1969|2040|2064|2319|2810|2817|2902|2934|3675|3695|3728|4035|4323|5583|5727|5865|6141|6147|6157|6844|7132|7430|7534|8636|8642|8831|8878|9146|9179|9409|9463|10211|10267|10434|10551|10580|11079|23433|23499|23613|27113|29993|30846|54434|54471|55048|55690|80262|84243|160622|163882|200894|285590	ACTB|AGER|AKT1|ANK3|BCL2L1|EGFR|EPHA2|STOM|ERBB2|FLOT2|SFN|GPC1|GRIN1|GSN|ITGA3|ITGB7|JUP|LRP1|MMP14|PRKCH|PTCH1|RAB3B|RPL18|RPL23A|RPL27A|VAMP2|TNFRSF1A|EZR|YWHAZ|SSNA1|DCHS1|SYNGAP1|SQSTM1|HGS|AP4M1|PEX16|PICK1|FLOT1|RAMP1|LYPLA1|AGR2|SORBS1|RER1|RHOQ|MACF1|ZMYND8|BBC3|PACSIN1|EHD2|SSH1|MIEF1|VPS37C|PACS1|C16orf70|ZDHHC18|TAMALIN|CNST|ARL13B|SH3PXD2B	-1.2	Input ID
GO Biological Processes	19	GO:0005978	glycogen biosynthetic process	19_GO:0008152 metabolic process	-2.7	3.1	3.7	24367	45	1562	9	0.58	0.19	207|2475|5500|8660|8864|9572|10580|23178|90673	AKT1|MTOR|PPP1CB|IRS2|PER2|NR1D1|SORBS1|PASK|PPP1R3E	-1.2	Input ID
GO Biological Processes	19	GO:0009250	glucan biosynthetic process	19_GO:0008152 metabolic process	-2.7	3.1	3.7	24367	45	1562	9	0.58	0.19	207|2475|5500|8660|8864|9572|10580|23178|90673	AKT1|MTOR|PPP1CB|IRS2|PER2|NR1D1|SORBS1|PASK|PPP1R3E	-1.2	Input ID
GO Biological Processes	19	GO:0048565	digestive tract development	19_GO:0032502 developmental process	-2.7	2.1	3.4	24367	132	1562	18	1.2	0.27	1956|2294|3202|3239|3398|4088|4851|5915|5925|5967|6928|8642|9139|10551|23242|25803|55036|407024	EGFR|FOXF1|HOXA5|HOXD13|ID2|SMAD3|NOTCH1|RARB|RB1|REG1A|HNF1B|DCHS1|CBFA2T2|AGR2|COBL|SPDEF|CCDC40|MIR29B1	-1.2	Input ID
Reactome Gene Sets	6	R-HSA-1445148	Translocation of SLC2A4 (GLUT4) to the plasma membrane		-2.7	2.6	3.6	24367	72	1562	12	0.77	0.22	60|207|801|2810|4627|6844|7534|7846|23433|57186|79058|84790	ACTB|AKT1|CALM1|SFN|MYH9|VAMP2|YWHAZ|TUBA1A|RHOQ|RALGAPA2|ASPSCR1|TUBA1C	-1.2	Input ID
GO Biological Processes	19	GO:1902806	regulation of cell cycle G1/S phase transition	19_GO:0050789 regulation of biological process	-2.7	1.9	3.3	24367	209	1562	25	1.6	0.32	207|595|894|1027|1263|1956|1981|2810|3398|5777|5925|6659|7832|10106|11331|54623|55198|55571|55904|79027|79791|246175|406991|407021|407024	AKT1|CCND1|CCND2|CDKN1B|PLK3|EGFR|EIF4G1|SFN|ID2|PTPN6|RB1|SOX4|BTG2|CTDSP2|PHB2|PAF1|APPL2|CNOT11|KMT2E|ZNF655|FBXO31|CNOT6L|MIR21|MIR29A|MIR29B1	-1.2	Input ID
GO Biological Processes	19	GO:0055123	digestive system development	19_GO:0032502 developmental process	-2.7	2.1	3.4	24367	143	1562	19	1.2	0.28	1956|2294|3202|3239|3398|4088|4851|5915|5925|5967|6928|7494|8642|9139|10551|23242|25803|55036|407024	EGFR|FOXF1|HOXA5|HOXD13|ID2|SMAD3|NOTCH1|RARB|RB1|REG1A|HNF1B|XBP1|DCHS1|CBFA2T2|AGR2|COBL|SPDEF|CCDC40|MIR29B1	-1.2	Input ID
GO Biological Processes	19	GO:1901654	response to ketone	19_GO:0050896 response to stimulus	-2.7	1.9	3.3	24367	198	1562	24	1.5	0.31	31|207|595|598|687|768|1236|1364|1956|2309|2353|3239|4824|5031|5176|6720|8061|8837|10481|11057|11335|23558|27158|56848	ACACA|AKT1|CCND1|BCL2L1|KLF9|CA9|CCR7|CLDN4|EGFR|FOXO3|FOS|HOXD13|NKX3-1|P2RY6|SERPINF1|SREBF1|FOSL1|CFLAR|HOXB13|ABHD2|CBX3|WBP2|NDOR1|SPHK2	-1.2	Input ID
GO Biological Processes	19	GO:0010667	negative regulation of cardiac muscle cell apoptotic process	19_GO:0048519 negative regulation of biological process	-2.7	3.4	3.8	24367	37	1562	8	0.51	0.18	3611|4780|5514|5863|8837|23493|406900|406991	ILK|NFE2L2|PPP1R10|RGL2|CFLAR|HEY2|MIR106B|MIR21	-1.2	Input ID
GO Biological Processes	19	GO:0060428	lung epithelium development	19_GO:0032502 developmental process	-2.7	3.4	3.8	24367	37	1562	8	0.51	0.18	3169|3202|7067|7068|7965|10551|25803|79977	FOXA1|HOXA5|THRA|THRB|AIMP2|AGR2|SPDEF|GRHL2	-1.2	Input ID
GO Biological Processes	19	GO:0090109	regulation of cell-substrate junction assembly	19_GO:0071840 cellular component organization or biogenesis	-2.7	2.7	3.6	24367	63	1562	11	0.7	0.21	25|3987|4035|4088|4323|5795|6385|22998|23499|23603|57662	ABL1|LIMS1|LRP1|SMAD3|MMP14|PTPRJ|SDC4|LIMCH1|MACF1|CORO1C|CAMSAP3	-1.2	Input ID
GO Biological Processes	19	GO:0051893	regulation of focal adhesion assembly	19_GO:0022610 biological adhesion	-2.7	2.7	3.6	24367	63	1562	11	0.7	0.21	25|3987|4035|4088|4323|5795|6385|22998|23499|23603|57662	ABL1|LIMS1|LRP1|SMAD3|MMP14|PTPRJ|SDC4|LIMCH1|MACF1|CORO1C|CAMSAP3	-1.2	Input ID
GO Biological Processes	19	GO:0070059	intrinsic apoptotic signaling pathway in response to endoplasmic reticulum stress	19_GO:0023052 signaling	-2.7	2.7	3.6	24367	63	1562	11	0.7	0.21	468|598|1051|3303|3708|7494|23645|27113|84447|90993|153090	ATF4|BCL2L1|CEBPB|HSPA1A|ITPR1|XBP1|PPP1R15A|BBC3|SYVN1|CREB3L1|DAB2IP	-1.2	Input ID
GO Biological Processes	19	GO:0031638	zymogen activation	19_GO:0008152 metabolic process	-2.7	2.9	3.6	24367	54	1562	10	0.64	0.2	354|1718|3249|3428|3816|3817|4323|5345|5641|64115	KLK3|DHCR24|HPN|IFI16|KLK1|KLK2|MMP14|SERPINF2|LGMN|VSIR	-1.2	Input ID
GO Biological Processes	19	GO:0030168	platelet activation	19_GO:0032501 multicellular organismal process	-2.7	2	3.3	24367	154	1562	20	1.3	0.28	60|87|928|1277|1465|1606|1609|3315|3611|3708|4627|5155|5291|5583|5777|6722|7094|7534|9158|10672	ACTB|ACTN1|CD9|COL1A1|CSRP1|DGKA|DGKQ|HSPB1|ILK|ITPR1|MYH9|PDGFB|PIK3CB|PRKCH|PTPN6|SRF|TLN1|YWHAZ|FIBP|GNA13	-1.2	Input ID
GO Biological Processes	19	GO:0007249	I-kappaB kinase/NF-kappaB signaling	19_GO:0023052 signaling	-2.7	1.7	3.2	24367	279	1562	31	2	0.35	25|207|920|1236|3315|4055|5187|6275|6284|6376|7088|7132|7185|7316|8837|8878|9020|9516|9572|9618|10346|10758|10783|23085|27032|56848|80149|84270|85363|153090|347734	ABL1|AKT1|CD4|CCR7|HSPB1|LTBR|PER1|S100A4|S100A13|CX3CL1|TLE1|TNFRSF1A|TRAF1|UBC|CFLAR|SQSTM1|MAP3K14|LITAF|NR1D1|TRAF4|TRIM22|TRAF3IP2|NEK6|ERC1|ATP2C1|SPHK2|ZC3H12A|CARD19|TRIM5|DAB2IP|SLC35B2	-1.2	Input ID
GO Biological Processes	19	GO:1901987	regulation of cell cycle phase transition	19_GO:0050789 regulation of biological process	-2.7	1.5	3.1	24367	487	1562	48	3.1	0.44	207|595|677|678|894|994|1027|1263|1453|1956|1981|2810|3398|5087|5691|5696|5698|5707|5708|5777|5890|5925|6604|6659|7832|7846|8636|10106|10783|11331|29882|51347|51433|51434|54623|54820|55198|55571|55904|79027|79791|80279|113130|246175|286053|406991|407021|407024	AKT1|CCND1|ZFP36L1|ZFP36L2|CCND2|CDC25B|CDKN1B|PLK3|CSNK1D|EGFR|EIF4G1|SFN|ID2|PBX1|PSMB3|PSMB8|PSMB9|PSMD1|PSMD2|PTPN6|RAD51B|RB1|SMARCD3|SOX4|BTG2|TUBA1A|SSNA1|CTDSP2|NEK6|PHB2|ANAPC2|TAOK3|ANAPC5|ANAPC7|PAF1|NDE1|APPL2|CNOT11|KMT2E|ZNF655|FBXO31|CDK5RAP3|CDCA5|CNOT6L|NSMCE2|MIR21|MIR29A|MIR29B1	-1.2	Input ID
Canonical Pathways	11	M3270	ST INTEGRIN SIGNALING PATHWAY		-2.7	2.5	3.5	24367	82	1562	13	0.83	0.23	25|87|207|3611|3675|3679|5034|5291|6464|7094|9479|10188|23452	ABL1|ACTN1|AKT1|ILK|ITGA3|ITGA7|P4HB|PIK3CB|SHC1|TLN1|MAPK8IP1|TNK2|ANGPTL2	-1.2	Input ID
GO Biological Processes	19	GO:0060249	anatomical structure homeostasis	19_GO:0065007 biological regulation	-2.7	1.6	3.2	24367	437	1562	44	2.8	0.42	31|60|154|567|776|1200|1956|2624|3181|3192|3315|3326|4054|4069|4583|4851|5514|5558|5881|5925|5976|6376|6584|6722|6794|7032|7287|9401|9455|9531|9696|9937|10728|23293|23381|23413|51542|58476|64072|79035|120071|145226|220064|286053	ACACA|ACTB|ADRB2|B2M|CACNA1D|TPP1|EGFR|GATA2|HNRNPA2B1|HNRNPU|HSPB1|HSP90AB1|LTBP3|LYZ|MUC2|NOTCH1|PPP1R10|PRIM2|RAC3|RB1|UPF1|CX3CL1|SLC22A5|SRF|STK11|TFF2|TULP1|RECQL4|HOMER2|BAG3|CROCC|DCLRE1A|PTGES3|SMG6|SMG5|NCS1|VPS54|TP53INP2|CDH23|NABP2|LARGE2|RDH12|LTO1|NSMCE2	-1.2	Input ID
GO Biological Processes	19	GO:0062033	positive regulation of mitotic sister chromatid segregation	19_GO:0048518 positive regulation of biological process	-2.7	4.3	4	24367	22	1562	6	0.38	0.16	3192|5925|8678|51433|51434|286053	HNRNPU|RB1|BECN1|ANAPC5|ANAPC7|NSMCE2	-1.2	Input ID
GO Biological Processes	19	GO:0030878	thyroid gland development	19_GO:0032502 developmental process	-2.7	4.3	4	24367	22	1562	6	0.38	0.16	3200|3202|4088|6722|7067|7068	HOXA3|HOXA5|SMAD3|SRF|THRA|THRB	-1.2	Input ID
Reactome Gene Sets	6	R-HSA-9006936	Signaling by TGF-beta family members		-2.7	2.3	3.4	24367	102	1562	15	0.96	0.25	658|3625|3726|4088|4092|5500|6667|7050|7316|7323|9612|23327|23645|56937|57530	BMPR1B|INHBB|JUNB|SMAD3|SMAD7|PPP1CB|SP1|TGIF1|UBC|UBE2D3|NCOR2|NEDD4L|PPP1R15A|PMEPA1|CGN	-1.2	Input ID
GO Biological Processes	19	GO:0060606	tube closure	19_GO:0032502 developmental process	-2.7	2.4	3.5	24367	92	1562	14	0.9	0.24	25|1857|5727|5754|5914|5916|6385|6491|9839|23242|25902|54910|57619|79977	ABL1|DVL3|PTCH1|PTK7|RARA|RARG|SDC4|STIL|ZEB2|COBL|MTHFD1L|SEMA4C|SHROOM3|GRHL2	-1.2	Input ID
GO Biological Processes	19	GO:0072331	signal transduction by p53 class mediator	19_GO:0023052 signaling	-2.7	1.7	3.2	24367	268	1562	30	1.9	0.35	207|1027|1107|1263|1655|1859|2309|2810|3090|3428|4646|6659|6794|6881|7832|10269|10397|10614|10919|23612|51741|55003|55571|64769|79813|80279|151126|246175|340485|406991	AKT1|CDKN1B|CHD3|PLK3|DDX5|DYRK1A|FOXO3|SFN|HIC1|IFI16|MYO6|SOX4|STK11|TAF10|BTG2|ZMPSTE24|NDRG1|HEXIM1|EHMT2|PHLDA3|WWOX|PAK1IP1|CNOT11|MEAF6|EHMT1|CDK5RAP3|ZNF385B|CNOT6L|ACER2|MIR21	-1.2	Input ID
GO Biological Processes	19	GO:0061564	axon development	19_GO:0032502 developmental process	-2.7	1.5	3.1	24367	526	1562	51	3.3	0.45	25|60|214|288|658|1719|1969|2064|2817|2902|3326|3611|3670|3800|4035|4851|4929|5291|5727|5797|5818|5909|6277|6324|6464|6722|6794|7204|7430|8428|8609|8660|8831|9839|10100|10211|10458|23022|23077|23111|23242|23499|29882|51330|54910|55740|57142|57556|64855|91584|113246	ABL1|ACTB|ALCAM|ANK3|BMPR1B|DHFR|EPHA2|ERBB2|GPC1|GRIN1|HSP90AB1|ILK|ISL1|KIF5C|LRP1|NOTCH1|NR4A2|PIK3CB|PTCH1|PTPRM|NECTIN1|RAP1GAP|S100A6|SCN1B|SHC1|SRF|STK11|TRIO|EZR|STK24|KLF7|IRS2|SYNGAP1|ZEB2|TSPAN2|FLOT1|BAIAP2|PALLD|MYCBP2|SPART|COBL|MACF1|ANAPC2|TNFRSF12A|SEMA4C|ENAH|RTN4|SEMA6A|NIBAN2|PLXNA4|C12orf57	-1.2	Input ID
KEGG Pathway	24	hsa05224	Breast cancer		-2.7	2.1	3.3	24367	144	1562	19	1.2	0.28	207|595|1452|1857|1956|2064|2257|2353|2475|3480|4851|4855|5291|5925|6464|6667|8503|23493|81029	AKT1|CCND1|CSNK1A1|DVL3|EGFR|ERBB2|FGF12|FOS|MTOR|IGF1R|NOTCH1|NOTCH4|PIK3CB|RB1|SHC1|SP1|PIK3R3|HEY2|WNT5B	-1.2	Input ID
GO Biological Processes	19	GO:2000045	regulation of G1/S transition of mitotic cell cycle	19_GO:0050789 regulation of biological process	-2.7	1.9	3.3	24367	188	1562	23	1.5	0.3	207|595|894|1027|1263|1956|1981|2810|3398|5777|5925|6659|7832|10106|55198|55571|55904|79027|79791|246175|406991|407021|407024	AKT1|CCND1|CCND2|CDKN1B|PLK3|EGFR|EIF4G1|SFN|ID2|PTPN6|RB1|SOX4|BTG2|CTDSP2|APPL2|CNOT11|KMT2E|ZNF655|FBXO31|CNOT6L|MIR21|MIR29A|MIR29B1	-1.2	Input ID
GO Biological Processes	19	GO:0070371	ERK1 and ERK2 cascade	19_GO:0023052 signaling	-2.7	1.7	3.2	24367	328	1562	35	2.2	0.37	25|177|677|678|920|1236|1956|1969|2064|2192|2889|3146|4035|4851|4920|5031|5155|5322|5345|5777|5801|6237|6367|6376|6464|7430|7534|7786|8837|10347|11331|57556|153090|406991|407019	ABL1|AGER|ZFP36L1|ZFP36L2|CD4|CCR7|EGFR|EPHA2|ERBB2|FBLN1|RAPGEF1|HMGB1|LRP1|NOTCH1|ROR2|P2RY6|PDGFB|PLA2G5|SERPINF2|PTPN6|PTPRR|RRAS|CCL22|CX3CL1|SHC1|EZR|YWHAZ|MAP3K12|CFLAR|ABCA7|PHB2|SEMA6A|DAB2IP|MIR21|MIR27B	-1.2	Input ID
GO Biological Processes	19	GO:0005977	glycogen metabolic process	19_GO:0008152 metabolic process	-2.7	2.6	3.5	24367	73	1562	12	0.77	0.22	207|801|2475|5500|8660|8864|9572|9821|10580|23178|27232|90673	AKT1|CALM1|MTOR|PPP1CB|IRS2|PER2|NR1D1|RB1CC1|SORBS1|PASK|GNMT|PPP1R3E	-1.2	Input ID
KEGG Pathway	24	hsa04141	Protein processing in endoplasmic reticulum		-2.7	2	3.3	24367	166	1562	21	1.3	0.29	468|1410|3303|3304|3305|3326|3337|4780|5034|6048|7323|7494|9871|23645|27102|51128|54788|55432|79748|84447|85479	ATF4|CRYAB|HSPA1A|HSPA1B|HSPA1L|HSP90AB1|DNAJB1|NFE2L2|P4HB|RNF5|UBE2D3|XBP1|SEC24D|PPP1R15A|EIF2AK1|SAR1B|DNAJB12|YOD1|LMAN1L|SYVN1|DNAJC5B	-1.2	Input ID
GO Biological Processes	19	GO:1904951	positive regulation of establishment of protein localization	19_GO:0048518 positive regulation of biological process	-2.6	1.5	3.1	24367	464	1562	46	2.9	0.43	25|177|247|288|1128|1263|1956|2040|2064|2268|2810|3098|3146|3305|3326|3566|3670|3728|4035|4088|5019|5208|6659|6844|7323|7430|7494|7534|8660|9531|10055|10497|25874|27113|51128|54471|54795|55540|58480|65220|79778|80149|81285|83786|114899|163882	ABL1|AGER|ALOX15B|ANK3|CHRM1|PLK3|EGFR|STOM|ERBB2|FGR|SFN|HK1|HMGB1|HSPA1L|HSP90AB1|IL4R|ISL1|JUP|LRP1|SMAD3|OXCT1|PFKFB2|SOX4|VAMP2|UBE2D3|EZR|XBP1|YWHAZ|IRS2|BAG3|SAE1|UNC13B|MPC2|BBC3|SAR1B|MIEF1|TRPM4|IL17RB|RHOU|NADK|MICALL2|ZC3H12A|OR51E2|FRMD8|C1QTNF3|CNST	-1.2	Input ID
GO Biological Processes	19	GO:0032963	collagen metabolic process	19_GO:0008152 metabolic process	-2.6	2.2	3.4	24367	113	1562	16	1	0.25	871|1277|1508|3397|4323|5345|7349|10536|56547|57332|64115|90993|406941|406991|407021|407024	SERPINH1|COL1A1|CTSB|ID1|MMP14|SERPINF2|UCN|P3H3|MMP26|CBX8|VSIR|CREB3L1|MIR149|MIR21|MIR29A|MIR29B1	-1.2	Input ID
GO Biological Processes	19	GO:0007599	hemostasis	19_GO:0065007 biological regulation	-2.6	1.6	3.1	24367	341	1562	36	2.3	0.38	60|87|832|928|1277|1465|1606|1609|2192|2624|3021|3315|3611|3659|3705|3708|4627|4780|5155|5291|5345|5573|5583|5777|5890|6722|7001|7094|7534|8355|8968|9158|10672|30846|84830|221037	ACTB|ACTN1|CAPZB|CD9|COL1A1|CSRP1|DGKA|DGKQ|FBLN1|GATA2|H3-3B|HSPB1|ILK|IRF1|ITPK1|ITPR1|MYH9|NFE2L2|PDGFB|PIK3CB|SERPINF2|PRKAR1A|PRKCH|PTPN6|RAD51B|SRF|PRDX2|TLN1|YWHAZ|H3C8|H3C7|FIBP|GNA13|EHD2|ADTRP|JMJD1C	-1.2	Input ID
GO Biological Processes	19	GO:0034976	response to endoplasmic reticulum stress	19_GO:0050896 response to stimulus	-2.6	1.7	3.2	24367	293	1562	32	2	0.36	468|488|595|598|1051|1200|1981|3303|3708|4000|4780|5034|6048|6464|7094|7494|8893|10106|10211|10551|23645|27113|51035|54788|55432|80279|84447|90993|148327|153090|168620|406985	ATF4|ATP2A2|CCND1|BCL2L1|CEBPB|TPP1|EIF4G1|HSPA1A|ITPR1|LMNA|NFE2L2|P4HB|RNF5|SHC1|TLN1|XBP1|EIF2B5|CTDSP2|FLOT1|AGR2|PPP1R15A|BBC3|UBXN1|DNAJB12|YOD1|CDK5RAP3|SYVN1|CREB3L1|CREB3L4|DAB2IP|BHLHA15|MIR200C	-1.2	Input ID
GO Biological Processes	19	GO:0051348	negative regulation of transferase activity	19_GO:0065007 biological regulation	-2.6	1.7	3.2	24367	293	1562	32	2	0.36	25|207|1027|1850|2810|2873|3192|3315|3480|3611|4092|5573|5777|5787|5795|5925|6895|7538|8660|9479|10114|10221|10614|23603|23624|51347|80279|80824|85450|90007|124790|153090	ABL1|AKT1|CDKN1B|DUSP8|SFN|GPS1|HNRNPU|HSPB1|IGF1R|ILK|SMAD7|PRKAR1A|PTPN6|PTPRB|PTPRJ|RB1|TARBP2|ZFP36|IRS2|MAPK8IP1|HIPK3|TRIB1|HEXIM1|CORO1C|CBLC|TAOK3|CDK5RAP3|DUSP16|ITPRIP|MIDN|HEXIM2|DAB2IP	-1.2	Input ID
GO Biological Processes	19	GO:0010256	endomembrane system organization	19_GO:0071840 cellular component organization or biogenesis	-2.6	1.6	3.1	24367	452	1562	45	2.9	0.42	207|288|488|738|1263|1452|1453|2647|2934|4000|4627|7534|8878|9066|9146|9980|10211|10269|10347|10397|10458|10783|11252|23399|23603|26509|29911|29993|30846|50636|53947|55048|55361|55971|57142|57198|57662|79748|81671|92154|116238|168620|375056|400451|727910	AKT1|ANK3|ATP2A2|VPS51|PLK3|CSNK1A1|CSNK1D|BLOC1S1|GSN|LMNA|MYH9|YWHAZ|SQSTM1|SYT7|HGS|DOP1B|FLOT1|ZMPSTE24|ABCA7|NDRG1|BAIAP2|NEK6|PACSIN2|CTDNEP1|CORO1C|MYOF|HOOK2|PACSIN1|EHD2|ANO7|A4GALT|VPS37C|PI4K2A|BAIAP2L1|RTN4|ATP8B2|CAMSAP3|LMAN1L|VMP1|MTSS2|TLCD1|BHLHA15|MIA3|FAM174B|TLCD2	-1.2	Input ID
Canonical Pathways	11	M200	PID ERA GENOMIC PATHWAY		-2.6	2.7	3.5	24367	64	1562	11	0.7	0.21	595|1051|7494|8125|8204|9612|9687|10521|11331|80781|84458	CCND1|CEBPB|XBP1|ANP32A|NRIP1|NCOR2|GREB1|DDX17|PHB2|COL18A1|LCOR	-1.2	Input ID
KEGG Pathway	24	hsa05214	Glioma		-2.6	2.7	3.5	24367	64	1562	11	0.7	0.21	207|595|801|1956|2475|3480|5155|5291|5925|6464|8503	AKT1|CCND1|CALM1|EGFR|MTOR|IGF1R|PDGFB|PIK3CB|RB1|SHC1|PIK3R3	-1.2	Input ID
Reactome Gene Sets	6	R-HSA-3371497	HSP90 chaperone cycle for steroid hormone receptors (SHR)		-2.6	2.8	3.6	24367	55	1562	10	0.64	0.2	832|2289|3303|3304|3305|3326|3337|7846|10728|84790	CAPZB|FKBP5|HSPA1A|HSPA1B|HSPA1L|HSP90AB1|DNAJB1|TUBA1A|PTGES3|TUBA1C	-1.2	Input ID
GO Biological Processes	19	GO:0001541	ovarian follicle development	19_GO:0022414 reproductive process	-2.6	2.8	3.6	24367	55	1562	10	0.64	0.2	598|658|1051|2309|3625|3955|4323|8890|8893|11144	BCL2L1|BMPR1B|CEBPB|FOXO3|INHBB|LFNG|MMP14|EIF2B4|EIF2B5|DMC1	-1.2	Input ID
GO Biological Processes	19	GO:0046165	alcohol biosynthetic process	19_GO:0008152 metabolic process	-2.6	1.9	3.3	24367	178	1562	22	1.4	0.3	31|47|1609|1718|1719|1727|2194|3158|3612|3707|5031|6667|6720|7108|10654|23541|51477|56848|113026|117283|340485|403313	ACACA|ACLY|DGKQ|DHCR24|DHFR|CYB5R3|FASN|HMGCS2|IMPA1|ITPKB|P2RY6|SP1|SREBF1|TM7SF2|PMVK|SEC14L2|ISYNA1|SPHK2|PLCD3|IP6K3|ACER2|PLPP6	-1.2	Input ID
GO Biological Processes	19	GO:1905451	positive regulation of Fc-gamma receptor signaling pathway involved in phagocytosis	19_GO:0002376 immune system process	-2.6	9.4	4.9	24367	5	1562	3	0.19	0.11	2889|5795|55198	RAPGEF1|PTPRJ|APPL2	-1.2	Input ID
GO Biological Processes	19	GO:0060633	negative regulation of transcription initiation from RNA polymerase II promoter	19_GO:0048519 negative regulation of biological process	-2.6	9.4	4.9	24367	5	1562	3	0.19	0.11	3146|7067|23493	HMGB1|THRA|HEY2	-1.2	Input ID
Reactome Gene Sets	6	R-HSA-5083630	Defective LFNG causes SCDO3		-2.6	9.4	4.9	24367	5	1562	3	0.19	0.11	3955|4851|4855	LFNG|NOTCH1|NOTCH4	-1.2	Input ID
GO Biological Processes	19	GO:0072144	glomerular mesangial cell development	19_GO:0032502 developmental process	-2.6	9.4	4.9	24367	5	1562	3	0.19	0.11	59|4851|5155	ACTA2|NOTCH1|PDGFB	-1.2	Input ID
GO Biological Processes	19	GO:0030222	eosinophil differentiation	19_GO:0002376 immune system process	-2.6	9.4	4.9	24367	5	1562	3	0.19	0.11	2624|10221|64806	GATA2|TRIB1|IL25	-1.2	Input ID
GO Biological Processes	19	GO:0060481	lobar bronchus epithelium development	19_GO:0032502 developmental process	-2.6	9.4	4.9	24367	5	1562	3	0.19	0.11	3202|10551|25803	HOXA5|AGR2|SPDEF	-1.2	Input ID
Reactome Gene Sets	6	R-HSA-8935964	RUNX1 regulates expression of components of tight junctions		-2.6	9.4	4.9	24367	5	1562	3	0.19	0.11	861|865|7082	RUNX1|CBFB|TJP1	-1.2	Input ID
GO Biological Processes	19	GO:0090131	mesenchyme migration	19_GO:0032502 developmental process	-2.6	9.4	4.9	24367	5	1562	3	0.19	0.11	59|72|2294	ACTA2|ACTG2|FOXF1	-1.2	Input ID
GO Biological Processes	19	GO:0021563	glossopharyngeal nerve development	19_GO:0032502 developmental process	-2.6	9.4	4.9	24367	5	1562	3	0.19	0.11	3200|89797|91584	HOXA3|NAV2|PLXNA4	-1.2	Input ID
GO Biological Processes	19	GO:0007386	compartment pattern specification	19_GO:0032502 developmental process	-2.6	9.4	4.9	24367	5	1562	3	0.19	0.11	3955|4851|5090	LFNG|NOTCH1|PBX3	-1.2	Input ID
GO Biological Processes	19	GO:1902731	negative regulation of chondrocyte proliferation	19_GO:0008283 cell proliferation	-2.6	9.4	4.9	24367	5	1562	3	0.19	0.11	658|4092|406991	BMPR1B|SMAD7|MIR21	-1.2	Input ID
GO Biological Processes	19	GO:0060560	developmental growth involved in morphogenesis	19_GO:0040007 growth	-2.6	1.8	3.2	24367	235	1562	27	1.7	0.33	25|214|3239|3326|3611|4035|4851|5754|5916|5967|6722|6794|6928|9839|23111|23242|23327|23499|29882|51330|54910|55897|57142|57556|84445|91584|114804	ABL1|ALCAM|HOXD13|HSP90AB1|ILK|LRP1|NOTCH1|PTK7|RARG|REG1A|SRF|STK11|HNF1B|ZEB2|SPART|COBL|NEDD4L|MACF1|ANAPC2|TNFRSF12A|SEMA4C|MESP1|RTN4|SEMA6A|LZTS2|PLXNA4|RNF157	-1.2	Input ID
GO Biological Processes	19	GO:0046777	protein autophosphorylation	19_GO:0008152 metabolic process	-2.6	1.8	3.2	24367	235	1562	27	1.7	0.33	25|207|801|1195|1612|1859|1956|2050|2064|2268|2475|2872|3480|5155|5527|6794|7786|8428|10188|10645|10783|22848|22853|23178|27102|51347|150094	ABL1|AKT1|CALM1|CLK1|DAPK1|DYRK1A|EGFR|EPHB4|ERBB2|FGR|MTOR|MKNK2|IGF1R|PDGFB|PPP2R5C|STK11|MAP3K12|STK24|TNK2|CAMKK2|NEK6|AAK1|LMTK2|PASK|EIF2AK1|TAOK3|SIK1	-1.2	Input ID
GO Biological Processes	19	GO:0050817	coagulation	19_GO:0032501 multicellular organismal process	-2.6	1.6	3.1	24367	342	1562	36	2.3	0.38	60|87|832|928|1277|1465|1606|1609|2192|2624|3021|3315|3611|3659|3705|3708|4627|4780|5155|5291|5345|5573|5583|5777|5890|6722|7001|7094|7534|8355|8968|9158|10672|30846|84830|221037	ACTB|ACTN1|CAPZB|CD9|COL1A1|CSRP1|DGKA|DGKQ|FBLN1|GATA2|H3-3B|HSPB1|ILK|IRF1|ITPK1|ITPR1|MYH9|NFE2L2|PDGFB|PIK3CB|SERPINF2|PRKAR1A|PRKCH|PTPN6|RAD51B|SRF|PRDX2|TLN1|YWHAZ|H3C8|H3C7|FIBP|GNA13|EHD2|ADTRP|JMJD1C	-1.2	Input ID
KEGG Pathway	24	hsa04151	PI3K-Akt signaling pathway		-2.6	1.6	3.1	24367	342	1562	36	2.3	0.38	207|468|595|598|894|1027|1128|1277|1282|1284|1956|1969|2257|2309|2475|2784|3164|3326|3480|3566|3675|3679|3695|3909|4170|5155|5291|5527|6256|6794|7534|8503|10161|90993|148327|200186	AKT1|ATF4|CCND1|BCL2L1|CCND2|CDKN1B|CHRM1|COL1A1|COL4A1|COL4A2|EGFR|EPHA2|FGF12|FOXO3|MTOR|GNB3|NR4A1|HSP90AB1|IGF1R|IL4R|ITGA3|ITGA7|ITGB7|LAMA3|MCL1|PDGFB|PIK3CB|PPP2R5C|RXRA|STK11|YWHAZ|PIK3R3|LPAR6|CREB3L1|CREB3L4|CRTC2	-1.2	Input ID
Canonical Pathways	11	M207	PID RETINOIC ACID PATHWAY		-2.6	3.6	3.8	24367	30	1562	7	0.45	0.17	207|5914|5915|5916|6256|8204|9612	AKT1|RARA|RARB|RARG|RXRA|NRIP1|NCOR2	-1.2	Input ID
Reactome Gene Sets	6	R-HSA-3000157	Laminin interactions		-2.6	3.6	3.8	24367	30	1562	7	0.45	0.17	1282|1284|3339|3675|3679|3909|80781	COL4A1|COL4A2|HSPG2|ITGA3|ITGA7|LAMA3|COL18A1	-1.2	Input ID
GO Biological Processes	19	GO:0014037	Schwann cell differentiation	19_GO:0032502 developmental process	-2.6	3.3	3.7	24367	38	1562	8	0.51	0.18	207|2065|2817|3611|4665|8506|10397|57211	AKT1|ERBB3|GPC1|ILK|NAB2|CNTNAP1|NDRG1|ADGRG6	-1.2	Input ID
GO Biological Processes	19	GO:0042149	cellular response to glucose starvation	19_GO:0050896 response to stimulus	-2.6	3.3	3.7	24367	38	1562	8	0.51	0.18	468|3428|4780|7494|8678|9463|80149|168620	ATF4|IFI16|NFE2L2|XBP1|BECN1|PICK1|ZC3H12A|BHLHA15	-1.2	Input ID
GO Biological Processes	19	GO:0051493	regulation of cytoskeleton organization	19_GO:0071840 cellular component organization or biogenesis	-2.6	1.5	3.1	24367	555	1562	53	3.4	0.46	25|390|636|832|1027|1072|1236|1859|2475|2934|3192|3303|3304|3397|3611|4035|4088|5345|5881|6376|6385|6491|6904|7082|7430|9181|9463|10458|10788|11078|11346|22998|23077|23187|23189|23433|51474|54434|54509|55160|55521|55971|57159|57662|58480|79969|84084|85458|171024|285590|406941|406991|100505385	ABL1|RND3|BICD1|CAPZB|CDKN1B|CFL1|CCR7|DYRK1A|MTOR|GSN|HNRNPU|HSPA1A|HSPA1B|ID1|ILK|LRP1|SMAD3|SERPINF2|RAC3|CX3CL1|SDC4|STIL|TBCD|TJP1|EZR|ARHGEF2|PICK1|BAIAP2|IQGAP2|TRIOBP|SYNPO|LIMCH1|MYCBP2|PHLDB1|KANK1|RHOQ|LIMA1|SSH1|RHOF|ARHGEF10L|TRIM36|BAIAP2L1|TRIM54|CAMSAP3|RHOU|ATAT1|RAB6C|DIXDC1|SYNPO2|SH3PXD2B|MIR149|MIR21|IQCJ-SCHIP1	-1.2	Input ID
GO Biological Processes	19	GO:0044042	glucan metabolic process	19_GO:0008152 metabolic process	-2.6	2.5	3.4	24367	74	1562	12	0.77	0.22	207|801|2475|5500|8660|8864|9572|9821|10580|23178|27232|90673	AKT1|CALM1|MTOR|PPP1CB|IRS2|PER2|NR1D1|RB1CC1|SORBS1|PASK|GNMT|PPP1R3E	-1.2	Input ID
GO Biological Processes	19	GO:0006073	cellular glucan metabolic process	19_GO:0008152 metabolic process	-2.6	2.5	3.4	24367	74	1562	12	0.77	0.22	207|801|2475|5500|8660|8864|9572|9821|10580|23178|27232|90673	AKT1|CALM1|MTOR|PPP1CB|IRS2|PER2|NR1D1|RB1CC1|SORBS1|PASK|GNMT|PPP1R3E	-1.2	Input ID
GO Biological Processes	19	GO:0035195	gene silencing by miRNA	19_GO:0048519 negative regulation of biological process	-2.6	1.6	3.1	24367	404	1562	41	2.6	0.4	1655|1956|1981|3021|3181|4088|4855|5430|5530|6895|7538|8355|8968|9612|10269|51593|79670|80149|283131|406887|406890|406900|406910|406911|406921|406926|406933|406940|406941|406985|406991|406994|407014|407019|407021|407024|407030|407050|693120|693224|724031	DDX5|EGFR|EIF4G1|H3-3B|HNRNPA2B1|SMAD3|NOTCH4|POLR2A|PPP3CA|TARBP2|ZFP36|H3C8|H3C7|NCOR2|ZMPSTE24|SRRT|TUT7|ZC3H12A|NEAT1|MIRLET7E|MIRLET7G|MIR106B|MIR125A|MIR125B1|MIR132|MIR135A2|MIR141|MIR148A|MIR149|MIR200C|MIR21|MIR212|MIR25|MIR27B|MIR29A|MIR29B1|MIR30B|MIR93|MIR33B|MIR639|MIR661	-1.2	Input ID
GO Biological Processes	19	GO:0007548	sex differentiation	19_GO:0022414 reproductive process	-2.6	1.7	3.1	24367	271	1562	30	1.9	0.35	595|598|599|638|658|1051|1718|2309|3021|3205|3206|3207|3239|3625|3955|4323|4824|4920|5087|5914|6382|6926|8204|8531|8890|8893|10370|11144|25976|84159	CCND1|BCL2L1|BCL2L2|BIK|BMPR1B|CEBPB|DHCR24|FOXO3|H3-3B|HOXA9|HOXA10|HOXA11|HOXD13|INHBB|LFNG|MMP14|NKX3-1|ROR2|PBX1|RARA|SDC1|TBX3|NRIP1|YBX3|EIF2B4|EIF2B5|CITED2|DMC1|TIPARP|ARID5B	-1.2	Input ID
GO Biological Processes	19	GO:0010675	regulation of cellular carbohydrate metabolic process	19_GO:0008152 metabolic process	-2.6	2	3.3	24367	146	1562	19	1.2	0.28	207|1609|2475|2784|2875|5031|5208|5500|6097|8660|10269|10580|23178|27232|85414|90007|90673|114899|150094	AKT1|DGKQ|MTOR|GNB3|GPT|P2RY6|PFKFB2|PPP1CB|RORC|IRS2|ZMPSTE24|SORBS1|PASK|GNMT|SLC45A3|MIDN|PPP1R3E|C1QTNF3|SIK1	-1.2	Input ID
GO Biological Processes	19	GO:0007050	cell cycle arrest	19_GO:0048519 negative regulation of biological process	-2.6	1.8	3.2	24367	236	1562	27	1.7	0.33	25|595|1027|1263|1718|2475|2810|3326|3398|3611|3659|4088|4824|4851|5925|6659|6794|7832|23645|51719|55571|55904|81617|84275|153090|246175|339479	ABL1|CCND1|CDKN1B|PLK3|DHCR24|MTOR|SFN|HSP90AB1|ID2|ILK|IRF1|SMAD3|NKX3-1|NOTCH1|RB1|SOX4|STK11|BTG2|PPP1R15A|CAB39|CNOT11|KMT2E|CAB39L|SLC25A33|DAB2IP|CNOT6L|BRINP3	-1.2	Input ID
GO Biological Processes	19	GO:0043393	regulation of protein binding	19_GO:0065007 biological regulation	-2.6	1.8	3.2	24367	213	1562	25	1.6	0.32	25|60|154|166|207|302|488|567|3200|3326|3397|3955|4035|4824|4931|5155|5195|5986|6604|10211|10267|57326|129531|406940|407019	ABL1|ACTB|ADRB2|TLE5|AKT1|ANXA2|ATP2A2|B2M|HOXA3|HSP90AB1|ID1|LFNG|LRP1|NKX3-1|NVL|PDGFB|PEX14|RFNG|SMARCD3|FLOT1|RAMP1|PBXIP1|MITD1|MIR148A|MIR27B	-1.2	Input ID
GO Biological Processes	19	GO:0005996	monosaccharide metabolic process	19_GO:0008152 metabolic process	-2.6	1.7	3.1	24367	295	1562	32	2	0.36	207|468|1468|1528|1609|1727|2026|2475|2683|2784|2875|3098|4191|5208|5315|5500|6097|8660|8864|10269|10580|23178|27232|51181|51363|85414|90007|90673|114899|132158|150094|200186	AKT1|ATF4|SLC25A10|CYB5A|DGKQ|CYB5R3|ENO2|MTOR|B4GALT1|GNB3|GPT|HK1|MDH2|PFKFB2|PKM|PPP1CB|RORC|IRS2|PER2|ZMPSTE24|SORBS1|PASK|GNMT|DCXR|CHST15|SLC45A3|MIDN|PPP1R3E|C1QTNF3|GLYCTK|SIK1|CRTC2	-1.2	Input ID
GO Biological Processes	19	GO:0032231	regulation of actin filament bundle assembly	19_GO:0071840 cellular component organization or biogenesis	-2.6	2.2	3.3	24367	104	1562	15	0.96	0.25	25|2475|3397|4088|5345|6376|6385|7082|11346|22998|55160|171024|285590|406941|406991	ABL1|MTOR|ID1|SMAD3|SERPINF2|CX3CL1|SDC4|TJP1|SYNPO|LIMCH1|ARHGEF10L|SYNPO2|SH3PXD2B|MIR149|MIR21	-1.2	Input ID
GO Biological Processes	19	GO:0031047	gene silencing by RNA	19_GO:0048519 negative regulation of biological process	-2.6	1.6	3.1	24367	442	1562	44	2.8	0.42	1655|1956|1981|3021|3181|4088|4855|5430|5530|6895|7538|8355|8968|9612|10269|10521|51593|55571|79670|80149|246175|283131|406887|406890|406900|406910|406911|406921|406926|406933|406940|406941|406985|406991|406994|407014|407019|407021|407024|407030|407050|693120|693224|724031	DDX5|EGFR|EIF4G1|H3-3B|HNRNPA2B1|SMAD3|NOTCH4|POLR2A|PPP3CA|TARBP2|ZFP36|H3C8|H3C7|NCOR2|ZMPSTE24|DDX17|SRRT|CNOT11|TUT7|ZC3H12A|CNOT6L|NEAT1|MIRLET7E|MIRLET7G|MIR106B|MIR125A|MIR125B1|MIR132|MIR135A2|MIR141|MIR148A|MIR149|MIR200C|MIR21|MIR212|MIR25|MIR27B|MIR29A|MIR29B1|MIR30B|MIR93|MIR33B|MIR639|MIR661	-1.2	Input ID
Reactome Gene Sets	6	R-HSA-381340	Transcriptional regulation of white adipocyte differentiation		-2.6	2.4	3.4	24367	84	1562	13	0.83	0.23	1051|6256|6604|6720|9441|9612|9967|10974|23054|23097|55090|55588|168544	CEBPB|RXRA|SMARCD3|SREBF1|MED26|NCOR2|THRAP3|ADIRF|NCOA6|CDK19|MED9|MED29|ZNF467	-1.2	Input ID
GO Biological Processes	19	GO:0097061	dendritic spine organization	19_GO:0071840 cellular component organization or biogenesis	-2.6	2.4	3.4	24367	84	1562	13	0.83	0.23	1072|3480|3675|5641|9463|10458|10611|22941|23316|23613|51104|85461|407030	CFL1|IGF1R|ITGA3|LGMN|PICK1|BAIAP2|PDLIM5|SHANK2|CUX2|ZMYND8|ABHD17B|TANC1|MIR30B	-1.2	Input ID
GO Biological Processes	19	GO:0034109	homotypic cell-cell adhesion	19_GO:0022610 biological adhesion	-2.6	2.4	3.4	24367	84	1562	13	0.83	0.23	60|87|288|928|1465|3315|3611|3728|4627|5291|5777|7094|9158	ACTB|ACTN1|ANK3|CD9|CSRP1|HSPB1|ILK|JUP|MYH9|PIK3CB|PTPN6|TLN1|FIBP	-1.2	Input ID
GO Biological Processes	19	GO:0060218	hematopoietic stem cell differentiation	19_GO:0002376 immune system process	-2.6	2.4	3.4	24367	84	1562	13	0.83	0.23	25|861|865|1106|2624|4780|5691|5696|5698|5707|5708|6722|10443	ABL1|RUNX1|CBFB|CHD2|GATA2|NFE2L2|PSMB3|PSMB8|PSMB9|PSMD1|PSMD2|SRF|N4BP2L2	-1.2	Input ID
GO Biological Processes	19	GO:0003211	cardiac ventricle formation	19_GO:0032502 developmental process	-2.6	6.2	4.3	24367	10	1562	4	0.26	0.13	4851|6604|6659|55897	NOTCH1|SMARCD3|SOX4|MESP1	-1.2	Input ID
GO Biological Processes	19	GO:0061140	lung secretory cell differentiation	19_GO:0032502 developmental process	-2.6	6.2	4.3	24367	10	1562	4	0.26	0.13	3202|7965|10551|25803	HOXA5|AIMP2|AGR2|SPDEF	-1.2	Input ID
GO Biological Processes	19	GO:0001768	establishment of T cell polarity	19_GO:0002376 immune system process	-2.6	6.2	4.3	24367	10	1562	4	0.26	0.13	1236|2319|2934|4627	CCR7|FLOT2|GSN|MYH9	-1.2	Input ID
GO Biological Processes	19	GO:0035973	aggrephagy	19_GO:0008152 metabolic process	-2.6	6.2	4.3	24367	10	1562	4	0.26	0.13	8878|9531|26353|124997	SQSTM1|BAG3|HSPB8|WDR81	-1.2	Input ID
GO Biological Processes	19	GO:0045647	negative regulation of erythrocyte differentiation	19_GO:0002376 immune system process	-2.6	6.2	4.3	24367	10	1562	4	0.26	0.13	677|3202|7538|51621	ZFP36L1|HOXA5|ZFP36|KLF13	-1.2	Input ID
GO Biological Processes	19	GO:0006390	mitochondrial transcription	19_GO:0008152 metabolic process	-2.6	4.9	4.1	24367	16	1562	5	0.32	0.14	2309|6182|56652|84275|130916	FOXO3|MRPL12|TWNK|SLC25A33|MTERF4	-1.2	Input ID
Reactome Gene Sets	6	R-HSA-9614657	FOXO-mediated transcription of cell death genes		-2.6	4.9	4.1	24367	16	1562	5	0.32	0.14	604|2309|6794|10370|27113	BCL6|FOXO3|STK11|CITED2|BBC3	-1.2	Input ID
GO Biological Processes	19	GO:1900121	negative regulation of receptor binding	19_GO:0065007 biological regulation	-2.6	4.9	4.1	24367	16	1562	5	0.32	0.14	488|567|4824|406940|407019	ATP2A2|B2M|NKX3-1|MIR148A|MIR27B	-1.2	Input ID
GO Biological Processes	19	GO:0045623	negative regulation of T-helper cell differentiation	19_GO:0022610 biological adhesion	-2.6	4.9	4.1	24367	16	1562	5	0.32	0.14	604|3566|4092|51043|80149	BCL6|IL4R|SMAD7|ZBTB7B|ZC3H12A	-1.2	Input ID
GO Biological Processes	19	GO:0001838	embryonic epithelial tube formation	19_GO:0032502 developmental process	-2.6	2.1	3.3	24367	125	1562	17	1.1	0.26	25|1072|1857|5727|5754|5914|5916|6385|6491|6659|6928|9839|23242|25902|54910|57619|79977	ABL1|CFL1|DVL3|PTCH1|PTK7|RARA|RARG|SDC4|STIL|SOX4|HNF1B|ZEB2|COBL|MTHFD1L|SEMA4C|SHROOM3|GRHL2	-1.2	Input ID
GO Biological Processes	19	GO:0140253	cell-cell fusion	19_GO:0009987 cellular process	-2.6	2.6	3.5	24367	65	1562	11	0.7	0.21	928|3566|4627|8837|9518|9644|10211|26509|30846|51177|85461	CD9|IL4R|MYH9|CFLAR|GDF15|SH3PXD2A|FLOT1|MYOF|EHD2|PLEKHO1|TANC1	-1.2	Input ID
GO Biological Processes	19	GO:0000768	syncytium formation by plasma membrane fusion	19_GO:0032502 developmental process	-2.6	2.6	3.5	24367	65	1562	11	0.7	0.21	928|3566|4627|8837|9518|9644|10211|26509|30846|51177|85461	CD9|IL4R|MYH9|CFLAR|GDF15|SH3PXD2A|FLOT1|MYOF|EHD2|PLEKHO1|TANC1	-1.2	Input ID
GO Biological Processes	19	GO:0021537	telencephalon development	19_GO:0032502 developmental process	-2.6	1.7	3.1	24367	260	1562	29	1.9	0.34	220|1745|1746|1767|1956|2902|3398|4035|5194|5914|5915|6722|6867|7832|8893|9839|10579|23135|23603|54820|56949|57142|79969|85458|91584|113246|153090|200894|317762	ALDH1A3|DLX1|DLX2|DNAH5|EGFR|GRIN1|ID2|LRP1|PEX13|RARA|RARB|SRF|TACC1|BTG2|EIF2B5|ZEB2|TACC2|KDM6B|CORO1C|NDE1|XAB2|RTN4|ATAT1|DIXDC1|PLXNA4|C12orf57|DAB2IP|ARL13B|CCDC85C	-1.2	Input ID
GO Biological Processes	19	GO:2001239	regulation of extrinsic apoptotic signaling pathway in absence of ligand	19_GO:0023052 signaling	-2.6	3	3.6	24367	47	1562	9	0.58	0.19	207|598|2139|3303|3304|4170|6376|7001|51741	AKT1|BCL2L1|EYA2|HSPA1A|HSPA1B|MCL1|CX3CL1|PRDX2|WWOX	-1.2	Input ID
GO Biological Processes	19	GO:0120163	negative regulation of cold-induced thermogenesis	19_GO:0048519 negative regulation of biological process	-2.6	3	3.6	24367	47	1562	9	0.58	0.19	468|3397|4851|4883|5925|6794|7090|9572|57561	ATF4|ID1|NOTCH1|NPR3|RB1|STK11|TLE3|NR1D1|ARRDC3	-1.2	Input ID
GO Biological Processes	19	GO:0045601	regulation of endothelial cell differentiation	19_GO:0032502 developmental process	-2.6	3	3.6	24367	47	1562	9	0.58	0.19	694|3397|4851|4855|7132|81575|406985|406991|407056	BTG1|ID1|NOTCH1|NOTCH4|TNFRSF1A|APOLD1|MIR200C|MIR21|MIR99B	-1.2	Input ID
GO Biological Processes	19	GO:0042551	neuron maturation	19_GO:0032502 developmental process	-2.6	3	3.6	24367	47	1562	9	0.58	0.19	2475|4929|5881|5925|6376|9463|23787|54738|84530	MTOR|NR4A2|RAC3|RB1|CX3CL1|PICK1|MTCH1|FEV|SRRM4	-1.2	Input ID
GO Biological Processes	19	GO:2000810	regulation of bicellular tight junction assembly	19_GO:0071840 cellular component organization or biogenesis	-2.6	4.1	3.9	24367	23	1562	6	0.38	0.16	861|865|1365|1969|5583|7082	RUNX1|CBFB|CLDN3|EPHA2|PRKCH|TJP1	-1.1	Input ID
Reactome Gene Sets	6	R-HSA-2173795	Downregulation of SMAD2/3:SMAD4 transcriptional activity		-2.6	4.1	3.9	24367	23	1562	6	0.38	0.16	4088|7050|7316|7323|9612|23327	SMAD3|TGIF1|UBC|UBE2D3|NCOR2|NEDD4L	-1.1	Input ID
Reactome Gene Sets	6	R-HSA-450408	AUF1 (hnRNP D0) binds and destabilizes mRNA		-2.6	2.8	3.5	24367	56	1562	10	0.64	0.2	1981|3303|3304|3315|5691|5696|5698|5707|5708|7316	EIF4G1|HSPA1A|HSPA1B|HSPB1|PSMB3|PSMB8|PSMB9|PSMD1|PSMD2|UBC	-1.1	Input ID
GO Biological Processes	19	GO:0070372	regulation of ERK1 and ERK2 cascade	19_GO:0023052 signaling	-2.6	1.7	3.1	24367	308	1562	33	2.1	0.36	25|177|920|1236|1956|1969|2064|2192|2889|3146|4035|4851|4920|5031|5155|5322|5345|5777|5801|6237|6367|6376|6464|7430|7534|7786|8837|10347|11331|57556|153090|406991|407019	ABL1|AGER|CD4|CCR7|EGFR|EPHA2|ERBB2|FBLN1|RAPGEF1|HMGB1|LRP1|NOTCH1|ROR2|P2RY6|PDGFB|PLA2G5|SERPINF2|PTPN6|PTPRR|RRAS|CCL22|CX3CL1|SHC1|EZR|YWHAZ|MAP3K12|CFLAR|ABCA7|PHB2|SEMA6A|DAB2IP|MIR21|MIR27B	-1.1	Input ID
Reactome Gene Sets	6	R-HSA-109582	Hemostasis		-2.6	1.5	3	24367	622	1562	58	3.7	0.48	25|60|81|87|207|302|488|801|832|928|967|1072|1277|1521|1606|1609|2268|2624|2784|2817|2982|3021|3659|3675|3705|3708|3833|5152|5155|5291|5345|5527|5573|5583|5777|5890|6382|6385|6464|6678|7094|7534|7846|8355|8503|8968|9123|9463|9732|10257|10672|23052|23539|30846|84790|221037|221955|374354	ABL1|ACTB|ACTN4|ACTN1|AKT1|ANXA2|ATP2A2|CALM1|CAPZB|CD9|CD63|CFL1|COL1A1|CTSW|DGKA|DGKQ|FGR|GATA2|GNB3|GPC1|GUCY1A1|H3-3B|IRF1|ITGA3|ITPK1|ITPR1|KIFC1|PDE9A|PDGFB|PIK3CB|SERPINF2|PPP2R5C|PRKAR1A|PRKCH|PTPN6|RAD51B|SDC1|SDC4|SHC1|SPARC|TLN1|YWHAZ|TUBA1A|H3C8|PIK3R3|H3C7|SLC16A3|PICK1|DOCK4|ABCC4|GNA13|ENDOD1|SLC16A8|EHD2|TUBA1C|JMJD1C|DAGLB|NHLRC2	-1.1	Input ID
Reactome Gene Sets	6	R-HSA-187037	Signaling by NTRK1 (TRKA)		-2.6	2.2	3.3	24367	115	1562	16	1	0.25	1211|2353|2889|3397|3398|3399|3726|3727|4209|4665|5291|6464|6722|8061|8660|10221	CLTA|FOS|RAPGEF1|ID1|ID2|ID3|JUNB|JUND|MEF2D|NAB2|PIK3CB|SHC1|SRF|FOSL1|IRS2|TRIB1	-1.1	Input ID
GO Biological Processes	19	GO:0018394	peptidyl-lysine acetylation	19_GO:0008152 metabolic process	-2.6	1.9	3.2	24367	169	1562	21	1.3	0.29	1487|2624|2647|3670|5187|6659|6881|7703|8986|10269|23326|23338|23558|55689|56848|64769|79969|84148|90780|200186|339287	CTBP1|GATA2|BLOC1S1|ISL1|PER1|SOX4|TAF10|PCGF2|RPS6KA4|ZMPSTE24|USP22|JADE2|WBP2|YEATS2|SPHK2|MEAF6|ATAT1|KAT8|PYGO2|CRTC2|MSL1	-1.1	Input ID
GO Biological Processes	19	GO:0016358	dendrite development	19_GO:0032502 developmental process	-2.6	1.8	3.1	24367	249	1562	28	1.8	0.34	473|1072|1523|2475|2902|3397|3611|5530|6794|7287|8609|8831|9231|10160|10458|10611|22849|22941|23242|23316|23327|23613|29882|29993|57492|79791|153090|100132074	RERE|CFL1|CUX1|MTOR|GRIN1|ID1|ILK|PPP3CA|STK11|TULP1|KLF7|SYNGAP1|DLG5|FARP1|BAIAP2|PDLIM5|CPEB3|SHANK2|COBL|CUX2|NEDD4L|ZMYND8|ANAPC2|PACSIN1|ARID1B|FBXO31|DAB2IP|FOXO6	-1.1	Input ID
GO Biological Processes	19	GO:0010770	positive regulation of cell morphogenesis involved in differentiation	19_GO:0048518 positive regulation of biological process	-2.6	2	3.2	24367	158	1562	20	1.3	0.28	25|1523|3611|3987|4035|4739|5034|5881|6239|6722|6794|9839|10458|11078|23316|23499|29882|51330|79791|91584	ABL1|CUX1|ILK|LIMS1|LRP1|NEDD9|P4HB|RAC3|RREB1|SRF|STK11|ZEB2|BAIAP2|TRIOBP|CUX2|MACF1|ANAPC2|TNFRSF12A|FBXO31|PLXNA4	-1.1	Input ID
GO Biological Processes	19	GO:1902903	regulation of supramolecular fiber organization	19_GO:0071840 cellular component organization or biogenesis	-2.5	1.6	3.1	24367	370	1562	38	2.4	0.39	25|832|1027|1072|1236|1410|1859|2475|2934|3303|3304|3397|4088|5345|5925|6376|6385|6904|7082|9181|9463|10458|10788|11078|11346|22998|23189|51474|54434|55160|55971|57159|57662|171024|285590|406941|406991|407024	ABL1|CAPZB|CDKN1B|CFL1|CCR7|CRYAB|DYRK1A|MTOR|GSN|HSPA1A|HSPA1B|ID1|SMAD3|SERPINF2|RB1|CX3CL1|SDC4|TBCD|TJP1|ARHGEF2|PICK1|BAIAP2|IQGAP2|TRIOBP|SYNPO|LIMCH1|KANK1|LIMA1|SSH1|ARHGEF10L|BAIAP2L1|TRIM54|CAMSAP3|SYNPO2|SH3PXD2B|MIR149|MIR21|MIR29B1	-1.1	Input ID
GO Biological Processes	19	GO:0045862	positive regulation of proteolysis	19_GO:0048518 positive regulation of biological process	-2.5	1.6	3.1	24367	370	1562	38	2.4	0.39	177|207|355|1263|1364|1365|1452|1453|1612|2192|2902|2934|3146|3249|3303|3304|3428|4088|4092|4323|4627|4780|4824|5641|8837|9705|10221|23787|25820|27113|27166|64115|80149|80279|153090|340485|406991|407024	AGER|AKT1|FAS|PLK3|CLDN4|CLDN3|CSNK1A1|CSNK1D|DAPK1|FBLN1|GRIN1|GSN|HMGB1|HPN|HSPA1A|HSPA1B|IFI16|SMAD3|SMAD7|MMP14|MYH9|NFE2L2|NKX3-1|LGMN|CFLAR|ST18|TRIB1|MTCH1|ARIH1|BBC3|PRELID1|VSIR|ZC3H12A|CDK5RAP3|DAB2IP|ACER2|MIR21|MIR29B1	-1.1	Input ID
GO Biological Processes	19	GO:0002028	regulation of sodium ion transport	19_GO:0051179 localization	-2.5	2.4	3.3	24367	85	1562	13	0.83	0.23	81|154|207|288|476|2040|2257|5187|5652|6324|7402|23327|150094	ACTN4|ADRB2|AKT1|ANK3|ATP1A1|STOM|FGF12|PER1|PRSS8|SCN1B|UTRN|NEDD4L|SIK1	-1.1	Input ID
GO Biological Processes	19	GO:1901532	regulation of hematopoietic progenitor cell differentiation	19_GO:0002376 immune system process	-2.5	2.4	3.3	24367	85	1562	13	0.83	0.23	25|861|865|2624|4780|4851|5691|5696|5698|5707|5708|10443|22890	ABL1|RUNX1|CBFB|GATA2|NFE2L2|NOTCH1|PSMB3|PSMB8|PSMB9|PSMD1|PSMD2|N4BP2L2|ZBTB1	-1.1	Input ID
GO Biological Processes	19	GO:0035886	vascular smooth muscle cell differentiation	19_GO:0032502 developmental process	-2.5	3.2	3.6	24367	39	1562	8	0.51	0.18	4775|4851|5155|6722|23493|55897|406911|406991	NFATC3|NOTCH1|PDGFB|SRF|HEY2|MESP1|MIR125B1|MIR21	-1.1	Input ID
GO Biological Processes	19	GO:0045684	positive regulation of epidermis development	19_GO:0048518 positive regulation of biological process	-2.5	3.2	3.6	24367	39	1562	8	0.51	0.18	247|2810|4851|5583|5727|6820|8643|84283	ALOX15B|SFN|NOTCH1|PRKCH|PTCH1|SULT2B1|PTCH2|TMEM79	-1.1	Input ID
GO Biological Processes	19	GO:0008361	regulation of cell size	19_GO:0071840 cellular component organization or biogenesis	-2.5	1.9	3.2	24367	181	1562	22	1.4	0.3	25|207|2475|2784|3326|3611|4035|5916|6722|7349|7430|9821|23111|23499|29882|51330|54910|56262|56996|57142|57556|91584	ABL1|AKT1|MTOR|GNB3|HSP90AB1|ILK|LRP1|RARG|SRF|UCN|EZR|RB1CC1|SPART|MACF1|ANAPC2|TNFRSF12A|SEMA4C|LRRC8A|SLC12A9|RTN4|SEMA6A|PLXNA4	-1.1	Input ID
GO Biological Processes	19	GO:0046330	positive regulation of JNK cascade	19_GO:0048518 positive regulation of biological process	-2.5	2	3.2	24367	137	1562	18	1.2	0.27	177|1236|1857|3146|4055|4920|5345|7185|7786|9043|9479|9618|9821|9839|51347|57630|153090|221472	AGER|CCR7|DVL3|HMGB1|LTBR|ROR2|SERPINF2|TRAF1|MAP3K12|SPAG9|MAPK8IP1|TRAF4|RB1CC1|ZEB2|TAOK3|SH3RF1|DAB2IP|FGD2	-1.1	Input ID
GO Biological Processes	19	GO:0045589	regulation of regulatory T cell differentiation	19_GO:0002376 immune system process	-2.5	3.5	3.7	24367	31	1562	7	0.45	0.17	604|861|865|3659|64115|406991|407030	BCL6|RUNX1|CBFB|IRF1|VSIR|MIR21|MIR30B	-1.1	Input ID
GO Biological Processes	19	GO:0045737	positive regulation of cyclin-dependent protein serine/threonine kinase activity	19_GO:0048518 positive regulation of biological process	-2.5	3.5	3.7	24367	31	1562	7	0.45	0.17	207|595|894|1027|1163|1956|5155	AKT1|CCND1|CCND2|CDKN1B|CKS1B|EGFR|PDGFB	-1.1	Input ID
GO Biological Processes	19	GO:0010564	regulation of cell cycle process	19_GO:0050789 regulation of biological process	-2.5	1.4	2.9	24367	795	1562	71	4.5	0.53	207|595|598|604|677|678|801|894|994|1027|1263|1453|1956|1981|2810|3192|3303|3304|3326|3398|5087|5155|5514|5573|5691|5696|5698|5707|5708|5777|5890|5925|6491|6604|6659|7703|7832|7846|8636|8678|9903|10106|10269|10783|10919|11331|11335|23113|29882|51347|51433|51434|54623|54820|55198|55571|55904|79027|79791|79813|80279|84084|84275|113130|146691|153090|246175|286053|406991|407021|407024	AKT1|CCND1|BCL2L1|BCL6|ZFP36L1|ZFP36L2|CALM1|CCND2|CDC25B|CDKN1B|PLK3|CSNK1D|EGFR|EIF4G1|SFN|HNRNPU|HSPA1A|HSPA1B|HSP90AB1|ID2|PBX1|PDGFB|PPP1R10|PRKAR1A|PSMB3|PSMB8|PSMB9|PSMD1|PSMD2|PTPN6|RAD51B|RB1|STIL|SMARCD3|SOX4|PCGF2|BTG2|TUBA1A|SSNA1|BECN1|KLHL21|CTDSP2|ZMPSTE24|NEK6|EHMT2|PHB2|CBX3|CUL9|ANAPC2|TAOK3|ANAPC5|ANAPC7|PAF1|NDE1|APPL2|CNOT11|KMT2E|ZNF655|FBXO31|EHMT1|CDK5RAP3|RAB6C|SLC25A33|C…	-1.1	Input ID
Reactome Gene Sets	6	R-HSA-3247509	Chromatin modifying enzymes		-2.5	1.7	3.1	24367	274	1562	30	1.9	0.35	60|595|1107|3017|6604|6881|8345|8346|8355|8968|9612|10919|23030|23067|23135|23210|23326|23338|23587|54904|55689|55904|56970|57492|64324|64769|79813|84148|84159|339287	ACTB|CCND1|CHD3|H2BC5|SMARCD3|TAF10|H2BC9|H2BC10|H3C8|H3C7|NCOR2|EHMT2|KDM4B|SETD1B|KDM6B|JMJD6|USP22|JADE2|ELP5|NSD3|YEATS2|KMT2E|ATXN7L3|ARID1B|NSD1|MEAF6|EHMT1|KAT8|ARID5B|MSL1	-1.1	Input ID
Reactome Gene Sets	6	R-HSA-4839726	Chromatin organization		-2.5	1.7	3.1	24367	274	1562	30	1.9	0.35	60|595|1107|3017|6604|6881|8345|8346|8355|8968|9612|10919|23030|23067|23135|23210|23326|23338|23587|54904|55689|55904|56970|57492|64324|64769|79813|84148|84159|339287	ACTB|CCND1|CHD3|H2BC5|SMARCD3|TAF10|H2BC9|H2BC10|H3C8|H3C7|NCOR2|EHMT2|KDM4B|SETD1B|KDM6B|JMJD6|USP22|JADE2|ELP5|NSD3|YEATS2|KMT2E|ATXN7L3|ARID1B|NSD1|MEAF6|EHMT1|KAT8|ARID5B|MSL1	-1.1	Input ID
GO Biological Processes	19	GO:0051701	interaction with host	19_GO:0051704 multi-organism process	-2.5	1.8	3.1	24367	204	1562	24	1.5	0.31	290|598|920|1508|1803|1956|1969|2934|2982|3303|3304|3695|5034|5818|6256|7113|8519|9074|9080|10410|10581|79228|80149|85363	ANPEP|BCL2L1|CD4|CTSB|DPP4|EGFR|EPHA2|GSN|GUCY1A1|HSPA1A|HSPA1B|ITGB7|P4HB|NECTIN1|RXRA|TMPRSS2|IFITM1|CLDN6|CLDN9|IFITM3|IFITM2|THOC6|ZC3H12A|TRIM5	-1.1	Input ID
GO Biological Processes	19	GO:1904646	cellular response to amyloid-beta	19_GO:0050896 response to stimulus	-2.5	2.9	3.5	24367	48	1562	9	0.58	0.19	154|177|599|2309|2902|3480|4035|5641|406900	ADRB2|AGER|BCL2L2|FOXO3|GRIN1|IGF1R|LRP1|LGMN|MIR106B	-1.1	Input ID
GO Biological Processes	19	GO:0061614	pri-miRNA transcription by RNA polymerase II	19_GO:0008152 metabolic process	-2.5	2.9	3.5	24367	48	1562	9	0.58	0.19	1655|2353|2624|4088|4775|5155|6720|6722|8061	DDX5|FOS|GATA2|SMAD3|NFATC3|PDGFB|SREBF1|SRF|FOSL1	-1.1	Input ID
KEGG Pathway	24	hsa00520	Amino sugar and nucleotide sugar metabolism		-2.5	2.9	3.5	24367	48	1562	9	0.58	0.19	1118|1727|2762|3098|5238|6675|7358|10020|54187	CHIT1|CYB5R3|GMDS|HK1|PGM3|UAP1|UGDH|GNE|NANS	-1.1	Input ID
GO Biological Processes	19	GO:0006984	ER-nucleus signaling pathway	19_GO:0023052 signaling	-2.5	2.9	3.5	24367	48	1562	9	0.58	0.19	468|488|4780|6720|7494|10551|23645|51043|55160	ATF4|ATP2A2|NFE2L2|SREBF1|XBP1|AGR2|PPP1R15A|ZBTB7B|ARHGEF10L	-1.1	Input ID
GO Biological Processes	19	GO:0014888	striated muscle adaptation	19_GO:0032501 multicellular organismal process	-2.5	2.7	3.4	24367	57	1562	10	0.64	0.2	488|2475|2934|4000|4088|5530|8837|9569|23493|407014	ATP2A2|MTOR|GSN|LMNA|SMAD3|PPP3CA|CFLAR|GTF2IRD1|HEY2|MIR25	-1.1	Input ID
GO Biological Processes	19	GO:0060563	neuroepithelial cell differentiation	19_GO:0032502 developmental process	-2.5	2.7	3.4	24367	57	1562	10	0.64	0.2	25|1051|4646|4851|6659|11078|23493|54845|79955|286262	ABL1|CEBPB|MYO6|NOTCH1|SOX4|TRIOBP|HEY2|ESRP1|PDZD7|TPRN	-1.1	Input ID
GO Biological Processes	19	GO:1904029	regulation of cyclin-dependent protein kinase activity	19_GO:0008152 metabolic process	-2.5	2.2	3.3	24367	106	1562	15	0.96	0.25	60|207|595|894|1027|1163|1956|2810|3326|5155|10614|29950|51191|80279|124790	ACTB|AKT1|CCND1|CCND2|CDKN1B|CKS1B|EGFR|SFN|HSP90AB1|PDGFB|HEXIM1|SERTAD1|HERC5|CDK5RAP3|HEXIM2	-1.1	Input ID
GO Biological Processes	19	GO:0040029	regulation of gene expression, epigenetic	19_GO:0008152 metabolic process	-2.5	1.5	3	24367	613	1562	57	3.6	0.47	60|1487|1655|1956|1981|3008|3021|3146|3181|3192|3428|4088|4855|5252|5430|5530|5976|6895|7538|7703|8355|8968|9031|9612|10269|23558|29028|30834|51593|56848|57492|79670|80149|221830|283131|406887|406890|406900|406910|406911|406921|406926|406933|406940|406941|406985|406991|406994|407014|407019|407021|407024|407030|407050|693120|693224|724031	ACTB|CTBP1|DDX5|EGFR|EIF4G1|H1-4|H3-3B|HMGB1|HNRNPA2B1|HNRNPU|IFI16|SMAD3|NOTCH4|PHF1|POLR2A|PPP3CA|UPF1|TARBP2|ZFP36|PCGF2|H3C8|H3C7|BAZ1B|NCOR2|ZMPSTE24|WBP2|ATAD2|ZNRD1|SRRT|SPHK2|ARID1B|TUT7|ZC3H12A|TWISTNB|NEAT1|MIRLET7E|MIRLET7G|MIR106B|MIR125A|MIR125B1|MIR132|MIR135A2|MIR141|MIR148A|MIR149|MIR200C|MIR21|MIR212|MIR25|MIR27B|MIR29A|MIR29B1|MIR30B|MIR93|MIR33B|MIR639|MIR661	-1.1	Input ID
GO Biological Processes	19	GO:0006695	cholesterol biosynthetic process	19_GO:0008152 metabolic process	-2.5	2.5	3.3	24367	76	1562	12	0.77	0.22	31|47|1718|1727|2194|3158|6667|6720|7108|10654|23541|403313	ACACA|ACLY|DHCR24|CYB5R3|FASN|HMGCS2|SP1|SREBF1|TM7SF2|PMVK|SEC14L2|PLPP6	-1.1	Input ID
GO Biological Processes	19	GO:0046683	response to organophosphorus	19_GO:0050896 response to stimulus	-2.5	2	3.2	24367	138	1562	18	1.2	0.27	677|1277|1609|1811|2353|2889|3726|3727|5031|5187|5322|6382|6678|6720|7430|8061|54434|54795	ZFP36L1|COL1A1|DGKQ|SLC26A3|FOS|RAPGEF1|JUNB|JUND|P2RY6|PER1|PLA2G5|SDC1|SPARC|SREBF1|EZR|FOSL1|SSH1|TRPM4	-1.1	Input ID
GO Biological Processes	19	GO:0071901	negative regulation of protein serine/threonine kinase activity	19_GO:0048519 negative regulation of biological process	-2.5	2	3.2	24367	149	1562	19	1.2	0.28	25|207|1027|1850|2810|2873|3315|5573|5777|5795|5925|9479|10114|10614|23624|80279|80824|124790|153090	ABL1|AKT1|CDKN1B|DUSP8|SFN|GPS1|HSPB1|PRKAR1A|PTPN6|PTPRJ|RB1|MAPK8IP1|HIPK3|HEXIM1|CBLC|CDK5RAP3|DUSP16|HEXIM2|DAB2IP	-1.1	Input ID
GO Biological Processes	19	GO:0072577	endothelial cell apoptotic process	19_GO:0009987 cellular process	-2.5	2.6	3.3	24367	67	1562	11	0.7	0.21	25|2309|2624|4780|80781|153090|406900|406910|406921|407030|494324	ABL1|FOXO3|GATA2|NFE2L2|COL18A1|DAB2IP|MIR106B|MIR125A|MIR132|MIR30B|MIR375	-1.1	Input ID
[truncated: 344 more rows]
