# Supplementary material for: Tensor-Decomposition-Based Unsupervised Feature Extraction Applied to Prostate Cancer Multiomics Data
Source: Genes (Basel). 2020 Dec 11;11(12):1493. doi: 10.3390/genes11121493 (PMC7763286; doi:10.3390/genes11121493)
Supplement: Supplementary file 1 [file genes-11-01493-s001.zip › Enrichment_GO/_FINAL_GO.csv]

_MEMBER_Input ID	_LogP_Input ID	GO	_PATTERN_	_RANK_	GiniIndex	Category	CategoryID	Description	PARENT_GO	LogP	Enrichment	Z-score	#TotalGeneInLibrary	#GeneInGO	#GeneInHitList	#GeneInGOAndHitList	%InGO	STDV %InGO	GeneID	Hits	Log(q-value)	EvidenceCutoff	GROUP_ID	FirstInGroupByEnrichment	FirstInGroupByLogP	BestLogPInGroup	BestEnrichmentInGroup	URL
1	-11.981654863057864	GO:0043009	M1	1	0	GO Biological Processes	19	chordate embryonic development	19_GO:0032502 developmental process	-11.981654863057864	2.197505183082735	8.07318232058665	24367	646	1562	91	5.825864276568502	0.5926598246801607	25|207|598|677|860|1051|1072|1277|1745|1746|1857|1889|1956|1969|1999|2294|2624|3169|3200|3202|3203|3204|3205|3207|3221|3223|3236|3670|3705|3726|3856|3955|4088|4154|4245|4323|4627|4824|4851|4920|5087|5155|5727|5754|5801|5914|5916|6256|6385|6491|6659|6670|6722|6926|6928|7205|7703|7763|8061|8531|8642|9644|9839|9871|9997|10161|10400|10436|10672|23242|23493|25902|27173|54910|55897|56949|57142|57619|57…	ABL1|AKT1|BCL2L1|ZFP36L1|RUNX2|CEBPB|CFL1|COL1A1|DLX1|DLX2|DVL3|ECE1|EGFR|EPHA2|ELF3|FOXF1|GATA2|FOXA1|HOXA3|HOXA5|HOXA6|HOXA7|HOXA9|HOXA11|HOXC4|HOXC6|HOXD10|ISL1|ITPK1|JUNB|KRT8|LFNG|SMAD3|MBNL1|MGAT1|MMP14|MYH9|NKX3-1|NOTCH1|ROR2|PBX1|PDGFB|PTCH1|PTK7|PTPRR|RARA|RARG|RXRA|SDC4|STIL|SOX4|SP3|SRF|TBX3|HNF1B|TRIP6|PCGF2|ZFAND5|FOSL1|YBX3|DCHS1|SH3PXD2A|ZEB2|SEC24D|SCO2|LPAR6|PEMT|EMG1|GNA13|COBL|…	-7.675226902393069	0	1	1	1	-11.981654863057864	2.5999786598378147
1	-11.693302966038864	GO:0009792	M1	1	0	GO Biological Processes	19	embryo development ending in birth or egg hatching	19_GO:0032502 developmental process	-11.693302966038864	2.161428042515774	7.941312487036475	24367	664	1562	92	5.8898847631242	0.5957047138803491	25|207|598|677|860|1051|1072|1277|1745|1746|1857|1889|1956|1969|1999|2294|2624|3169|3200|3202|3203|3204|3205|3207|3221|3223|3236|3670|3705|3726|3856|3955|4088|4154|4245|4323|4627|4824|4851|4920|5087|5155|5727|5754|5801|5914|5916|6256|6385|6491|6659|6670|6722|6926|6928|7205|7703|7763|8061|8531|8642|9644|9839|9871|9997|10161|10400|10436|10672|23242|23326|23493|25902|27173|54910|55897|56949|57142|57…	ABL1|AKT1|BCL2L1|ZFP36L1|RUNX2|CEBPB|CFL1|COL1A1|DLX1|DLX2|DVL3|ECE1|EGFR|EPHA2|ELF3|FOXF1|GATA2|FOXA1|HOXA3|HOXA5|HOXA6|HOXA7|HOXA9|HOXA11|HOXC4|HOXC6|HOXD10|ISL1|ITPK1|JUNB|KRT8|LFNG|SMAD3|MBNL1|MGAT1|MMP14|MYH9|NKX3-1|NOTCH1|ROR2|PBX1|PDGFB|PTCH1|PTK7|PTPRR|RARA|RARG|RXRA|SDC4|STIL|SOX4|SP3|SRF|TBX3|HNF1B|TRIP6|PCGF2|ZFAND5|FOSL1|YBX3|DCHS1|SH3PXD2A|ZEB2|SEC24D|SCO2|LPAR6|PEMT|EMG1|GNA13|COBL|…	-7.675226902393069	0	1	0	0	-11.981654863057864	2.5999786598378147
1	-8.695668906694118	GO:0048598	M1	1	0	GO Biological Processes	19	embryonic morphogenesis	19_GO:0032502 developmental process	-8.695668906694118	2.0279833546734953	6.672554367117394	24367	600	1562	78	4.99359795134443	0.5511156038954877	25|220|677|860|1072|1284|1746|1857|1889|1969|2114|2132|2139|2294|2624|3200|3202|3203|3204|3205|3206|3207|3221|3236|3238|3239|3249|3398|3675|3679|3899|3909|4088|4154|4323|4646|4851|4920|5013|5087|5089|5573|5727|5754|5914|5915|5916|6385|6491|6659|6670|6722|6926|6928|7358|7703|7704|9839|11078|23135|23187|23242|25902|26018|27173|54623|54910|55036|55897|57619|79955|79977|80736|145873|200894|221833|286…	ABL1|ALDH1A3|ZFP36L1|RUNX2|CFL1|COL4A2|DLX2|DVL3|ECE1|EPHA2|ETS2|EXT2|EYA2|FOXF1|GATA2|HOXA3|HOXA5|HOXA6|HOXA7|HOXA9|HOXA10|HOXA11|HOXC4|HOXD10|HOXD12|HOXD13|HPN|ID2|ITGA3|ITGA7|AFF3|LAMA3|SMAD3|MBNL1|MMP14|MYO6|NOTCH1|ROR2|OTX1|PBX1|PBX2|PRKAR1A|PTCH1|PTK7|RARA|RARB|RARG|SDC4|STIL|SOX4|SP3|SRF|TBX3|HNF1B|UGDH|PCGF2|ZBTB16|ZEB2|TRIOBP|KDM6B|PHLDB1|COBL|MTHFD1L|LRIG1|SLC39A1|PAF1|SEMA4C|CCDC40|MES…	-5.607011768762616	0	1	0	0	-11.981654863057864	2.5999786598378147
1	-7.365845943841509	GO:0007389	M1	1	0	GO Biological Processes	19	pattern specification process	19_GO:0032502 developmental process	-7.365845943841509	2.0986374832771597	6.128437656096849	24367	446	1562	60	3.8412291933418694	0.4862829551112782	658|1745|1746|1767|2114|2294|3169|3200|3202|3203|3204|3205|3206|3207|3221|3223|3224|3236|3237|3238|3239|3670|3955|4088|4681|4824|4851|4920|5013|5087|5089|5090|5727|5916|5986|6491|6493|6604|6722|6926|6928|7703|7704|7832|8553|8642|8831|9839|10370|23242|23493|50805|55036|55897|57619|84667|145873|200894|221833|284086	BMPR1B|DLX1|DLX2|DNAH5|ETS2|FOXF1|FOXA1|HOXA3|HOXA5|HOXA6|HOXA7|HOXA9|HOXA10|HOXA11|HOXC4|HOXC6|HOXC8|HOXD10|HOXD11|HOXD12|HOXD13|ISL1|LFNG|SMAD3|NBL1|NKX3-1|NOTCH1|ROR2|OTX1|PBX1|PBX2|PBX3|PTCH1|RARG|RFNG|STIL|SIM2|SMARCD3|SRF|TBX3|HNF1B|PCGF2|ZBTB16|BTG2|BHLHE40|DCHS1|SYNGAP1|ZEB2|CITED2|COBL|HEY2|IRX4|CCDC40|MESP1|SHROOM3|HES7|MESP2|ARL13B|SP8|NEK8	-4.626523481148543	0	1	0	0	-11.981654863057864	2.5999786598378147
1	-6.800641497674141	GO:0009952	M1	1	0	GO Biological Processes	19	anterior/posterior pattern specification	19_GO:0032502 developmental process	-6.800641497674141	2.576125644609945	6.117684879523703	24367	218	1562	36	2.3047375160051216	0.37967060373244593	2114|2294|3200|3202|3203|3204|3205|3206|3207|3221|3223|3224|3236|3239|3955|4088|4824|4851|4920|5013|5087|5090|5916|6722|6926|6928|7703|7704|7832|8553|9839|23242|23493|55897|84667|145873	ETS2|FOXF1|HOXA3|HOXA5|HOXA6|HOXA7|HOXA9|HOXA10|HOXA11|HOXC4|HOXC6|HOXC8|HOXD10|HOXD13|LFNG|SMAD3|NKX3-1|NOTCH1|ROR2|OTX1|PBX1|PBX3|RARG|SRF|TBX3|HNF1B|PCGF2|ZBTB16|BTG2|BHLHE40|ZEB2|COBL|HEY2|MESP1|HES7|MESP2	-4.210600614899919	0	1	0	0	-11.981654863057864	2.5999786598378147
1	-6.667051135715807	GO:0048568	M1	1	0	GO Biological Processes	19	embryonic organ development	19_GO:0032502 developmental process	-6.667051135715807	2.0332417384799086	5.757060592066372	24367	445	1562	58	3.7131882202304736	0.47842775961251943	207|220|677|860|1051|1746|1956|1969|2294|2624|3200|3202|3203|3204|3205|3207|3221|3236|3249|3398|3399|3726|3856|4088|4323|4646|4851|4920|5013|5087|5155|5727|5754|5914|5915|5916|6491|6670|6722|6926|6928|7005|7703|10370|11078|23242|23493|25902|26018|27173|55036|55897|79955|79977|80736|113026|200894|286262	AKT1|ALDH1A3|ZFP36L1|RUNX2|CEBPB|DLX2|EGFR|EPHA2|FOXF1|GATA2|HOXA3|HOXA5|HOXA6|HOXA7|HOXA9|HOXA11|HOXC4|HOXD10|HPN|ID2|ID3|JUNB|KRT8|SMAD3|MMP14|MYO6|NOTCH1|ROR2|OTX1|PBX1|PDGFB|PTCH1|PTK7|RARA|RARB|RARG|STIL|SP3|SRF|TBX3|HNF1B|TEAD3|PCGF2|CITED2|TRIOBP|COBL|HEY2|MTHFD1L|LRIG1|SLC39A1|CCDC40|MESP1|PDZD7|GRHL2|SLC44A4|PLCD3|ARL13B|TPRN	-4.11736101884013	0	1	0	0	-11.981654863057864	2.5999786598378147
1	-6.508380452770115	GO:0003002	M1	1	0	GO Biological Processes	19	regionalization	19_GO:0032502 developmental process	-6.508380452770115	2.1593043107127614	5.750339255582647	24367	354	1562	49	3.1370038412291934	0.44105825989215863	658|1745|1746|2114|2294|3169|3200|3202|3203|3204|3205|3206|3207|3221|3223|3224|3236|3237|3239|3670|3955|4088|4681|4824|4851|4920|5013|5087|5089|5090|5727|5916|6604|6722|6926|6928|7703|7704|7832|8553|9839|10370|23242|23493|55897|84667|145873|200894|221833	BMPR1B|DLX1|DLX2|ETS2|FOXF1|FOXA1|HOXA3|HOXA5|HOXA6|HOXA7|HOXA9|HOXA10|HOXA11|HOXC4|HOXC6|HOXC8|HOXD10|HOXD11|HOXD13|ISL1|LFNG|SMAD3|NBL1|NKX3-1|NOTCH1|ROR2|OTX1|PBX1|PBX2|PBX3|PTCH1|RARG|SMARCD3|SRF|TBX3|HNF1B|PCGF2|ZBTB16|BTG2|BHLHE40|ZEB2|CITED2|COBL|HEY2|MESP1|HES7|MESP2|ARL13B|SP8	-3.98861494291392	0	1	0	0	-11.981654863057864	2.5999786598378147
1	-5.80360430116445	GO:0048562	M1	1	0	GO Biological Processes	19	embryonic organ morphogenesis	19_GO:0032502 developmental process	-5.80360430116445	2.1839820742637643	5.400231427051371	24367	300	1562	42	2.6888604353393086	0.40928412025975003	220|860|1746|1969|2294|2624|3200|3202|3203|3204|3205|3207|3221|3236|3249|3398|4088|4323|4646|4851|4920|5013|5754|5915|5916|6491|6670|6722|6926|6928|7703|11078|25902|26018|27173|55036|55897|79955|79977|80736|200894|286262	ALDH1A3|RUNX2|DLX2|EPHA2|FOXF1|GATA2|HOXA3|HOXA5|HOXA6|HOXA7|HOXA9|HOXA11|HOXC4|HOXD10|HPN|ID2|SMAD3|MMP14|MYO6|NOTCH1|ROR2|OTX1|PTK7|RARB|RARG|STIL|SP3|SRF|TBX3|HNF1B|PCGF2|TRIOBP|MTHFD1L|LRIG1|SLC39A1|CCDC40|MESP1|PDZD7|GRHL2|SLC44A4|ARL13B|TPRN	-3.462221847143521	0	1	0	0	-11.981654863057864	2.5999786598378147
1	-5.440595943313896	GO:0001701	M1	1	0	GO Biological Processes	19	in utero embryonic development	19_GO:0032502 developmental process	-5.440595943313896	1.9854382493306948	5.10075750288195	24367	385	1562	49	3.1370038412291934	0.44105825989215863	207|598|677|1051|1956|1999|2294|2624|3726|3856|4088|4154|4245|4627|4851|5155|5727|5801|6256|6491|6670|6722|6926|6928|7703|7763|8061|8531|9644|9871|9997|10161|10400|10436|10672|23493|27173|56949|57142|57662|64359|79977|80790|80864|85451|113026|146923|201895|338596	AKT1|BCL2L1|ZFP36L1|CEBPB|EGFR|ELF3|FOXF1|GATA2|JUNB|KRT8|SMAD3|MBNL1|MGAT1|MYH9|NOTCH1|PDGFB|PTCH1|PTPRR|RXRA|STIL|SP3|SRF|TBX3|HNF1B|PCGF2|ZFAND5|FOSL1|YBX3|SH3PXD2A|SEC24D|SCO2|LPAR6|PEMT|EMG1|GNA13|HEY2|SLC39A1|XAB2|RTN4|CAMSAP3|NXN|GRHL2|CMIP|EGFL8|UNK|PLCD3|RUNDC1|SMIM14|ST8SIA6	-3.2169893165144963	0	1	0	0	-11.981654863057864	2.5999786598378147
1	-4.19767807447811	GO:0048706	M1	1	0	GO Biological Processes	19	embryonic skeletal system development	19_GO:0032502 developmental process	-4.19767807447811	2.559353993277849	4.629242681749554	24367	128	1562	21	1.3444302176696543	0.29139991611511556	860|1277|1745|1746|3200|3202|3203|3204|3205|3207|3221|3223|3236|4088|4323|5087|6670|7703|25902|27173|79977	RUNX2|COL1A1|DLX1|DLX2|HOXA3|HOXA5|HOXA6|HOXA7|HOXA9|HOXA11|HOXC4|HOXC6|HOXD10|SMAD3|MMP14|PBX1|SP3|PCGF2|MTHFD1L|SLC39A1|GRHL2	-2.3034096595169222	0	1	0	0	-11.981654863057864	2.5999786598378147
1	-3.4212122748139535	GO:0048704	M1	1	0	GO Biological Processes	19	embryonic skeletal system morphogenesis	19_GO:0032502 developmental process	-3.4212122748139535	2.5999786598378147	4.110773687276917	24367	96	1562	16	1.0243277848911652	0.25476701097987803	860|1746|3200|3202|3203|3204|3205|3207|3221|3236|4088|4323|7703|25902|27173|79977	RUNX2|DLX2|HOXA3|HOXA5|HOXA6|HOXA7|HOXA9|HOXA11|HOXC4|HOXD10|SMAD3|MMP14|PCGF2|MTHFD1L|SLC39A1|GRHL2	-1.7476839912957178	0	1	0	0	-11.981654863057864	2.5999786598378147
1	-11.458053982125241	GO:0001568	M1	1	0	GO Biological Processes	19	blood vessel development	19_GO:0032502 developmental process	-11.458053982125241	2.0478596394089355	7.769038046177723	24367	777	1562	102	6.530089628681178	0.6251078740756986	25|59|207|290|302|354|677|694|861|1277|1282|1284|1890|1969|2050|2064|2294|2624|2683|2889|3164|3200|3202|3204|3315|3339|3397|3670|3726|3728|4035|4092|4211|4323|4627|4780|4824|4851|4855|5155|5176|5315|5345|5754|5787|5797|6237|6376|6461|6464|6659|6667|6678|6722|6926|7082|7494|7534|8061|8503|8837|9146|9444|9784|10267|10481|10672|23210|23493|23554|25976|51330|51564|54453|55742|55897|56848|56999|57556|…	ABL1|ACTA2|AKT1|ANPEP|ANXA2|KLK3|ZFP36L1|BTG1|RUNX1|COL1A1|COL4A1|COL4A2|TYMP|EPHA2|EPHB4|ERBB2|FOXF1|GATA2|B4GALT1|RAPGEF1|NR4A1|HOXA3|HOXA5|HOXA7|HSPB1|HSPG2|ID1|ISL1|JUNB|JUP|LRP1|SMAD7|MEIS1|MMP14|MYH9|NFE2L2|NKX3-1|NOTCH1|NOTCH4|PDGFB|SERPINF1|PKM|SERPINF2|PTK7|PTPRB|PTPRM|RRAS|CX3CL1|SHB|SHC1|SOX4|SP1|SPARC|SRF|TBX3|TJP1|XBP1|YWHAZ|FOSL1|PIK3R3|CFLAR|HGS|QKI|SNX17|RAMP1|HOXB13|GNA13|JMJD6|H…	-7.6160691775351275	0	2	1	1	-11.458053982125241	2.262576849019167
1	-10.021639600113666	GO:0048514	M1	1	0	GO Biological Processes	19	blood vessel morphogenesis	19_GO:0032502 developmental process	-10.021639600113666	2.0347659076991595	7.216405292446978	24367	690	1562	90	5.761843790012804	0.589594760428026	25|207|290|302|354|677|694|861|1282|1284|1890|1969|2050|2064|2294|2624|2683|3164|3200|3202|3204|3315|3339|3397|3670|3726|3728|4035|4092|4211|4323|4627|4780|4851|4855|5176|5315|5345|5787|5797|6237|6376|6461|6464|6659|6667|6678|6722|7082|7494|7534|8503|9146|9444|10267|10481|10672|23210|23493|23554|25976|51330|51564|54453|55742|56999|57556|64855|79812|80149|80781|81575|84830|90993|113026|153090|3750…	ABL1|AKT1|ANPEP|ANXA2|KLK3|ZFP36L1|BTG1|RUNX1|COL4A1|COL4A2|TYMP|EPHA2|EPHB4|ERBB2|FOXF1|GATA2|B4GALT1|NR4A1|HOXA3|HOXA5|HOXA7|HSPB1|HSPG2|ID1|ISL1|JUNB|JUP|LRP1|SMAD7|MEIS1|MMP14|MYH9|NFE2L2|NOTCH1|NOTCH4|SERPINF1|PKM|SERPINF2|PTPRB|PTPRM|RRAS|CX3CL1|SHB|SHC1|SOX4|SP1|SPARC|SRF|TJP1|XBP1|YWHAZ|PIK3R3|HGS|QKI|RAMP1|HOXB13|GNA13|JMJD6|HEY2|TSPAN12|TIPARP|TNFRSF12A|HDAC7|RIN2|PARVA|ADAMTS9|SEMA6A|N…	-6.605623527795833	0	2	0	0	-11.458053982125241	2.262576849019167
1	-8.896056929453833	GO:0001525	M1	1	0	GO Biological Processes	19	angiogenesis	19_GO:0032502 developmental process	-8.896056929453833	2.0484680350237325	6.770551069289629	24367	594	1562	78	4.99359795134443	0.5511156038954877	25|207|290|302|354|694|861|1282|1284|1890|1969|2050|2064|2624|2683|3164|3200|3202|3204|3315|3339|3397|3670|3728|4211|4323|4627|4780|4851|4855|5176|5315|5787|5797|6237|6376|6461|6464|6667|6678|6722|7082|7494|7534|8503|9146|10267|10481|10672|23210|23554|51330|51564|55742|56999|57556|64855|79812|80149|80781|81575|84830|90993|113026|153090|375056|406890|406900|406910|406911|406921|406991|406994|40701…	ABL1|AKT1|ANPEP|ANXA2|KLK3|BTG1|RUNX1|COL4A1|COL4A2|TYMP|EPHA2|EPHB4|ERBB2|GATA2|B4GALT1|NR4A1|HOXA3|HOXA5|HOXA7|HSPB1|HSPG2|ID1|ISL1|JUP|MEIS1|MMP14|MYH9|NFE2L2|NOTCH1|NOTCH4|SERPINF1|PKM|PTPRB|PTPRM|RRAS|CX3CL1|SHB|SHC1|SP1|SPARC|SRF|TJP1|XBP1|YWHAZ|PIK3R3|HGS|RAMP1|HOXB13|GNA13|JMJD6|TSPAN12|TNFRSF12A|HDAC7|PARVA|ADAMTS9|SEMA6A|NIBAN2|MMRN2|ZC3H12A|COL18A1|APOLD1|ADTRP|CREB3L1|PLCD3|DAB2IP|MIA…	-5.7810708527999815	0	2	0	0	-11.458053982125241	2.262576849019167
1	-7.285918289053704	GO:0051272	M1	1	0	GO Biological Processes	19	positive regulation of cellular component movement	19_GO:0048518 positive regulation of biological process	-7.285918289053704	1.9207829034409145	5.981829538764541	24367	601	1562	74	4.7375160051216385	0.5375214271483969	25|81|177|207|604|1236|1277|1364|1365|1366|1956|2268|2294|2475|2624|3146|3315|3480|3554|3611|3675|4035|4088|4323|4739|4780|4851|4920|5031|5155|5530|5641|6237|6239|6376|6667|6678|7082|7205|7494|7803|8503|8660|8840|9043|9181|9732|23587|23625|27086|51564|54434|54453|54795|54910|57142|57402|57556|63940|64115|79791|79846|80149|80781|81029|84904|153090|284119|375056|406921|406991|407019|407021|407024	ABL1|ACTN4|AGER|AKT1|BCL6|CCR7|COL1A1|CLDN4|CLDN3|CLDN7|EGFR|FGR|FOXF1|MTOR|GATA2|HMGB1|HSPB1|IGF1R|IL1R1|ILK|ITGA3|LRP1|SMAD3|MMP14|NEDD9|NFE2L2|NOTCH1|ROR2|P2RY6|PDGFB|PPP3CA|LGMN|RRAS|RREB1|CX3CL1|SP1|SPARC|TJP1|TRIP6|XBP1|PTP4A1|PIK3R3|IRS2|CCN4|SPAG9|ARHGEF2|DOCK4|ELP5|FAM89B|FOXP1|HDAC7|SSH1|RIN2|TRPM4|SEMA4C|RTN4|S100A14|SEMA6A|GPSM3|VSIR|FBXO31|CFAP69|ZC3H12A|COL18A1|WNT5B|ARHGEF39|DAB2IP…	-4.56887222107189	0	2	0	0	-11.458053982125241	2.262576849019167
1	-7.128280321523706	GO:2000147	M1	1	0	GO Biological Processes	19	positive regulation of cell motility	19_GO:0040011 locomotion	-7.128280321523706	1.9232718853594795	5.910446806291715	24367	584	1562	72	4.609475032010243	0.5305640725101949	25|81|177|207|1236|1277|1364|1365|1366|1956|2268|2294|2475|2624|3146|3315|3480|3554|3611|3675|4035|4088|4323|4739|4780|4851|4920|5031|5155|5530|5641|6237|6239|6376|6667|6678|7082|7205|7494|7803|8503|8660|8840|9043|9181|9732|23587|23625|27086|51564|54434|54453|54910|57142|57402|57556|63940|64115|79791|79846|80149|80781|81029|84904|153090|284119|375056|406921|406991|407019|407021|407024	ABL1|ACTN4|AGER|AKT1|CCR7|COL1A1|CLDN4|CLDN3|CLDN7|EGFR|FGR|FOXF1|MTOR|GATA2|HMGB1|HSPB1|IGF1R|IL1R1|ILK|ITGA3|LRP1|SMAD3|MMP14|NEDD9|NFE2L2|NOTCH1|ROR2|P2RY6|PDGFB|PPP3CA|LGMN|RRAS|RREB1|CX3CL1|SP1|SPARC|TJP1|TRIP6|XBP1|PTP4A1|PIK3R3|IRS2|CCN4|SPAG9|ARHGEF2|DOCK4|ELP5|FAM89B|FOXP1|HDAC7|SSH1|RIN2|SEMA4C|RTN4|S100A14|SEMA6A|GPSM3|VSIR|FBXO31|CFAP69|ZC3H12A|COL18A1|WNT5B|ARHGEF39|DAB2IP|CAVIN1|MIA…	-4.443958839207675	0	2	0	0	-11.458053982125241	2.262576849019167
1	-6.847563510670255	GO:0030335	M1	1	0	GO Biological Processes	19	positive regulation of cell migration	19_GO:0040011 locomotion	-6.847563510670255	1.9221270806658133	5.777634313139373	24367	560	1562	69	4.41741357234315	0.5199156674482185	25|81|177|207|1236|1277|1364|1365|1956|2268|2294|2475|2624|3146|3315|3480|3554|3611|3675|4035|4088|4323|4739|4780|4851|4920|5031|5155|5530|5641|6237|6239|6376|6667|6678|7082|7205|7494|7803|8503|8660|8840|9043|9181|9732|23587|23625|27086|51564|54434|54453|54910|57142|57402|57556|63940|64115|79791|80149|80781|81029|84904|153090|375056|406921|406991|407019|407021|407024	ABL1|ACTN4|AGER|AKT1|CCR7|COL1A1|CLDN4|CLDN3|EGFR|FGR|FOXF1|MTOR|GATA2|HMGB1|HSPB1|IGF1R|IL1R1|ILK|ITGA3|LRP1|SMAD3|MMP14|NEDD9|NFE2L2|NOTCH1|ROR2|P2RY6|PDGFB|PPP3CA|LGMN|RRAS|RREB1|CX3CL1|SP1|SPARC|TJP1|TRIP6|XBP1|PTP4A1|PIK3R3|IRS2|CCN4|SPAG9|ARHGEF2|DOCK4|ELP5|FAM89B|FOXP1|HDAC7|SSH1|RIN2|SEMA4C|RTN4|S100A14|SEMA6A|GPSM3|VSIR|FBXO31|ZC3H12A|COL18A1|WNT5B|ARHGEF39|DAB2IP|MIA3|MIR132|MIR21|MIR27…	-4.236027627458415	0	2	0	0	-11.458053982125241	2.262576849019167
1	-6.763509224033834	GO:0090130	M1	1	0	GO Biological Processes	19	tissue migration	19_GO:0032501 multicellular organismal process	-6.763509224033834	2.161938776930357	5.877981006145582	24367	368	1562	51	3.265044814340589	0.4496719274960147	25|59|72|207|1803|1969|2050|2294|2475|2624|3146|3164|3315|3397|3675|3728|4627|4780|4851|5155|5176|5641|5797|5801|6237|6239|6273|6667|6678|6722|8503|9839|23189|23499|23603|27086|51564|54453|56999|57142|79812|79977|80149|84830|153090|375056|406921|406991|406994|407019|407021	ABL1|ACTA2|ACTG2|AKT1|DPP4|EPHA2|EPHB4|FOXF1|MTOR|GATA2|HMGB1|NR4A1|HSPB1|ID1|ITGA3|JUP|MYH9|NFE2L2|NOTCH1|PDGFB|SERPINF1|LGMN|PTPRM|PTPRR|RRAS|RREB1|S100A2|SP1|SPARC|SRF|PIK3R3|ZEB2|KANK1|MACF1|CORO1C|FOXP1|HDAC7|RIN2|ADAMTS9|RTN4|MMRN2|GRHL2|ZC3H12A|ADTRP|DAB2IP|MIA3|MIR132|MIR21|MIR212|MIR27B|MIR29A	-4.184765854218302	0	2	0	0	-11.458053982125241	2.262576849019167
1	-6.335593147365133	GO:0040017	M1	1	0	GO Biological Processes	19	positive regulation of locomotion	19_GO:0040011 locomotion	-6.335593147365133	1.8352790540031634	5.477058517548229	24367	612	1562	72	4.609475032010243	0.5305640725101949	25|81|177|207|1236|1277|1364|1365|1366|1956|2268|2294|2475|2624|3146|3315|3480|3554|3611|3675|4035|4088|4323|4739|4780|4851|4920|5031|5155|5530|5641|6237|6239|6376|6667|6678|7082|7205|7494|7803|8503|8660|8840|9043|9181|9732|23587|23625|27086|51564|54434|54453|54910|57142|57402|57556|63940|64115|79791|79846|80149|80781|81029|84904|153090|284119|375056|406921|406991|407019|407021|407024	ABL1|ACTN4|AGER|AKT1|CCR7|COL1A1|CLDN4|CLDN3|CLDN7|EGFR|FGR|FOXF1|MTOR|GATA2|HMGB1|HSPB1|IGF1R|IL1R1|ILK|ITGA3|LRP1|SMAD3|MMP14|NEDD9|NFE2L2|NOTCH1|ROR2|P2RY6|PDGFB|PPP3CA|LGMN|RRAS|RREB1|CX3CL1|SP1|SPARC|TJP1|TRIP6|XBP1|PTP4A1|PIK3R3|IRS2|CCN4|SPAG9|ARHGEF2|DOCK4|ELP5|FAM89B|FOXP1|HDAC7|SSH1|RIN2|SEMA4C|RTN4|S100A14|SEMA6A|GPSM3|VSIR|FBXO31|CFAP69|ZC3H12A|COL18A1|WNT5B|ARHGEF39|DAB2IP|CAVIN1|MIA…	-3.842561890756183	0	2	0	0	-11.458053982125241	2.262576849019167
1	-6.154431885609997	GO:0001667	M1	1	0	GO Biological Processes	19	ameboidal-type cell migration	19_GO:0040011 locomotion	-6.154431885609997	1.9499839948783613	5.454455045773322	24367	472	1562	59	3.7772087067861717	0.48237406725279086	25|207|1072|1803|1969|2050|2475|2624|3146|3164|3315|3397|3611|3670|3675|3695|3728|4627|4780|4851|5155|5176|5641|5797|5801|6237|6239|6273|6385|6667|6678|6722|7145|7763|8503|9839|23189|23499|23603|27086|51564|54453|54910|55198|55897|56999|57142|57556|79812|80149|84159|84830|153090|375056|406921|406991|406994|407019|407021	ABL1|AKT1|CFL1|DPP4|EPHA2|EPHB4|MTOR|GATA2|HMGB1|NR4A1|HSPB1|ID1|ILK|ISL1|ITGA3|ITGB7|JUP|MYH9|NFE2L2|NOTCH1|PDGFB|SERPINF1|LGMN|PTPRM|PTPRR|RRAS|RREB1|S100A2|SDC4|SP1|SPARC|SRF|TNS1|ZFAND5|PIK3R3|ZEB2|KANK1|MACF1|CORO1C|FOXP1|HDAC7|RIN2|SEMA4C|APPL2|MESP1|ADAMTS9|RTN4|SEMA6A|MMRN2|ZC3H12A|ARID5B|ADTRP|DAB2IP|MIA3|MIR132|MIR21|MIR212|MIR27B|MIR29A	-3.718509269595985	0	2	0	0	-11.458053982125241	2.262576849019167
1	-5.843705023035452	GO:0090132	M1	1	0	GO Biological Processes	19	epithelium migration	19_GO:0032501 multicellular organismal process	-5.843705023035452	2.0684913094842283	5.3603360921656265	24367	362	1562	48	3.0729833546734957	0.43667870324195607	25|207|1803|1969|2050|2475|2624|3146|3164|3315|3397|3675|3728|4627|4780|4851|5155|5176|5641|5797|5801|6237|6239|6273|6667|6678|6722|8503|9839|23189|23499|23603|27086|51564|54453|56999|57142|79812|79977|80149|84830|153090|375056|406921|406991|406994|407019|407021	ABL1|AKT1|DPP4|EPHA2|EPHB4|MTOR|GATA2|HMGB1|NR4A1|HSPB1|ID1|ITGA3|JUP|MYH9|NFE2L2|NOTCH1|PDGFB|SERPINF1|LGMN|PTPRM|PTPRR|RRAS|RREB1|S100A2|SP1|SPARC|SRF|PIK3R3|ZEB2|KANK1|MACF1|CORO1C|FOXP1|HDAC7|RIN2|ADAMTS9|RTN4|MMRN2|GRHL2|ZC3H12A|ADTRP|DAB2IP|MIA3|MIR132|MIR21|MIR212|MIR27B|MIR29A	-3.4836403560467692	0	2	0	0	-11.458053982125241	2.262576849019167
1	-5.627286830282392	GO:1901342	M1	1	0	GO Biological Processes	19	regulation of vasculature development	19_GO:0032502 developmental process	-5.627286830282392	1.9409978935194747	5.176694570735016	24367	434	1562	54	3.4571062740076823	0.4622490277365614	25|354|694|861|1284|1969|2064|2624|3202|3315|3339|3397|3670|3728|4775|4780|4851|5155|5176|5315|5797|6237|6376|6667|6678|7082|7494|8837|9146|23493|23554|51330|51564|54453|56999|57556|64855|79812|80149|90993|153090|406890|406900|406910|406911|406921|406991|406994|407019|407021|407024|407030|407056|494324	ABL1|KLK3|BTG1|RUNX1|COL4A2|EPHA2|ERBB2|GATA2|HOXA5|HSPB1|HSPG2|ID1|ISL1|JUP|NFATC3|NFE2L2|NOTCH1|PDGFB|SERPINF1|PKM|PTPRM|RRAS|CX3CL1|SP1|SPARC|TJP1|XBP1|CFLAR|HGS|HEY2|TSPAN12|TNFRSF12A|HDAC7|RIN2|ADAMTS9|SEMA6A|NIBAN2|MMRN2|ZC3H12A|CREB3L1|DAB2IP|MIRLET7G|MIR106B|MIR125A|MIR125B1|MIR132|MIR21|MIR212|MIR27B|MIR29A|MIR29B1|MIR30B|MIR99B|MIR375	-3.333486636237386	0	2	0	0	-11.458053982125241	2.262576849019167
1	-5.5814121587699335	GO:0010631	M1	1	0	GO Biological Processes	19	epithelial cell migration	19_GO:0040011 locomotion	-5.5814121587699335	2.042323069844746	5.207019207092647	24367	359	1562	47	3.0089628681177976	0.43224870525504855	25|207|1803|1969|2050|2475|2624|3146|3164|3315|3397|3675|3728|4627|4780|4851|5155|5176|5641|5797|5801|6237|6239|6273|6667|6678|6722|8503|9839|23189|23499|23603|27086|51564|54453|56999|57142|79812|80149|84830|153090|375056|406921|406991|406994|407019|407021	ABL1|AKT1|DPP4|EPHA2|EPHB4|MTOR|GATA2|HMGB1|NR4A1|HSPB1|ID1|ITGA3|JUP|MYH9|NFE2L2|NOTCH1|PDGFB|SERPINF1|LGMN|PTPRM|PTPRR|RRAS|RREB1|S100A2|SP1|SPARC|SRF|PIK3R3|ZEB2|KANK1|MACF1|CORO1C|FOXP1|HDAC7|RIN2|ADAMTS9|RTN4|MMRN2|ZC3H12A|ADTRP|DAB2IP|MIA3|MIR132|MIR21|MIR212|MIR27B|MIR29A	-3.31921095079663	0	2	0	0	-11.458053982125241	2.262576849019167
1	-4.996221712559646	GO:0043542	M1	1	0	GO Biological Processes	19	endothelial cell migration	19_GO:0040011 locomotion	-4.996221712559646	2.117125480153649	4.920477082414597	24367	280	1562	38	2.4327784891165174	0.38981876163612683	25|207|1803|1969|2050|2624|3146|3164|3315|3397|3728|4627|4780|4851|5155|5176|5641|5797|6237|6273|6667|6678|6722|8503|27086|51564|54453|56999|79812|80149|84830|153090|375056|406921|406991|406994|407019|407021	ABL1|AKT1|DPP4|EPHA2|EPHB4|GATA2|HMGB1|NR4A1|HSPB1|ID1|JUP|MYH9|NFE2L2|NOTCH1|PDGFB|SERPINF1|LGMN|PTPRM|RRAS|S100A2|SP1|SPARC|SRF|PIK3R3|FOXP1|HDAC7|RIN2|ADAMTS9|MMRN2|ZC3H12A|ADTRP|DAB2IP|MIA3|MIR132|MIR21|MIR212|MIR27B|MIR29A	-2.891959501297568	0	2	0	0	-11.458053982125241	2.262576849019167
1	-4.888869522050144	GO:0045765	M1	1	0	GO Biological Processes	19	regulation of angiogenesis	19_GO:0032502 developmental process	-4.888869522050144	1.9101884031461498	4.754585042743646	24367	392	1562	48	3.0729833546734957	0.43667870324195607	25|354|694|861|1284|1969|2064|2624|3202|3315|3339|3397|3670|3728|4780|4851|5176|5315|5797|6237|6376|6667|6678|7082|7494|9146|23554|51330|51564|56999|57556|64855|79812|80149|90993|153090|406890|406900|406910|406911|406921|406991|406994|407019|407021|407030|407056|494324	ABL1|KLK3|BTG1|RUNX1|COL4A2|EPHA2|ERBB2|GATA2|HOXA5|HSPB1|HSPG2|ID1|ISL1|JUP|NFE2L2|NOTCH1|SERPINF1|PKM|PTPRM|RRAS|CX3CL1|SP1|SPARC|TJP1|XBP1|HGS|TSPAN12|TNFRSF12A|HDAC7|ADAMTS9|SEMA6A|NIBAN2|MMRN2|ZC3H12A|CREB3L1|DAB2IP|MIRLET7G|MIR106B|MIR125A|MIR125B1|MIR132|MIR21|MIR212|MIR27B|MIR29A|MIR30B|MIR99B|MIR375	-2.820183465049262	0	2	0	0	-11.458053982125241	2.262576849019167
1	-3.920121200976564	GO:1901343	M1	1	0	GO Biological Processes	19	negative regulation of vasculature development	19_GO:0048519 negative regulation of biological process	-3.920121200976564	2.171116200483124	4.286009942213381	24367	194	1562	27	1.7285531370038412	0.3297725691215553	354|1284|1969|3202|3339|4775|4851|5155|5176|5797|6678|9146|23493|56999|57556|64855|79812|90993|153090|406900|406910|406911|406991|406994|407021|407030|494324	KLK3|COL4A2|EPHA2|HOXA5|HSPG2|NFATC3|NOTCH1|PDGFB|SERPINF1|PTPRM|SPARC|HGS|HEY2|ADAMTS9|SEMA6A|NIBAN2|MMRN2|CREB3L1|DAB2IP|MIR106B|MIR125A|MIR125B1|MIR21|MIR212|MIR29A|MIR30B|MIR375	-2.1115601518733995	0	2	0	0	-11.458053982125241	2.262576849019167
1	-3.420883281136799	GO:0010632	M1	1	0	GO Biological Processes	19	regulation of epithelial cell migration	19_GO:0040011 locomotion	-3.420883281136799	1.838368749380273	3.804458554898117	24367	297	1562	35	2.240717029449424	0.3744829043781526	25|207|1969|2475|2624|3146|3315|3675|3728|4780|4851|5155|5176|5641|5797|5801|6237|6239|6667|6678|23499|23603|27086|51564|54453|56999|57142|79812|80149|153090|406921|406991|406994|407019|407021	ABL1|AKT1|EPHA2|MTOR|GATA2|HMGB1|HSPB1|ITGA3|JUP|NFE2L2|NOTCH1|PDGFB|SERPINF1|LGMN|PTPRM|PTPRR|RRAS|RREB1|SP1|SPARC|MACF1|CORO1C|FOXP1|HDAC7|RIN2|ADAMTS9|RTN4|MMRN2|ZC3H12A|DAB2IP|MIR132|MIR21|MIR212|MIR27B|MIR29A	-1.7476839912957178	0	2	0	0	-11.458053982125241	2.262576849019167
1	-3.369833665297482	GO:0002040	M1	1	0	GO Biological Processes	19	sprouting angiogenesis	19_GO:0032502 developmental process	-3.369833665297482	2.0744510583812352	3.8704725474797406	24367	188	1562	25	1.6005121638924455	0.31753046090026865	25|207|1969|2050|2624|3164|4851|5315|6722|7082|8503|23210|51564|55742|56999|57556|79812|84830|90993|375056|406910|406921|407019|407030|494324	ABL1|AKT1|EPHA2|EPHB4|GATA2|NR4A1|NOTCH1|PKM|SRF|TJP1|PIK3R3|JMJD6|HDAC7|PARVA|ADAMTS9|SEMA6A|MMRN2|ADTRP|CREB3L1|MIA3|MIR125A|MIR132|MIR27B|MIR30B|MIR375	-1.7057670417843926	0	2	0	0	-11.458053982125241	2.262576849019167
1	-3.3203777910297667	GO:1904018	M1	1	0	GO Biological Processes	19	positive regulation of vasculature development	19_GO:0048518 positive regulation of biological process	-3.3203777910297667	1.9416149648574237	3.7796732303484135	24367	233	1562	29	1.8565941101152368	0.341545471972582	25|694|861|2624|3315|3670|3728|4780|4851|5155|5315|6237|6376|6667|7082|7494|8837|51564|54453|80149|406890|406910|406911|406921|406991|407019|407021|407030|407056	ABL1|BTG1|RUNX1|GATA2|HSPB1|ISL1|JUP|NFE2L2|NOTCH1|PDGFB|PKM|RRAS|CX3CL1|SP1|TJP1|XBP1|CFLAR|HDAC7|RIN2|ZC3H12A|MIRLET7G|MIR125A|MIR125B1|MIR132|MIR21|MIR27B|MIR29A|MIR30B|MIR99B	-1.6705886122861024	0	2	0	0	-11.458053982125241	2.262576849019167
1	-3.3117952116645766	GO:0016525	M1	1	0	GO Biological Processes	19	negative regulation of angiogenesis	19_GO:0048519 negative regulation of biological process	-3.3117952116645766	2.091602944227069	3.8362670382478155	24367	179	1562	24	1.5364916773367479	0.3112162348789158	354|1284|1969|3202|3339|4851|5176|5797|6678|9146|56999|57556|64855|79812|90993|153090|406900|406910|406911|406991|406994|407021|407030|494324	KLK3|COL4A2|EPHA2|HOXA5|HSPG2|NOTCH1|SERPINF1|PTPRM|SPARC|HGS|ADAMTS9|SEMA6A|NIBAN2|MMRN2|CREB3L1|DAB2IP|MIR106B|MIR125A|MIR125B1|MIR21|MIR212|MIR29A|MIR30B|MIR375	-1.6629350054289243	0	2	0	0	-11.458053982125241	2.262576849019167
1	-3.2411721354682492	GO:2000181	M1	1	0	GO Biological Processes	19	negative regulation of blood vessel morphogenesis	19_GO:0048519 negative regulation of biological process	-3.2411721354682492	2.0684913094842283	3.776120579520367	24367	181	1562	24	1.5364916773367479	0.3112162348789158	354|1284|1969|3202|3339|4851|5176|5797|6678|9146|56999|57556|64855|79812|90993|153090|406900|406910|406911|406991|406994|407021|407030|494324	KLK3|COL4A2|EPHA2|HOXA5|HSPG2|NOTCH1|SERPINF1|PTPRM|SPARC|HGS|ADAMTS9|SEMA6A|NIBAN2|MMRN2|CREB3L1|DAB2IP|MIR106B|MIR125A|MIR125B1|MIR21|MIR212|MIR29A|MIR30B|MIR375	-1.6207242506102761	0	2	0	0	-11.458053982125241	2.262576849019167
1	-3.1719850308264435	GO:0043534	M1	1	0	GO Biological Processes	19	blood vessel endothelial cell migration	19_GO:0040011 locomotion	-3.1719850308264435	2.045884847085494	3.716746534198932	24367	183	1562	24	1.5364916773367479	0.3112162348789158	25|207|1969|2050|2624|3146|3164|3315|3397|3728|4627|4780|4851|5155|6667|6722|8503|51564|79812|84830|375056|406921|406994|407019	ABL1|AKT1|EPHA2|EPHB4|GATA2|HMGB1|NR4A1|HSPB1|ID1|JUP|MYH9|NFE2L2|NOTCH1|PDGFB|SP1|SRF|PIK3R3|HDAC7|MMRN2|ADTRP|MIA3|MIR132|MIR212|MIR27B	-1.567613904158611	0	2	0	0	-11.458053982125241	2.262576849019167
1	-3.158532011914593	GO:0010595	M1	1	0	GO Biological Processes	19	positive regulation of endothelial cell migration	19_GO:0040011 locomotion	-3.158532011914593	2.262576849019167	3.7921070954968195	24367	131	1562	19	1.2163892445582587	0.2773564175744805	25|207|2624|3146|3315|4780|5155|5641|6237|6667|6678|27086|51564|54453|80149|406921|406991|407019|407021	ABL1|AKT1|GATA2|HMGB1|HSPB1|NFE2L2|PDGFB|LGMN|RRAS|SP1|SPARC|FOXP1|HDAC7|RIN2|ZC3H12A|MIR132|MIR21|MIR27B|MIR29A	-1.5580209411215835	0	2	0	0	-11.458053982125241	2.262576849019167
1	-3.0777127454330464	GO:0010634	M1	1	0	GO Biological Processes	19	positive regulation of epithelial cell migration	19_GO:0040011 locomotion	-3.0777127454330464	2.050268886043534	3.6492299761090674	24367	175	1562	23	1.47247119078105	0.30476260956438245	25|207|2475|2624|3146|3315|3675|4780|5155|5641|6237|6239|6667|6678|27086|51564|54453|57142|80149|406921|406991|407019|407021	ABL1|AKT1|MTOR|GATA2|HMGB1|HSPB1|ITGA3|NFE2L2|PDGFB|LGMN|RRAS|RREB1|SP1|SPARC|FOXP1|HDAC7|RIN2|RTN4|ZC3H12A|MIR132|MIR21|MIR27B|MIR29A	-1.496594012456701	0	2	0	0	-11.458053982125241	2.262576849019167
1	-2.959360924258921	GO:0010594	M1	1	0	GO Biological Processes	19	regulation of endothelial cell migration	19_GO:0040011 locomotion	-2.959360924258921	1.866651345524585	3.486296214168002	24367	234	1562	28	1.792573623559539	0.33571453996393463	25|207|1969|2624|3146|3315|3728|4780|4851|5155|5176|5641|5797|6237|6667|6678|27086|51564|54453|56999|79812|80149|153090|406921|406991|406994|407019|407021	ABL1|AKT1|EPHA2|GATA2|HMGB1|HSPB1|JUP|NFE2L2|NOTCH1|PDGFB|SERPINF1|LGMN|PTPRM|RRAS|SP1|SPARC|FOXP1|HDAC7|RIN2|ADAMTS9|MMRN2|ZC3H12A|DAB2IP|MIR132|MIR21|MIR212|MIR27B|MIR29A	-1.4169560489375557	0	2	0	0	-11.458053982125241	2.262576849019167
1	-2.4693577838024714	GO:0045766	M1	1	0	GO Biological Processes	19	positive regulation of angiogenesis	19_GO:0048518 positive regulation of biological process	-2.4693577838024714	1.8174608107604142	3.083618876771697	24367	206	1562	24	1.5364916773367479	0.3112162348789158	25|694|861|2624|3315|3670|3728|4780|5315|6237|6376|6667|7082|7494|51564|80149|406890|406910|406921|406991|407019|407021|407030|407056	ABL1|BTG1|RUNX1|GATA2|HSPB1|ISL1|JUP|NFE2L2|PKM|RRAS|CX3CL1|SP1|TJP1|XBP1|HDAC7|ZC3H12A|MIRLET7G|MIR125A|MIR132|MIR21|MIR27B|MIR29A|MIR30B|MIR99B	-1.0699560441331841	0	2	0	0	-11.458053982125241	2.262576849019167
1	-2.4155312058464844	GO:0002042	M1	1	0	GO Biological Processes	19	cell migration involved in sprouting angiogenesis	19_GO:0040011 locomotion	-2.4155312058464844	2.2285531370038414	3.1893239825952158	24367	98	1562	14	0.8962868117797695	0.23846681525444388	25|207|2050|2624|3164|4851|6722|8503|51564|79812|84830|375056|406921|407019	ABL1|AKT1|EPHB4|GATA2|NR4A1|NOTCH1|SRF|PIK3R3|HDAC7|MMRN2|ADTRP|MIA3|MIR132|MIR27B	-1.0356898855656038	0	2	0	0	-11.458053982125241	2.262576849019167
1	-10.799037371088092	GO:0048732	M1	1	0	GO Biological Processes	19	gland development	19_GO:0032502 developmental process	-10.799037371088092	2.399980301388752	7.773644624516887	24367	442	1562	68	4.353393085787452	0.5163072349210871	25|207|220|247|595|1027|1051|1628|1956|1969|1999|2030|2194|2294|2624|3169|3200|3202|3205|3239|3249|3398|3670|4088|4824|4851|4855|5087|5176|5315|5727|5914|5915|5916|5967|6239|6256|6670|6722|6778|6794|6881|6926|6928|7001|7067|7068|7430|7494|8660|8835|8837|9612|9821|10116|10269|10370|10481|11331|22890|23242|51043|55036|55897|57142|80004|84159|90780	ABL1|AKT1|ALDH1A3|ALOX15B|CCND1|CDKN1B|CEBPB|DBP|EGFR|EPHA2|ELF3|SLC29A1|FASN|FOXF1|GATA2|FOXA1|HOXA3|HOXA5|HOXA9|HOXD13|HPN|ID2|ISL1|SMAD3|NKX3-1|NOTCH1|NOTCH4|PBX1|SERPINF1|PKM|PTCH1|RARA|RARB|RARG|REG1A|RREB1|RXRA|SP3|SRF|STAT6|STK11|TAF10|TBX3|HNF1B|PRDX2|THRA|THRB|EZR|XBP1|IRS2|SOCS2|CFLAR|NCOR2|RB1CC1|FEM1B|ZMPSTE24|CITED2|HOXB13|PHB2|ZBTB1|COBL|ZBTB7B|CCDC40|MESP1|RTN4|ESRP2|ARID5B|PYGO2	-7.081991303106278	0	3	1	1	-10.799037371088092	2.693503072062197
1	-5.092043412130531	GO:0001889	M1	1	0	GO Biological Processes	19	liver development	19_GO:0032502 developmental process	-5.092043412130531	2.693503072062197	5.240252367471818	24367	139	1562	24	1.5364916773367479	0.3112162348789158	595|1051|1628|1956|3249|4088|4851|5315|5727|5914|5915|5967|6670|6881|6928|7494|8837|9821|10269|10370|23242|55036|55897|84159	CCND1|CEBPB|DBP|EGFR|HPN|SMAD3|NOTCH1|PKM|PTCH1|RARA|RARB|REG1A|SP3|TAF10|HNF1B|XBP1|CFLAR|RB1CC1|ZMPSTE24|CITED2|COBL|CCDC40|MESP1|ARID5B	-2.9604580736572177	0	3	0	0	-10.799037371088092	2.693503072062197
1	-4.92946712419696	GO:0061008	M1	1	0	GO Biological Processes	19	hepaticobiliary system development	19_GO:0032502 developmental process	-4.92946712419696	2.6365980775820095	5.118844213278565	24367	142	1562	24	1.5364916773367479	0.3112162348789158	595|1051|1628|1956|3249|4088|4851|5315|5727|5914|5915|5967|6670|6881|6928|7494|8837|9821|10269|10370|23242|55036|55897|84159	CCND1|CEBPB|DBP|EGFR|HPN|SMAD3|NOTCH1|PKM|PTCH1|RARA|RARB|REG1A|SP3|TAF10|HNF1B|XBP1|CFLAR|RB1CC1|ZMPSTE24|CITED2|COBL|CCDC40|MESP1|ARID5B	-2.853399113573478	0	3	0	0	-10.799037371088092	2.693503072062197
1	-2.713017953055845	GO:0048565	M1	1	0	GO Biological Processes	19	digestive tract development	19_GO:0032502 developmental process	-2.713017953055845	2.1272552671400304	3.398641242210073	24367	132	1562	18	1.1523687580025608	0.2700463777281498	1956|2294|3202|3239|3398|4088|4851|5915|5925|5967|6928|8642|9139|10551|23242|25803|55036|407024	EGFR|FOXF1|HOXA5|HOXD13|ID2|SMAD3|NOTCH1|RARB|RB1|REG1A|HNF1B|DCHS1|CBFA2T2|AGR2|COBL|SPDEF|CCDC40|MIR29B1	-1.2402490058758742	0	3	0	0	-10.799037371088092	2.693503072062197
1	-2.6988893668950418	GO:0055123	M1	1	0	GO Biological Processes	19	digestive system development	19_GO:0032502 developmental process	-2.6988893668950418	2.072710260290286	3.367015540130033	24367	143	1562	19	1.2163892445582587	0.2773564175744805	1956|2294|3202|3239|3398|4088|4851|5915|5925|5967|6928|7494|8642|9139|10551|23242|25803|55036|407024	EGFR|FOXF1|HOXA5|HOXD13|ID2|SMAD3|NOTCH1|RARB|RB1|REG1A|HNF1B|XBP1|DCHS1|CBFA2T2|AGR2|COBL|SPDEF|CCDC40|MIR29B1	-1.2279724245766641	0	3	0	0	-10.799037371088092	2.693503072062197
1	-10.448191879197235	GO:0030855	M1	1	0	GO Biological Processes	19	epithelial cell differentiation	19_GO:0032502 developmental process	-10.448191879197235	1.9847165342273396	7.344445127720126	24367	786	1562	100	6.402048655569782	0.6193728182154163	25|59|207|247|307|595|677|694|861|865|1027|1051|1200|1266|1282|1365|1508|1969|1999|2194|2195|2294|2317|2355|2683|2810|2889|3169|3202|3204|3397|3398|3399|3728|3855|3856|3892|4088|4646|4851|4855|5155|5583|5652|5727|5754|5914|5915|5916|6256|6382|6659|6820|6881|6926|6928|7067|7068|7082|7132|7379|7430|7494|7538|7965|8609|8643|9139|9231|9839|10116|10481|10551|11078|23022|23135|23493|25803|26084|26298|5…	ABL1|ACTA2|AKT1|ALOX15B|ANXA4|CCND1|ZFP36L1|BTG1|RUNX1|CBFB|CDKN1B|CEBPB|TPP1|CNN3|COL4A1|CLDN3|CTSB|EPHA2|ELF3|FASN|FAT1|FOXF1|FLNB|FOSL2|B4GALT1|SFN|RAPGEF1|FOXA1|HOXA5|HOXA7|ID1|ID2|ID3|JUP|KRT7|KRT8|KRT86|SMAD3|MYO6|NOTCH1|NOTCH4|PDGFB|PRKCH|PRSS8|PTCH1|PTK7|RARA|RARB|RARG|RXRA|SDC1|SOX4|SULT2B1|TAF10|TBX3|HNF1B|THRA|THRB|TJP1|TNFRSF1A|UPK2|EZR|XBP1|ZFP36|AIMP2|KLF7|PTCH2|CBFA2T2|DLG5|ZEB2|FE…	-6.841771750932958	0	4	1	1	-10.448191879197235	2.907248865091375
1	-9.240482026055455	GO:0002064	M1	1	0	GO Biological Processes	19	epithelial cell development	19_GO:0032502 developmental process	-9.240482026055455	2.907248865091375	7.4371186627175945	24367	220	1562	41	2.624839948783611	0.40451533583791444	59|1365|1969|2194|2195|2317|2355|2683|2810|2889|3169|3202|3397|4851|4855|5155|5914|5915|5916|6382|7082|7132|7430|7494|10116|10481|11078|23022|25803|26084|54507|54768|57619|79955|79977|80781|81029|84283|286262|407024|440193	ACTA2|CLDN3|EPHA2|FASN|FAT1|FLNB|FOSL2|B4GALT1|SFN|RAPGEF1|FOXA1|HOXA5|ID1|NOTCH1|NOTCH4|PDGFB|RARA|RARB|RARG|SDC1|TJP1|TNFRSF1A|EZR|XBP1|FEM1B|HOXB13|TRIOBP|PALLD|SPDEF|ARHGEF26|ADAMTSL4|HYDIN|SHROOM3|PDZD7|GRHL2|COL18A1|WNT5B|TMEM79|TPRN|MIR29B1|CCDC88C	-6.008590390060213	0	4	0	0	-10.448191879197235	2.907248865091375
1	-10.38272655985909	GO:0002521	M1	1	0	GO Biological Processes	19	leukocyte differentiation	19_GO:0002376 immune system process	-10.38272655985909	2.2413609136532884	7.503298969732083	24367	522	1562	75	4.801536491677337	0.5409592753355752	25|177|302|567|604|677|678|860|861|865|920|1051|1236|1316|1969|2064|2194|2353|2475|2624|3146|3204|3398|3428|3566|3659|3707|3726|3955|4055|4092|4323|4627|4920|5452|5777|5795|5914|5925|6097|6237|6659|6670|6722|6778|6794|7001|7071|7163|7494|7704|8840|9644|10100|10193|10221|22890|23210|27086|27102|27166|29781|51043|51341|56262|57630|64115|64806|79840|80149|133396|359948|406911|406991|407030	ABL1|AGER|ANXA2|B2M|BCL6|ZFP36L1|ZFP36L2|RUNX2|RUNX1|CBFB|CD4|CEBPB|CCR7|KLF6|EPHA2|ERBB2|FASN|FOS|MTOR|GATA2|HMGB1|HOXA7|ID2|IFI16|IL4R|IRF1|ITPKB|JUNB|LFNG|LTBR|SMAD7|MMP14|MYH9|ROR2|POU2F2|PTPN6|PTPRJ|RARA|RB1|RORC|RRAS|SOX4|SP3|SRF|STAT6|STK11|PRDX2|KLF10|TPD52|XBP1|ZBTB16|CCN4|SH3PXD2A|TSPAN2|RNF41|TRIB1|ZBTB1|JMJD6|FOXP1|EIF2AK1|PRELID1|NCAPH2|ZBTB7B|ZBTB7A|LRRC8A|SH3RF1|VSIR|IL25|NHEJ1|ZC3…	-6.841771750932958	0	5	1	1	-10.38272655985909	6.239948783610755
1	-9.881952683225876	GO:0030155	M1	1	0	GO Biological Processes	19	regulation of cell adhesion	19_GO:0022610 biological adhesion	-9.881952683225876	2.004452821550941	7.139682456443422	24367	716	1562	92	5.8898847631242	0.5957047138803491	25|81|177|207|288|604|861|865|920|928|1051|1236|1277|1366|1803|1969|2064|2065|2192|2294|2319|2934|3105|3146|3169|3204|3566|3611|3659|3675|3707|3728|3909|3987|4035|4088|4092|4323|4739|4814|4851|5034|5291|5345|5500|5530|5573|5777|5795|5801|5881|5914|6237|6239|6376|6385|6695|6722|6904|7001|7082|7402|7494|7704|9231|9780|10211|10370|10551|11078|22890|22998|23189|23499|23603|51043|54453|57556|57662|593…	ABL1|ACTN4|AGER|AKT1|ANK3|BCL6|RUNX1|CBFB|CD4|CD9|CEBPB|CCR7|COL1A1|CLDN7|DPP4|EPHA2|ERBB2|ERBB3|FBLN1|FOXF1|FLOT2|GSN|HLA-A|HMGB1|FOXA1|HOXA7|IL4R|ILK|IRF1|ITGA3|ITPKB|JUP|LAMA3|LIMS1|LRP1|SMAD3|SMAD7|MMP14|NEDD9|NINJ1|NOTCH1|P4HB|PIK3CB|SERPINF2|PPP1CB|PPP3CA|PRKAR1A|PTPN6|PTPRJ|PTPRR|RAC3|RARA|RRAS|RREB1|CX3CL1|SDC4|SPOCK1|SRF|TBCD|PRDX2|TJP1|UTRN|XBP1|ZBTB16|DLG5|PIEZO1|FLOT1|CITED2|AGR2|TRIO…	-6.517089133355425	0	5	0	0	-10.38272655985909	6.239948783610755
1	-7.791299483621922	GO:1903706	M1	1	0	GO Biological Processes	19	regulation of hemopoiesis	19_GO:0002376 immune system process	-7.791299483621922	2.082118433956361	6.313057008483269	24367	487	1562	65	4.161331626120359	0.5052962022959689	25|177|567|604|677|678|861|865|920|1051|2064|2309|2353|2475|2624|3021|3146|3202|3204|3205|3303|3304|3398|3566|3659|3707|4092|4211|4212|4323|4780|4851|4920|5691|5696|5698|5707|5708|5777|5914|5916|5925|7001|7071|7494|7538|7704|8355|8968|10193|10221|10443|22890|27086|27166|51043|51621|54623|55904|57630|64115|80149|406911|406991|407030	ABL1|AGER|B2M|BCL6|ZFP36L1|ZFP36L2|RUNX1|CBFB|CD4|CEBPB|ERBB2|FOXO3|FOS|MTOR|GATA2|H3-3B|HMGB1|HOXA5|HOXA7|HOXA9|HSPA1A|HSPA1B|ID2|IL4R|IRF1|ITPKB|SMAD7|MEIS1|MEIS2|MMP14|NFE2L2|NOTCH1|ROR2|PSMB3|PSMB8|PSMB9|PSMD1|PSMD2|PTPN6|RARA|RARG|RB1|PRDX2|KLF10|XBP1|ZFP36|ZBTB16|H3C8|H3C7|RNF41|TRIB1|N4BP2L2|ZBTB1|FOXP1|PRELID1|ZBTB7B|KLF13|PAF1|KMT2E|SH3RF1|VSIR|ZC3H12A|MIR125B1|MIR21|MIR30B	-4.963555118146418	0	5	0	0	-10.38272655985909	6.239948783610755
1	-7.440714396505698	GO:0030217	M1	1	0	GO Biological Processes	19	T cell differentiation	19_GO:0002376 immune system process	-7.440714396505698	2.5678801578645083	6.428489476558687	24367	243	1562	40	2.560819462227913	0.3996830930161245	25|567|604|677|678|860|861|865|920|1236|2064|2475|3146|3566|3659|3707|3955|4092|5914|6097|6659|6670|6722|6778|6794|7001|7494|7704|22890|23210|27086|27166|29781|51043|57630|64115|79840|80149|406991|407030	ABL1|B2M|BCL6|ZFP36L1|ZFP36L2|RUNX2|RUNX1|CBFB|CD4|CCR7|ERBB2|MTOR|HMGB1|IL4R|IRF1|ITPKB|LFNG|SMAD7|RARA|RORC|SOX4|SP3|SRF|STAT6|STK11|PRDX2|XBP1|ZBTB16|ZBTB1|JMJD6|FOXP1|PRELID1|NCAPH2|ZBTB7B|SH3RF1|VSIR|NHEJ1|ZC3H12A|MIR21|MIR30B	-4.689810061262917	0	5	0	0	-10.38272655985909	6.239948783610755
1	-7.265713785021281	GO:0030098	M1	1	0	GO Biological Processes	19	lymphocyte differentiation	19_GO:0002376 immune system process	-7.265713785021281	2.241108365944708	6.164918060913958	24367	355	1562	51	3.265044814340589	0.4496719274960147	25|567|604|677|678|860|861|865|920|1236|1316|2064|2475|3146|3398|3566|3659|3707|3955|4092|4323|5452|5777|5795|5914|6097|6659|6670|6722|6778|6794|7001|7163|7494|7704|10193|22890|23210|27086|27166|29781|51043|51341|56262|57630|64115|79840|80149|359948|406991|407030	ABL1|B2M|BCL6|ZFP36L1|ZFP36L2|RUNX2|RUNX1|CBFB|CD4|CCR7|KLF6|ERBB2|MTOR|HMGB1|ID2|IL4R|IRF1|ITPKB|LFNG|SMAD7|MMP14|POU2F2|PTPN6|PTPRJ|RARA|RORC|SOX4|SP3|SRF|STAT6|STK11|PRDX2|TPD52|XBP1|ZBTB16|RNF41|ZBTB1|JMJD6|FOXP1|PRELID1|NCAPH2|ZBTB7B|ZBTB7A|LRRC8A|SH3RF1|VSIR|NHEJ1|ZC3H12A|IRF2BP2|MIR21|MIR30B	-4.55939158243124	0	5	0	0	-10.38272655985909	6.239948783610755
1	-6.557834438346326	GO:0045785	M1	1	0	GO Biological Processes	19	positive regulation of cell adhesion	19_GO:0022610 biological adhesion	-6.557834438346326	2.062483071505959	5.720374414863983	24367	416	1562	55	3.5211267605633805	0.46635477364244116	25|177|207|288|604|861|865|920|1236|1803|2064|2294|2319|3105|3146|3169|3566|3611|3675|3707|3728|3987|4088|4092|4739|4814|5034|5345|5530|5777|5795|5881|5914|6237|6239|6376|6385|7082|7402|7494|7704|9780|10211|10370|10551|11078|22890|51043|54453|59339|64115|283234|406991|407019|407030	ABL1|AGER|AKT1|ANK3|BCL6|RUNX1|CBFB|CD4|CCR7|DPP4|ERBB2|FOXF1|FLOT2|HLA-A|HMGB1|FOXA1|IL4R|ILK|ITGA3|ITPKB|JUP|LIMS1|SMAD3|SMAD7|NEDD9|NINJ1|P4HB|SERPINF2|PPP3CA|PTPN6|PTPRJ|RAC3|RARA|RRAS|RREB1|CX3CL1|SDC4|TJP1|UTRN|XBP1|ZBTB16|PIEZO1|FLOT1|CITED2|AGR2|TRIOBP|ZBTB1|ZBTB7B|RIN2|PLEKHA2|VSIR|CCDC88B|MIR21|MIR27B|MIR30B	-4.024058214047317	0	5	0	0	-10.38272655985909	6.239948783610755
1	-6.447418244680723	GO:0007162	M1	1	0	GO Biological Processes	19	negative regulation of cell adhesion	19_GO:0022610 biological adhesion	-6.447418244680723	2.281613925980123	5.7860658440014845	24367	294	1562	43	2.7528809218950063	0.41399163922614024	25|81|207|604|861|865|928|1051|1277|1366|2064|2065|2192|3146|3204|3566|3659|4035|4092|4323|4851|5573|5777|6376|6385|6695|6904|7001|9231|23189|23603|51043|57556|64115|80149|84830|91584|340485|375056|406890|406933|406991|407030	ABL1|ACTN4|AKT1|BCL6|RUNX1|CBFB|CD9|CEBPB|COL1A1|CLDN7|ERBB2|ERBB3|FBLN1|HMGB1|HOXA7|IL4R|IRF1|LRP1|SMAD7|MMP14|NOTCH1|PRKAR1A|PTPN6|CX3CL1|SDC4|SPOCK1|TBCD|PRDX2|DLG5|KANK1|CORO1C|ZBTB7B|SEMA6A|VSIR|ZC3H12A|ADTRP|PLXNA4|ACER2|MIA3|MIRLET7G|MIR141|MIR21|MIR30B	-3.941225542013802	0	5	0	0	-10.38272655985909	6.239948783610755
1	-6.15112460373328	GO:1902105	M1	1	0	GO Biological Processes	19	regulation of leukocyte differentiation	19_GO:0002376 immune system process	-6.15112460373328	2.276137901495027	5.631006424542979	24367	281	1562	41	2.624839948783611	0.40451533583791444	25|177|604|677|678|861|865|920|1051|2064|2353|2475|2624|3146|3204|3398|3566|3659|3707|4092|4323|4920|5777|5914|5925|7001|7071|7494|7704|10193|10221|22890|27086|27166|51043|57630|64115|80149|406911|406991|407030	ABL1|AGER|BCL6|ZFP36L1|ZFP36L2|RUNX1|CBFB|CD4|CEBPB|ERBB2|FOS|MTOR|GATA2|HMGB1|HOXA7|ID2|IL4R|IRF1|ITPKB|SMAD7|MMP14|ROR2|PTPN6|RARA|RB1|PRDX2|KLF10|XBP1|ZBTB16|RNF41|TRIB1|ZBTB1|FOXP1|PRELID1|ZBTB7B|SH3RF1|VSIR|ZC3H12A|MIR125B1|MIR21|MIR30B	-3.718509269595985	0	5	0	0	-10.38272655985909	6.239948783610755
1	-5.554659142804322	GO:1903038	M1	1	0	GO Biological Processes	19	negative regulation of leukocyte cell-cell adhesion	19_GO:0022610 biological adhesion	-5.554659142804322	2.8579918092873693	5.58041590010704	24367	131	1562	24	1.5364916773367479	0.3112162348789158	207|604|861|865|1051|2064|3146|3566|3659|4092|5573|5777|6385|7001|9231|51043|64115|80149|84830|375056|406890|406933|406991|407030	AKT1|BCL6|RUNX1|CBFB|CEBPB|ERBB2|HMGB1|IL4R|IRF1|SMAD7|PRKAR1A|PTPN6|SDC4|PRDX2|DLG5|ZBTB7B|VSIR|ZC3H12A|ADTRP|MIA3|MIRLET7G|MIR141|MIR21|MIR30B	-3.3000110727214644	0	5	0	0	-10.38272655985909	6.239948783610755
1	-5.509411156601438	GO:0045581	M1	1	0	GO Biological Processes	19	negative regulation of T cell differentiation	19_GO:0022610 biological adhesion	-5.509411156601438	4.506629677052212	6.161892469361177	24367	45	1562	13	0.8322663252240717	0.22986658336957838	604|861|865|2064|3146|3566|3659|4092|7001|51043|80149|406991|407030	BCL6|RUNX1|CBFB|ERBB2|HMGB1|IL4R|IRF1|SMAD7|PRDX2|ZBTB7B|ZC3H12A|MIR21|MIR30B	-3.265852058684192	0	5	0	0	-10.38272655985909	6.239948783610755
1	-5.495312749756226	GO:0042110	M1	1	0	GO Biological Processes	19	T cell activation	19_GO:0002376 immune system process	-5.495312749756226	1.8838828425096033	5.074926794757506	24367	472	1562	57	3.649167733674776	0.4744430984441882	25|177|207|567|604|677|678|860|861|865|920|924|1051|1236|1803|2064|2319|2475|2934|3105|3146|3566|3659|3707|3955|4088|4092|4627|5530|5573|5777|5914|6097|6385|6659|6670|6722|6778|6794|7001|7494|7704|9231|9479|22890|23210|27086|27166|29781|51043|57630|64115|79840|80149|283234|406991|407030	ABL1|AGER|AKT1|B2M|BCL6|ZFP36L1|ZFP36L2|RUNX2|RUNX1|CBFB|CD4|CD7|CEBPB|CCR7|DPP4|ERBB2|FLOT2|MTOR|GSN|HLA-A|HMGB1|IL4R|IRF1|ITPKB|LFNG|SMAD3|SMAD7|MYH9|PPP3CA|PRKAR1A|PTPN6|RARA|RORC|SDC4|SOX4|SP3|SRF|STAT6|STK11|PRDX2|XBP1|ZBTB16|DLG5|MAPK8IP1|ZBTB1|JMJD6|FOXP1|PRELID1|NCAPH2|ZBTB7B|SH3RF1|VSIR|NHEJ1|ZC3H12A|CCDC88B|MIR21|MIR30B	-3.2589920607628997	0	5	0	0	-10.38272655985909	6.239948783610755
1	-5.315431079716162	GO:0045619	M1	1	0	GO Biological Processes	19	regulation of lymphocyte differentiation	19_GO:0002376 immune system process	-5.315431079716162	2.5395140398415865	5.302768411402463	24367	172	1562	28	1.792573623559539	0.33571453996393463	25|604|677|678|861|865|2064|3146|3398|3566|3659|3707|4092|4323|5777|5914|7001|7494|7704|10193|22890|27166|51043|57630|64115|80149|406991|407030	ABL1|BCL6|ZFP36L1|ZFP36L2|RUNX1|CBFB|ERBB2|HMGB1|ID2|IL4R|IRF1|ITPKB|SMAD7|MMP14|PTPN6|RARA|PRDX2|XBP1|ZBTB16|RNF41|ZBTB1|PRELID1|ZBTB7B|SH3RF1|VSIR|ZC3H12A|MIR21|MIR30B	-3.1266587889013917	0	5	0	0	-10.38272655985909	6.239948783610755
1	-5.2728606113065695	GO:0045620	M1	1	0	GO Biological Processes	19	negative regulation of lymphocyte differentiation	19_GO:0002376 immune system process	-5.2728606113065695	4.0444112486366	5.861361659982663	24367	54	1562	14	0.8962868117797695	0.23846681525444388	604|861|865|2064|3146|3398|3566|3659|4092|7001|51043|80149|406991|407030	BCL6|RUNX1|CBFB|ERBB2|HMGB1|ID2|IL4R|IRF1|SMAD7|PRDX2|ZBTB7B|ZC3H12A|MIR21|MIR30B	-3.096769352250888	0	5	0	0	-10.38272655985909	6.239948783610755
1	-4.754967709528669	GO:0043371	M1	1	0	GO Biological Processes	19	negative regulation of CD4-positive, alpha-beta T cell differentiation	19_GO:0022610 biological adhesion	-4.754967709528669	6.239948783610755	6.135315611203472	24367	20	1562	8	0.5121638924455826	0.18061297922967348	604|861|865|3146|3566|4092|51043|80149	BCL6|RUNX1|CBFB|HMGB1|IL4R|SMAD7|ZBTB7B|ZC3H12A	-2.707703256755392	0	5	0	0	-10.38272655985909	6.239948783610755
1	-4.659979941534033	GO:1903708	M1	1	0	GO Biological Processes	19	positive regulation of hemopoiesis	19_GO:0002376 immune system process	-4.659979941534033	2.308144320468264	4.812314287093723	24367	196	1562	29	1.8565941101152368	0.341545471972582	177|604|677|861|865|920|2309|2353|2624|3146|3202|3303|3304|3398|3566|3707|4323|4920|5914|5925|7071|7494|7704|10221|10443|22890|51043|64115|406991	AGER|BCL6|ZFP36L1|RUNX1|CBFB|CD4|FOXO3|FOS|GATA2|HMGB1|HOXA5|HSPA1A|HSPA1B|ID2|IL4R|ITPKB|MMP14|ROR2|RARA|RB1|KLF10|XBP1|ZBTB16|TRIB1|N4BP2L2|ZBTB1|ZBTB7B|VSIR|MIR21	-2.6425684136179233	0	5	0	0	-10.38272655985909	6.239948783610755
1	-4.636217597630802	GO:0046632	M1	1	0	GO Biological Processes	19	alpha-beta T cell differentiation	19_GO:0002376 immune system process	-4.636217597630802	2.905858502171675	5.047986541740904	24367	102	1562	19	1.2163892445582587	0.2773564175744805	25|604|861|865|2475|3146|3566|3659|3707|4092|5914|6097|6778|7704|27086|51043|57630|80149|406991	ABL1|BCL6|RUNX1|CBFB|MTOR|HMGB1|IL4R|IRF1|ITPKB|SMAD7|RARA|RORC|STAT6|ZBTB16|FOXP1|ZBTB7B|SH3RF1|ZC3H12A|MIR21	-2.6246075762342387	0	5	0	0	-10.38272655985909	6.239948783610755
1	-4.593057669723826	GO:0046634	M1	1	0	GO Biological Processes	19	regulation of alpha-beta T cell activation	19_GO:0002376 immune system process	-4.593057669723826	2.987209524068979	5.0520013183005315	24367	94	1562	18	1.1523687580025608	0.2700463777281498	177|604|861|865|3105|3146|3566|3659|3707|4092|5914|7704|9479|51043|57630|64115|80149|406991	AGER|BCL6|RUNX1|CBFB|HLA-A|HMGB1|IL4R|IRF1|ITPKB|SMAD7|RARA|ZBTB16|MAPK8IP1|ZBTB7B|SH3RF1|VSIR|ZC3H12A|MIR21	-2.589921955870967	0	5	0	0	-10.38272655985909	6.239948783610755
1	-4.546982142725652	GO:0046631	M1	1	0	GO Biological Processes	19	alpha-beta T cell activation	19_GO:0002376 immune system process	-4.546982142725652	2.5628361075544177	4.853390449024158	24367	140	1562	23	1.47247119078105	0.30476260956438245	25|177|604|861|865|2475|3105|3146|3566|3659|3707|4092|5914|6097|6778|7704|9479|27086|51043|57630|64115|80149|406991	ABL1|AGER|BCL6|RUNX1|CBFB|MTOR|HLA-A|HMGB1|IL4R|IRF1|ITPKB|SMAD7|RARA|RORC|STAT6|ZBTB16|MAPK8IP1|FOXP1|ZBTB7B|SH3RF1|VSIR|ZC3H12A|MIR21	-2.562329834566806	0	5	0	0	-10.38272655985909	6.239948783610755
1	-4.5131946755023495	GO:1902106	M1	1	0	GO Biological Processes	19	negative regulation of leukocyte differentiation	19_GO:0002376 immune system process	-4.5131946755023495	2.8499766078991433	4.947983627869437	24367	104	1562	19	1.2163892445582587	0.2773564175744805	604|861|865|2064|2624|3146|3204|3398|3566|3659|4092|5914|7001|10221|51043|80149|406911|406991|407030	BCL6|RUNX1|CBFB|ERBB2|GATA2|HMGB1|HOXA7|ID2|IL4R|IRF1|SMAD7|RARA|PRDX2|TRIB1|ZBTB7B|ZC3H12A|MIR125B1|MIR21|MIR30B	-2.5325451097971783	0	5	0	0	-10.38272655985909	6.239948783610755
1	-4.257026250992112	GO:2000515	M1	1	0	GO Biological Processes	19	negative regulation of CD4-positive, alpha-beta T cell activation	19_GO:0022610 biological adhesion	-4.257026250992112	4.841339573491104	5.416975263234317	24367	29	1562	9	0.5761843790012804	0.19150734627097452	604|861|865|3146|3566|4092|51043|64115|80149	BCL6|RUNX1|CBFB|HMGB1|IL4R|SMAD7|ZBTB7B|VSIR|ZC3H12A	-2.334119538778072	0	5	0	0	-10.38272655985909	6.239948783610755
1	-4.154313576302546	GO:0043367	M1	1	0	GO Biological Processes	19	CD4-positive, alpha-beta T cell differentiation	19_GO:0002376 immune system process	-4.154313576302546	3.1199743918053775	4.81223920327104	24367	75	1562	15	0.9603072983354674	0.24675686391426488	604|861|865|2475|3146|3566|4092|5914|6097|6778|27086|51043|57630|80149|406991	BCL6|RUNX1|CBFB|MTOR|HMGB1|IL4R|SMAD7|RARA|RORC|STAT6|FOXP1|ZBTB7B|SH3RF1|ZC3H12A|MIR21	-2.272958079813158	0	5	0	0	-10.38272655985909	6.239948783610755
1	-4.10758174002629	GO:0002695	M1	1	0	GO Biological Processes	19	negative regulation of leukocyte activation	19_GO:0002376 immune system process	-4.10758174002629	2.2659031895793245	4.448817865029274	24367	179	1562	26	1.6645326504481435	0.3237134449331351	604|861|865|1051|2064|2268|2294|3146|3398|3566|3659|4092|5573|5777|6376|6385|7001|9231|9572|51043|55024|64115|80149|133396|406991|407030	BCL6|RUNX1|CBFB|CEBPB|ERBB2|FGR|FOXF1|HMGB1|ID2|IL4R|IRF1|SMAD7|PRKAR1A|PTPN6|CX3CL1|SDC4|PRDX2|DLG5|NR1D1|ZBTB7B|BANK1|VSIR|ZC3H12A|IL31RA|MIR21|MIR30B	-2.2434396779230643	0	5	0	0	-10.38272655985909	6.239948783610755
1	-4.1061797041037975	GO:0035710	M1	1	0	GO Biological Processes	19	CD4-positive, alpha-beta T cell activation	19_GO:0002376 immune system process	-4.1061797041037975	2.851589497886635	4.682018287951798	24367	93	1562	17	1.088348271446863	0.2625228789306787	177|604|861|865|2475|3146|3566|4092|5914|6097|6778|27086|51043|57630|64115|80149|406991	AGER|BCL6|RUNX1|CBFB|MTOR|HMGB1|IL4R|SMAD7|RARA|RORC|STAT6|FOXP1|ZBTB7B|SH3RF1|VSIR|ZC3H12A|MIR21	-2.2434396779230643	0	5	0	0	-10.38272655985909	6.239948783610755
1	-4.089008721297531	GO:0046639	M1	1	0	GO Biological Processes	19	negative regulation of alpha-beta T cell differentiation	19_GO:0022610 biological adhesion	-4.089008721297531	5.1999573196756295	5.387422612669667	24367	24	1562	8	0.5121638924455826	0.18061297922967348	604|861|865|3146|3566|4092|51043|80149	BCL6|RUNX1|CBFB|HMGB1|IL4R|SMAD7|ZBTB7B|ZC3H12A	-2.2308005047443022	0	5	0	0	-10.38272655985909	6.239948783610755
1	-3.9771889727300405	GO:1902107	M1	1	0	GO Biological Processes	19	positive regulation of leukocyte differentiation	19_GO:0002376 immune system process	-3.9771889727300405	2.3605069411685426	4.403499136817332	24367	152	1562	23	1.47247119078105	0.30476260956438245	177|604|677|861|865|920|2353|3146|3398|3566|3707|4323|4920|5914|5925|7071|7494|7704|10221|22890|51043|64115|406991	AGER|BCL6|ZFP36L1|RUNX1|CBFB|CD4|FOS|HMGB1|ID2|IL4R|ITPKB|MMP14|ROR2|RARA|RB1|KLF10|XBP1|ZBTB16|TRIB1|ZBTB1|ZBTB7B|VSIR|MIR21	-2.1471071826146857	0	5	0	0	-10.38272655985909	6.239948783610755
1	-3.9734231316205633	GO:0050866	M1	1	0	GO Biological Processes	19	negative regulation of cell activation	19_GO:0048519 negative regulation of biological process	-3.9734231316205633	2.1517064771071572	4.312439458309227	24367	203	1562	28	1.792573623559539	0.33571453996393463	604|861|865|928|1051|2064|2268|2294|3146|3398|3566|3659|4092|5155|5573|5777|6376|6385|7001|9231|9572|51043|55024|64115|80149|133396|406991|407030	BCL6|RUNX1|CBFB|CD9|CEBPB|ERBB2|FGR|FOXF1|HMGB1|ID2|IL4R|IRF1|SMAD7|PDGFB|PRKAR1A|PTPN6|CX3CL1|SDC4|PRDX2|DLG5|NR1D1|ZBTB7B|BANK1|VSIR|ZC3H12A|IL31RA|MIR21|MIR30B	-2.1471071826146857	0	5	0	0	-10.38272655985909	6.239948783610755
1	-3.972673704195049	GO:2000514	M1	1	0	GO Biological Processes	19	regulation of CD4-positive, alpha-beta T cell activation	19_GO:0002376 immune system process	-3.972673704195049	3.324562876513927	4.757371482768262	24367	61	1562	13	0.8322663252240717	0.22986658336957838	177|604|861|865|3146|3566|4092|5914|51043|57630|64115|80149|406991	AGER|BCL6|RUNX1|CBFB|HMGB1|IL4R|SMAD7|RARA|ZBTB7B|SH3RF1|VSIR|ZC3H12A|MIR21	-2.1471071826146857	0	5	0	0	-10.38272655985909	6.239948783610755
1	-3.9502012598288663	GO:0050868	M1	1	0	GO Biological Processes	19	negative regulation of T cell activation	19_GO:0022610 biological adhesion	-3.9502012598288663	2.5999786598378147	4.4812737930084605	24367	114	1562	19	1.2163892445582587	0.2773564175744805	604|861|865|1051|2064|3146|3566|3659|4092|5573|5777|6385|7001|9231|51043|64115|80149|406991|407030	BCL6|RUNX1|CBFB|CEBPB|ERBB2|HMGB1|IL4R|IRF1|SMAD7|PRKAR1A|PTPN6|SDC4|PRDX2|DLG5|ZBTB7B|VSIR|ZC3H12A|MIR21|MIR30B	-2.1294057543086904	0	5	0	0	-10.38272655985909	6.239948783610755
1	-3.94627781173981	GO:0022408	M1	1	0	GO Biological Processes	19	negative regulation of cell-cell adhesion	19_GO:0022610 biological adhesion	-3.94627781173981	2.2163752510092847	4.322615927625691	24367	183	1562	26	1.6645326504481435	0.3237134449331351	25|207|604|861|865|928|1051|2064|3146|3566|3659|4092|5573|5777|6385|7001|9231|51043|64115|80149|84830|375056|406890|406933|406991|407030	ABL1|AKT1|BCL6|RUNX1|CBFB|CD9|CEBPB|ERBB2|HMGB1|IL4R|IRF1|SMAD7|PRKAR1A|PTPN6|SDC4|PRDX2|DLG5|ZBTB7B|VSIR|ZC3H12A|ADTRP|MIA3|MIRLET7G|MIR141|MIR21|MIR30B	-2.1268588350484374	0	5	0	0	-10.38272655985909	6.239948783610755
1	-3.9388808895533676	GO:0045580	M1	1	0	GO Biological Processes	19	regulation of T cell differentiation	19_GO:0002376 immune system process	-3.9388808895533676	2.3999803013887515	4.39424847989826	24367	143	1562	22	1.408450704225352	0.29816053328431674	25|604|861|865|2064|3146|3566|3659|3707|4092|5914|7001|7494|7704|22890|27166|51043|57630|64115|80149|406991|407030	ABL1|BCL6|RUNX1|CBFB|ERBB2|HMGB1|IL4R|IRF1|ITPKB|SMAD7|RARA|PRDX2|XBP1|ZBTB16|ZBTB1|PRELID1|ZBTB7B|SH3RF1|VSIR|ZC3H12A|MIR21|MIR30B	-2.122201950228024	0	5	0	0	-10.38272655985909	6.239948783610755
1	-3.830616958007102	GO:0043370	M1	1	0	GO Biological Processes	19	regulation of CD4-positive, alpha-beta T cell differentiation	19_GO:0002376 immune system process	-3.830616958007102	3.6510338627509733	4.761020103309577	24367	47	1562	11	0.704225352112676	0.21158296421416498	604|861|865|3146|3566|4092|5914|51043|57630|80149|406991	BCL6|RUNX1|CBFB|HMGB1|IL4R|SMAD7|RARA|ZBTB7B|SH3RF1|ZC3H12A|MIR21	-2.036555705734171	0	5	0	0	-10.38272655985909	6.239948783610755
1	-3.8220602438830347	GO:0046637	M1	1	0	GO Biological Processes	19	regulation of alpha-beta T cell differentiation	19_GO:0002376 immune system process	-3.8220602438830347	3.2190211978944374	4.615411670435695	24367	63	1562	13	0.8322663252240717	0.22986658336957838	604|861|865|3146|3566|3707|4092|5914|7704|51043|57630|80149|406991	BCL6|RUNX1|CBFB|HMGB1|IL4R|ITPKB|SMAD7|RARA|ZBTB16|ZBTB7B|SH3RF1|ZC3H12A|MIR21	-2.0331538827763405	0	5	0	0	-10.38272655985909	6.239948783610755
1	-3.784288195594013	GO:0022407	M1	1	0	GO Biological Processes	19	regulation of cell-cell adhesion	19_GO:0022610 biological adhesion	-3.784288195594013	1.7374264978063123	3.999310654876266	24367	422	1562	47	3.0089628681177976	0.43224870525504855	25|177|207|288|604|861|865|920|928|1051|1236|1803|2064|2319|3105|3146|3169|3566|3659|3707|4092|5345|5573|5777|5801|5914|6376|6385|7001|7082|7494|7704|9231|9780|10211|10370|22890|51043|64115|80149|84830|283234|375056|406890|406933|406991|407030	ABL1|AGER|AKT1|ANK3|BCL6|RUNX1|CBFB|CD4|CD9|CEBPB|CCR7|DPP4|ERBB2|FLOT2|HLA-A|HMGB1|FOXA1|IL4R|IRF1|ITPKB|SMAD7|SERPINF2|PRKAR1A|PTPN6|PTPRR|RARA|CX3CL1|SDC4|PRDX2|TJP1|XBP1|ZBTB16|DLG5|PIEZO1|FLOT1|CITED2|ZBTB1|ZBTB7B|VSIR|ZC3H12A|ADTRP|CCDC88B|MIA3|MIRLET7G|MIR141|MIR21|MIR30B	-2.0104892527500606	0	5	0	0	-10.38272655985909	6.239948783610755
1	-3.6323894236268326	GO:0051250	M1	1	0	GO Biological Processes	19	negative regulation of lymphocyte activation	19_GO:0002376 immune system process	-3.6323894236268326	2.2879812206572767	4.141070134555004	24367	150	1562	22	1.408450704225352	0.29816053328431674	604|861|865|1051|2064|2268|3146|3398|3566|3659|4092|5573|5777|6385|7001|9231|51043|55024|64115|80149|406991|407030	BCL6|RUNX1|CBFB|CEBPB|ERBB2|FGR|HMGB1|ID2|IL4R|IRF1|SMAD7|PRKAR1A|PTPN6|SDC4|PRDX2|DLG5|ZBTB7B|BANK1|VSIR|ZC3H12A|MIR21|MIR30B	-1.9009943293359677	0	5	0	0	-10.38272655985909	6.239948783610755
1	-3.5832219459903314	GO:0042093	M1	1	0	GO Biological Processes	19	T-helper cell differentiation	19_GO:0002376 immune system process	-3.5832219459903314	3.227559715660736	4.445057688508638	24367	58	1562	12	0.7682458386683739	0.2209199456953171	604|2475|3146|3566|4092|5914|6097|6778|27086|51043|80149|406991	BCL6|MTOR|HMGB1|IL4R|SMAD7|RARA|RORC|STAT6|FOXP1|ZBTB7B|ZC3H12A|MIR21	-1.8607129823070152	0	5	0	0	-10.38272655985909	6.239948783610755
1	-3.4391118235531906	GO:0002294	M1	1	0	GO Biological Processes	19	CD4-positive, alpha-beta T cell differentiation involved in immune response	19_GO:0002376 immune system process	-3.4391118235531906	3.119974391805378	4.302869314572941	24367	60	1562	12	0.7682458386683739	0.2209199456953171	604|2475|3146|3566|4092|5914|6097|6778|27086|51043|80149|406991	BCL6|MTOR|HMGB1|IL4R|SMAD7|RARA|RORC|STAT6|FOXP1|ZBTB7B|ZC3H12A|MIR21	-1.7594922535120003	0	5	0	0	-10.38272655985909	6.239948783610755
1	-3.3930467933532933	GO:0050863	M1	1	0	GO Biological Processes	19	regulation of T cell activation	19_GO:0002376 immune system process	-3.3930467933532933	1.7981160825046567	3.767165962072811	24367	321	1562	37	2.3687580025608193	0.38478154982955665	25|177|207|604|861|865|920|1051|1236|1803|2064|2319|2934|3105|3146|3566|3659|3707|4092|5573|5777|5914|6385|7001|7494|7704|9231|9479|22890|27166|51043|57630|64115|80149|283234|406991|407030	ABL1|AGER|AKT1|BCL6|RUNX1|CBFB|CD4|CEBPB|CCR7|DPP4|ERBB2|FLOT2|GSN|HLA-A|HMGB1|IL4R|IRF1|ITPKB|SMAD7|PRKAR1A|PTPN6|RARA|SDC4|PRDX2|XBP1|ZBTB16|DLG5|MAPK8IP1|ZBTB1|PRELID1|ZBTB7B|SH3RF1|VSIR|ZC3H12A|CCDC88B|MIR21|MIR30B	-1.7223007450244485	0	5	0	0	-10.38272655985909	6.239948783610755
1	-3.369734666282787	GO:0002287	M1	1	0	GO Biological Processes	19	alpha-beta T cell activation involved in immune response	19_GO:0002376 immune system process	-3.369734666282787	3.0688272706282405	4.233991671939669	24367	61	1562	12	0.7682458386683739	0.2209199456953171	604|2475|3146|3566|4092|5914|6097|6778|27086|51043|80149|406991	BCL6|MTOR|HMGB1|IL4R|SMAD7|RARA|RORC|STAT6|FOXP1|ZBTB7B|ZC3H12A|MIR21	-1.7057670417843926	0	5	0	0	-10.38272655985909	6.239948783610755
1	-3.369734666282787	GO:0002293	M1	1	0	GO Biological Processes	19	alpha-beta T cell differentiation involved in immune response	19_GO:0002376 immune system process	-3.369734666282787	3.0688272706282405	4.233991671939669	24367	61	1562	12	0.7682458386683739	0.2209199456953171	604|2475|3146|3566|4092|5914|6097|6778|27086|51043|80149|406991	BCL6|MTOR|HMGB1|IL4R|SMAD7|RARA|RORC|STAT6|FOXP1|ZBTB7B|ZC3H12A|MIR21	-1.7057670417843926	0	5	0	0	-10.38272655985909	6.239948783610755
1	-3.272732649838028	GO:0046636	M1	1	0	GO Biological Processes	19	negative regulation of alpha-beta T cell activation	19_GO:0022610 biological adhesion	-3.272732649838028	3.6947065166116317	4.350695996318498	24367	38	1562	9	0.5761843790012804	0.19150734627097452	604|861|865|3146|3566|4092|51043|64115|80149	BCL6|RUNX1|CBFB|HMGB1|IL4R|SMAD7|ZBTB7B|VSIR|ZC3H12A	-1.6375737212797636	0	5	0	0	-10.38272655985909	6.239948783610755
1	-3.251016598270154	GO:0022409	M1	1	0	GO Biological Processes	19	positive regulation of cell-cell adhesion	19_GO:0022610 biological adhesion	-3.251016598270154	1.8557468501444625	3.6935888085617243	24367	269	1562	32	2.0486555697823303	0.35842571499821285	177|207|288|604|861|865|920|1236|1803|2319|3105|3146|3169|3566|3707|4092|5345|5777|5914|6376|7082|7494|7704|9780|10211|10370|22890|51043|64115|283234|406991|407030	AGER|AKT1|ANK3|BCL6|RUNX1|CBFB|CD4|CCR7|DPP4|FLOT2|HLA-A|HMGB1|FOXA1|IL4R|ITPKB|SMAD7|SERPINF2|PTPN6|RARA|CX3CL1|TJP1|XBP1|ZBTB16|PIEZO1|FLOT1|CITED2|ZBTB1|ZBTB7B|VSIR|CCDC88B|MIR21|MIR30B	-1.6227374798801641	0	5	0	0	-10.38272655985909	6.239948783610755
1	-3.248859473407381	GO:1903037	M1	1	0	GO Biological Processes	19	regulation of leukocyte cell-cell adhesion	19_GO:0022610 biological adhesion	-3.248859473407381	1.7828425096030731	3.6599207055716585	24367	315	1562	36	2.3047375160051216	0.37967060373244593	177|207|604|861|865|920|1051|1236|1803|2064|2319|3105|3146|3566|3659|3707|4092|5573|5777|5914|6385|7001|7494|7704|9231|22890|51043|64115|80149|84830|283234|375056|406890|406933|406991|407030	AGER|AKT1|BCL6|RUNX1|CBFB|CD4|CEBPB|CCR7|DPP4|ERBB2|FLOT2|HLA-A|HMGB1|IL4R|IRF1|ITPKB|SMAD7|PRKAR1A|PTPN6|RARA|SDC4|PRDX2|XBP1|ZBTB16|DLG5|ZBTB1|ZBTB7B|VSIR|ZC3H12A|ADTRP|CCDC88B|MIA3|MIRLET7G|MIR141|MIR21|MIR30B	-1.6227374798801641	0	5	0	0	-10.38272655985909	6.239948783610755
1	-3.2165236538291273	GO:0046649	M1	1	0	GO Biological Processes	19	lymphocyte activation	19_GO:0002376 immune system process	-3.2165236538291273	1.4807365094798248	3.4949804285716093	24367	748	1562	71	4.545454545454546	0.5270434881122229	25|177|207|567|604|677|678|860|861|865|920|924|1051|1236|1316|1803|2064|2268|2319|2475|2934|3105|3146|3398|3566|3659|3707|3955|4088|4092|4323|4627|5452|5530|5573|5777|5795|5914|6097|6385|6659|6670|6722|6778|6794|6844|7001|7163|7494|7704|8660|9231|9479|10193|22890|23210|27086|27166|29781|51043|51341|55024|56262|57630|64115|79840|80149|283234|359948|406991|407030	ABL1|AGER|AKT1|B2M|BCL6|ZFP36L1|ZFP36L2|RUNX2|RUNX1|CBFB|CD4|CD7|CEBPB|CCR7|KLF6|DPP4|ERBB2|FGR|FLOT2|MTOR|GSN|HLA-A|HMGB1|ID2|IL4R|IRF1|ITPKB|LFNG|SMAD3|SMAD7|MMP14|MYH9|POU2F2|PPP3CA|PRKAR1A|PTPN6|PTPRJ|RARA|RORC|SDC4|SOX4|SP3|SRF|STAT6|STK11|VAMP2|PRDX2|TPD52|XBP1|ZBTB16|IRS2|DLG5|MAPK8IP1|RNF41|ZBTB1|JMJD6|FOXP1|PRELID1|NCAPH2|ZBTB7B|ZBTB7A|BANK1|LRRC8A|SH3RF1|VSIR|NHEJ1|ZC3H12A|CCDC88B|IRF2B…	-1.6041353768561097	0	5	0	0	-10.38272655985909	6.239948783610755
1	-2.99449262223085	GO:0007159	M1	1	0	GO Biological Processes	19	leukocyte cell-cell adhesion	19_GO:0022610 biological adhesion	-2.99449262223085	1.6985533938195465	3.4400241907486895	24367	349	1562	38	2.4327784891165174	0.38981876163612683	177|207|604|861|865|920|1051|1236|1803|2064|2319|3105|3146|3566|3659|3695|3707|4092|5573|5777|5914|6385|7001|7430|7494|7704|9231|22890|51043|64115|80149|84830|283234|375056|406890|406933|406991|407030	AGER|AKT1|BCL6|RUNX1|CBFB|CD4|CEBPB|CCR7|DPP4|ERBB2|FLOT2|HLA-A|HMGB1|IL4R|IRF1|ITGB7|ITPKB|SMAD7|PRKAR1A|PTPN6|RARA|SDC4|PRDX2|EZR|XBP1|ZBTB16|DLG5|ZBTB1|ZBTB7B|VSIR|ZC3H12A|ADTRP|CCDC88B|MIA3|MIRLET7G|MIR141|MIR21|MIR30B	-1.446974043802329	0	5	0	0	-10.38272655985909	6.239948783610755
1	-2.928448725924599	GO:0002292	M1	1	0	GO Biological Processes	19	T cell differentiation involved in immune response	19_GO:0002376 immune system process	-2.928448725924599	2.7529185810047454	3.7882584170083096	24367	68	1562	12	0.7682458386683739	0.2209199456953171	604|2475|3146|3566|4092|5914|6097|6778|27086|51043|80149|406991	BCL6|MTOR|HMGB1|IL4R|SMAD7|RARA|RORC|STAT6|FOXP1|ZBTB7B|ZC3H12A|MIR21	-1.3975110377559903	0	5	0	0	-10.38272655985909	6.239948783610755
1	-2.587198615949075	GO:0045623	M1	1	0	GO Biological Processes	19	negative regulation of T-helper cell differentiation	19_GO:0022610 biological adhesion	-2.587198615949075	4.874959987195902	4.057760495600496	24367	16	1562	5	0.3201024327784891	0.14292485626823145	604|3566|4092|51043|80149	BCL6|IL4R|SMAD7|ZBTB7B|ZC3H12A	-1.1612993096991469	0	5	0	0	-10.38272655985909	6.239948783610755
1	-2.2189470295761686	GO:0045622	M1	1	0	GO Biological Processes	19	regulation of T-helper cell differentiation	19_GO:0002376 immune system process	-2.2189470295761686	3.119974391805378	3.284681992722952	24367	35	1562	7	0.44814340588988477	0.169002322292619	604|3566|4092|5914|51043|80149|406991	BCL6|IL4R|SMAD7|RARA|ZBTB7B|ZC3H12A|MIR21	-0.8994064584923747	0	5	0	0	-10.38272655985909	6.239948783610755
1	-2.1665525302029356	GO:0050870	M1	1	0	GO Biological Processes	19	positive regulation of T cell activation	19_GO:0022610 biological adhesion	-2.1665525302029356	1.7417332769787304	2.7979601031806447	24367	206	1562	23	1.47247119078105	0.30476260956438245	177|207|604|861|865|920|1236|1803|2319|3105|3146|3566|3707|5777|5914|7494|7704|22890|51043|64115|283234|406991|407030	AGER|AKT1|BCL6|RUNX1|CBFB|CD4|CCR7|DPP4|FLOT2|HLA-A|HMGB1|IL4R|ITPKB|PTPN6|RARA|XBP1|ZBTB16|ZBTB1|ZBTB7B|VSIR|CCDC88B|MIR21|MIR30B	-0.8568973666918532	0	5	0	0	-10.38272655985909	6.239948783610755
1	-2.1058352897792765	GO:0002694	M1	1	0	GO Biological Processes	19	regulation of leukocyte activation	19_GO:0002376 immune system process	-2.1058352897792765	1.4061109078714713	2.6088801027239263	24367	588	1562	53	3.3930857874519846	0.4581007579903272	25|177|207|604|677|678|861|865|920|1051|1236|1803|2064|2268|2294|2319|2624|2934|3105|3146|3398|3566|3659|3707|4092|4323|5573|5777|5914|6376|6385|6778|6844|7001|7494|7704|8660|9231|9479|9572|10193|22890|27166|51043|55024|56848|57630|64115|80149|133396|283234|406991|407030	ABL1|AGER|AKT1|BCL6|ZFP36L1|ZFP36L2|RUNX1|CBFB|CD4|CEBPB|CCR7|DPP4|ERBB2|FGR|FOXF1|FLOT2|GATA2|GSN|HLA-A|HMGB1|ID2|IL4R|IRF1|ITPKB|SMAD7|MMP14|PRKAR1A|PTPN6|RARA|CX3CL1|SDC4|STAT6|VAMP2|PRDX2|XBP1|ZBTB16|IRS2|DLG5|MAPK8IP1|NR1D1|RNF41|ZBTB1|PRELID1|ZBTB7B|BANK1|SPHK2|SH3RF1|VSIR|ZC3H12A|IL31RA|CCDC88B|MIR21|MIR30B	-0.8207650682708368	0	5	0	0	-10.38272655985909	6.239948783610755
1	-2.0654829361685296	GO:0045582	M1	1	0	GO Biological Processes	19	positive regulation of T cell differentiation	19_GO:0022610 biological adhesion	-2.0654829361685296	2.1767263198642173	2.8609416809976813	24367	86	1562	12	0.7682458386683739	0.2209199456953171	604|861|865|3566|3707|5914|7494|7704|22890|51043|64115|406991	BCL6|RUNX1|CBFB|IL4R|ITPKB|RARA|XBP1|ZBTB16|ZBTB1|ZBTB7B|VSIR|MIR21	-0.7936517442429328	0	5	0	0	-10.38272655985909	6.239948783610755
1	-2.048759520066158	GO:0045621	M1	1	0	GO Biological Processes	19	positive regulation of lymphocyte differentiation	19_GO:0002376 immune system process	-2.048759520066158	2.090704489354119	2.816927542214211	24367	97	1562	13	0.8322663252240717	0.22986658336957838	604|861|865|3566|3707|4323|5914|7494|7704|22890|51043|64115|406991	BCL6|RUNX1|CBFB|IL4R|ITPKB|MMP14|RARA|XBP1|ZBTB16|ZBTB1|ZBTB7B|VSIR|MIR21	-0.7804197719894241	0	5	0	0	-10.38272655985909	6.239948783610755
1	-2.035866318087381	GO:0051249	M1	1	0	GO Biological Processes	19	regulation of lymphocyte activation	19_GO:0002376 immune system process	-2.035866318087381	1.4323235730843054	2.5589132197574456	24367	501	1562	46	2.9449423815621	0.4277666988065664	25|177|207|604|677|678|861|865|920|1051|1236|1803|2064|2268|2319|2934|3105|3146|3398|3566|3659|3707|4092|4323|5573|5777|5914|6385|6778|7001|7494|7704|8660|9231|9479|10193|22890|27166|51043|55024|57630|64115|80149|283234|406991|407030	ABL1|AGER|AKT1|BCL6|ZFP36L1|ZFP36L2|RUNX1|CBFB|CD4|CEBPB|CCR7|DPP4|ERBB2|FGR|FLOT2|GSN|HLA-A|HMGB1|ID2|IL4R|IRF1|ITPKB|SMAD7|MMP14|PRKAR1A|PTPN6|RARA|SDC4|STAT6|PRDX2|XBP1|ZBTB16|IRS2|DLG5|MAPK8IP1|RNF41|ZBTB1|PRELID1|ZBTB7B|BANK1|SH3RF1|VSIR|ZC3H12A|CCDC88B|MIR21|MIR30B	-0.7763205779384493	0	5	0	0	-10.38272655985909	6.239948783610755
1	-2.0277646737080723	GO:0046638	M1	1	0	GO Biological Processes	19	positive regulation of alpha-beta T cell differentiation	19_GO:0022610 biological adhesion	-2.0277646737080723	2.655297354727981	2.972766245481708	24367	47	1562	8	0.5121638924455826	0.18061297922967348	861|865|3566|3707|5914|7704|51043|406991	RUNX1|CBFB|IL4R|ITPKB|RARA|ZBTB16|ZBTB7B|MIR21	-0.7716164484828062	0	5	0	0	-10.38272655985909	6.239948783610755
1	-10.25219876997185	GO:0045444	M1	1	0	GO Biological Processes	19	fat cell differentiation	19_GO:0032502 developmental process	-10.25219876997185	2.9843233312921	7.913203018304444	24367	230	1562	44	2.816901408450704	0.4186399594939643	153|154|207|595|677|678|1051|1487|2475|2624|2784|3164|3192|3398|3625|4088|4929|5696|6097|6239|6720|7204|7494|7538|7704|8840|8864|9572|9658|10974|11007|51043|51341|54795|79689|79969|80149|81029|84159|114899|285590|406991|407019|407024	ADRB1|ADRB2|AKT1|CCND1|ZFP36L1|ZFP36L2|CEBPB|CTBP1|MTOR|GATA2|GNB3|NR4A1|HNRNPU|ID2|INHBB|SMAD3|NR4A2|PSMB8|RORC|RREB1|SREBF1|TRIO|XBP1|ZFP36|ZBTB16|CCN4|PER2|NR1D1|ZNF516|ADIRF|CCDC85B|ZBTB7B|ZBTB7A|TRPM4|STEAP4|ATAT1|ZC3H12A|WNT5B|ARID5B|C1QTNF3|SH3PXD2B|MIR21|MIR27B|MIR29B1	-6.77819075067633	0	6	1	1	-10.25219876997185	3.843446714542856
1	-7.939334913499722	GO:0045598	M1	1	0	GO Biological Processes	19	regulation of fat cell differentiation	19_GO:0032502 developmental process	-7.939334913499722	3.278233962404201	7.024051973291059	24367	138	1562	29	1.8565941101152368	0.341545471972582	207|677|678|1051|2475|2624|2784|3192|3398|4088|6097|6239|7204|7494|7538|7704|8840|9572|10974|11007|51043|54795|79969|80149|81029|285590|406991|407019|407024	AKT1|ZFP36L1|ZFP36L2|CEBPB|MTOR|GATA2|GNB3|HNRNPU|ID2|SMAD3|RORC|RREB1|TRIO|XBP1|ZFP36|ZBTB16|CCN4|NR1D1|ADIRF|CCDC85B|ZBTB7B|TRPM4|ATAT1|ZC3H12A|WNT5B|SH3PXD2B|MIR21|MIR27B|MIR29B1	-5.082626852088901	0	6	0	0	-10.25219876997185	3.843446714542856
1	-5.9318844396665895	GO:0045600	M1	1	0	GO Biological Processes	19	positive regulation of fat cell differentiation	19_GO:0048518 positive regulation of biological process	-5.9318844396665895	3.843446714542856	6.190161388882072	24367	69	1562	17	1.088348271446863	0.2625228789306787	207|677|1051|3192|3398|6239|7494|7538|7704|10974|51043|54795|80149|81029|285590|406991|407024	AKT1|ZFP36L1|CEBPB|HNRNPU|ID2|RREB1|XBP1|ZFP36|ZBTB16|ADIRF|ZBTB7B|TRPM4|ZC3H12A|WNT5B|SH3PXD2B|MIR21|MIR29B1	-3.5480980256750203	0	6	0	0	-10.25219876997185	3.843446714542856
1	-9.631064746783506	GO:0009611	M1	1	0	GO Biological Processes	19	response to wounding	19_GO:0050896 response to stimulus	-9.631064746783506	2.0092454476894255	7.04367409984526	24367	691	1562	89	5.697823303457106	0.586509204822956	60|87|177|667|677|678|832|928|1027|1277|1364|1365|1465|1606|1609|1719|1956|2064|2065|2192|2294|2475|2624|2683|2934|3021|3315|3399|3611|3625|3659|3670|3705|3708|4035|4088|4627|4780|4814|4851|4855|5155|5291|5315|5339|5345|5530|5573|5583|5754|5777|5890|5967|6239|6376|6382|6385|6678|6722|6895|7001|7094|7494|7534|7538|8355|8428|8837|8840|8968|9066|9158|10481|10672|11057|11331|23189|23499|26509|30846|5…	ACTB|ACTN1|AGER|DST|ZFP36L1|ZFP36L2|CAPZB|CD9|CDKN1B|COL1A1|CLDN4|CLDN3|CSRP1|DGKA|DGKQ|DHFR|EGFR|ERBB2|ERBB3|FBLN1|FOXF1|MTOR|GATA2|B4GALT1|GSN|H3-3B|HSPB1|ID3|ILK|INHBB|IRF1|ISL1|ITPK1|ITPR1|LRP1|SMAD3|MYH9|NFE2L2|NINJ1|NOTCH1|NOTCH4|PDGFB|PIK3CB|PKM|PLEC|SERPINF2|PPP3CA|PRKAR1A|PRKCH|PTK7|PTPN6|RAD51B|REG1A|RREB1|CX3CL1|SDC1|SDC4|SPARC|SRF|TARBP2|PRDX2|TLN1|XBP1|YWHAZ|ZFP36|H3C8|STK24|CFLAR|CC…	-6.31195868747373	0	7	1	1	-9.631064746783506	2.8599765258215957
1	-8.415121213989385	GO:0042060	M1	1	0	GO Biological Processes	19	wound healing	19_GO:0050896 response to stimulus	-8.415121213989385	2.0312333279982924	6.555101639484613	24367	576	1562	75	4.801536491677337	0.5409592753355752	60|87|177|667|832|928|1027|1277|1364|1365|1465|1606|1609|1956|2064|2065|2192|2475|2624|2683|2934|3021|3315|3611|3659|3705|3708|4088|4627|4780|4814|4851|4855|5155|5291|5315|5339|5345|5530|5573|5583|5754|5777|5890|5967|6239|6376|6382|6385|6678|6722|6895|7001|7094|7494|7534|8355|8837|8840|8968|9066|9158|10672|23189|23499|26509|30846|51330|58189|81029|84830|199731|221037|375056|407024	ACTB|ACTN1|AGER|DST|CAPZB|CD9|CDKN1B|COL1A1|CLDN4|CLDN3|CSRP1|DGKA|DGKQ|EGFR|ERBB2|ERBB3|FBLN1|MTOR|GATA2|B4GALT1|GSN|H3-3B|HSPB1|ILK|IRF1|ITPK1|ITPR1|SMAD3|MYH9|NFE2L2|NINJ1|NOTCH1|NOTCH4|PDGFB|PIK3CB|PKM|PLEC|SERPINF2|PPP3CA|PRKAR1A|PRKCH|PTK7|PTPN6|RAD51B|REG1A|RREB1|CX3CL1|SDC1|SDC4|SPARC|SRF|TARBP2|PRDX2|TLN1|XBP1|YWHAZ|H3C8|CFLAR|CCN4|H3C7|SYT7|FIBP|GNA13|KANK1|MACF1|MYOF|EHD2|TNFRSF12A|WFD…	-5.438437835501816	0	7	0	0	-9.631064746783506	2.8599765258215957
1	-3.4928508507262817	GO:0050878	M1	1	0	GO Biological Processes	19	regulation of body fluid levels	19_GO:0065007 biological regulation	-3.4928508507262817	1.630755845815434	3.7561907654832365	24367	507	1562	53	3.3930857874519846	0.4581007579903272	60|87|302|595|832|928|1128|1277|1364|1465|1606|1609|2030|2192|2624|2810|3021|3315|3611|3659|3705|3708|4627|4780|4883|5155|5291|5345|5573|5583|5777|5890|6337|6722|6844|7001|7094|7349|7494|7534|8355|8835|8968|9158|9612|10551|10672|30846|51043|57107|84283|84830|221037	ACTB|ACTN1|ANXA2|CCND1|CAPZB|CD9|CHRM1|COL1A1|CLDN4|CSRP1|DGKA|DGKQ|SLC29A1|FBLN1|GATA2|SFN|H3-3B|HSPB1|ILK|IRF1|ITPK1|ITPR1|MYH9|NFE2L2|NPR3|PDGFB|PIK3CB|SERPINF2|PRKAR1A|PRKCH|PTPN6|RAD51B|SCNN1A|SRF|VAMP2|PRDX2|TLN1|UCN|XBP1|YWHAZ|H3C8|SOCS2|H3C7|FIBP|NCOR2|AGR2|GNA13|EHD2|ZBTB7B|PDSS2|TMEM79|ADTRP|JMJD1C	-1.7969940818144057	0	7	0	0	-9.631064746783506	2.8599765258215957
1	-2.8692025675842725	GO:0070527	M1	1	0	GO Biological Processes	19	platelet aggregation	19_GO:0022610 biological adhesion	-2.8692025675842725	2.8599765258215957	3.7751568838377088	24367	60	1562	11	0.704225352112676	0.21158296421416498	60|87|928|1465|3315|3611|4627|5291|5777|7094|9158	ACTB|ACTN1|CD9|CSRP1|HSPB1|ILK|MYH9|PIK3CB|PTPN6|TLN1|FIBP	-1.3501258675186305	0	7	0	0	-9.631064746783506	2.8599765258215957
1	-2.7471094008021057	GO:0007596	M1	1	0	GO Biological Processes	19	blood coagulation	19_GO:0032501 multicellular organismal process	-2.7471094008021057	1.671414852752881	3.243338352918285	24367	336	1562	36	2.3047375160051216	0.37967060373244593	60|87|832|928|1277|1465|1606|1609|2192|2624|3021|3315|3611|3659|3705|3708|4627|4780|5155|5291|5345|5573|5583|5777|5890|6722|7001|7094|7534|8355|8968|9158|10672|30846|84830|221037	ACTB|ACTN1|CAPZB|CD9|COL1A1|CSRP1|DGKA|DGKQ|FBLN1|GATA2|H3-3B|HSPB1|ILK|IRF1|ITPK1|ITPR1|MYH9|NFE2L2|PDGFB|PIK3CB|SERPINF2|PRKAR1A|PRKCH|PTPN6|RAD51B|SRF|PRDX2|TLN1|YWHAZ|H3C8|H3C7|FIBP|GNA13|EHD2|ADTRP|JMJD1C	-1.2662225633999553	0	7	0	0	-9.631064746783506	2.8599765258215957
1	-2.6904153841715566	GO:0030168	M1	1	0	GO Biological Processes	19	platelet activation	19_GO:0032501 multicellular organismal process	-2.6904153841715566	2.025957397276219	3.3425890255464092	24367	154	1562	20	1.2804097311139564	0.284469454773297	60|87|928|1277|1465|1606|1609|3315|3611|3708|4627|5155|5291|5583|5777|6722|7094|7534|9158|10672	ACTB|ACTN1|CD9|COL1A1|CSRP1|DGKA|DGKQ|HSPB1|ILK|ITPR1|MYH9|PDGFB|PIK3CB|PRKCH|PTPN6|SRF|TLN1|YWHAZ|FIBP|GNA13	-1.224398854713646	0	7	0	0	-9.631064746783506	2.8599765258215957
1	-2.6378246843593196	GO:0007599	M1	1	0	GO Biological Processes	19	hemostasis	19_GO:0065007 biological regulation	-2.6378246843593196	1.6469073035922817	3.1484449482777923	24367	341	1562	36	2.3047375160051216	0.37967060373244593	60|87|832|928|1277|1465|1606|1609|2192|2624|3021|3315|3611|3659|3705|3708|4627|4780|5155|5291|5345|5573|5583|5777|5890|6722|7001|7094|7534|8355|8968|9158|10672|30846|84830|221037	ACTB|ACTN1|CAPZB|CD9|COL1A1|CSRP1|DGKA|DGKQ|FBLN1|GATA2|H3-3B|HSPB1|ILK|IRF1|ITPK1|ITPR1|MYH9|NFE2L2|PDGFB|PIK3CB|SERPINF2|PRKAR1A|PRKCH|PTPN6|RAD51B|SRF|PRDX2|TLN1|YWHAZ|H3C8|H3C7|FIBP|GNA13|EHD2|ADTRP|JMJD1C	-1.1828036209589823	0	7	0	0	-9.631064746783506	2.8599765258215957
1	-2.6164099499285847	GO:0050817	M1	1	0	GO Biological Processes	19	coagulation	19_GO:0032501 multicellular organismal process	-2.6164099499285847	1.6420917851607253	3.1296521141162224	24367	342	1562	36	2.3047375160051216	0.37967060373244593	60|87|832|928|1277|1465|1606|1609|2192|2624|3021|3315|3611|3659|3705|3708|4627|4780|5155|5291|5345|5573|5583|5777|5890|6722|7001|7094|7534|8355|8968|9158|10672|30846|84830|221037	ACTB|ACTN1|CAPZB|CD9|COL1A1|CSRP1|DGKA|DGKQ|FBLN1|GATA2|H3-3B|HSPB1|ILK|IRF1|ITPK1|ITPR1|MYH9|NFE2L2|PDGFB|PIK3CB|SERPINF2|PRKAR1A|PRKCH|PTPN6|RAD51B|SRF|PRDX2|TLN1|YWHAZ|H3C8|H3C7|FIBP|GNA13|EHD2|ADTRP|JMJD1C	-1.1757824654387388	0	7	0	0	-9.631064746783506	2.8599765258215957
1	-2.588007346137889	GO:0034109	M1	1	0	GO Biological Processes	19	homotypic cell-cell adhesion	19_GO:0022610 biological adhesion	-2.588007346137889	2.414265898420828	3.398107697962696	24367	84	1562	13	0.8322663252240717	0.22986658336957838	60|87|288|928|1465|3315|3611|3728|4627|5291|5777|7094|9158	ACTB|ACTN1|ANK3|CD9|CSRP1|HSPB1|ILK|JUP|MYH9|PIK3CB|PTPN6|TLN1|FIBP	-1.1612993096991469	0	7	0	0	-9.631064746783506	2.8599765258215957
1	-2.56424804509721	R-HSA-109582	M1	1	0	Reactome Gene Sets	6	Hemostasis		-2.56424804509721	1.4546504399092595	3.006106187017174	24367	622	1562	58	3.7131882202304736	0.47842775961251943	25|60|81|87|207|302|488|801|832|928|967|1072|1277|1521|1606|1609|2268|2624|2784|2817|2982|3021|3659|3675|3705|3708|3833|5152|5155|5291|5345|5527|5573|5583|5777|5890|6382|6385|6464|6678|7094|7534|7846|8355|8503|8968|9123|9463|9732|10257|10672|23052|23539|30846|84790|221037|221955|374354	ABL1|ACTB|ACTN4|ACTN1|AKT1|ANXA2|ATP2A2|CALM1|CAPZB|CD9|CD63|CFL1|COL1A1|CTSW|DGKA|DGKQ|FGR|GATA2|GNB3|GPC1|GUCY1A1|H3-3B|IRF1|ITGA3|ITPK1|ITPR1|KIFC1|PDE9A|PDGFB|PIK3CB|SERPINF2|PPP2R5C|PRKAR1A|PRKCH|PTPN6|RAD51B|SDC1|SDC4|SHC1|SPARC|TLN1|YWHAZ|TUBA1A|H3C8|PIK3R3|H3C7|SLC16A3|PICK1|DOCK4|ABCC4|GNA13|ENDOD1|SLC16A8|EHD2|TUBA1C|JMJD1C|DAGLB|NHLRC2	-1.145509114443904	0	7	0	0	-9.631064746783506	2.8599765258215957
1	-2.228394057979361	R-HSA-76002	M1	1	0	Reactome Gene Sets	6	Platelet activation, signaling and aggregation		-2.228394057979361	1.6608228701625585	2.8199147308448285	24367	263	1562	28	1.792573623559539	0.33571453996393463	81|87|207|801|928|967|1072|1277|1521|1606|1609|2784|3708|5155|5291|5345|5583|5777|6464|6678|7094|7534|8503|10257|10672|23052|221955|374354	ACTN4|ACTN1|AKT1|CALM1|CD9|CD63|CFL1|COL1A1|CTSW|DGKA|DGKQ|GNB3|ITPR1|PDGFB|PIK3CB|SERPINF2|PRKCH|PTPN6|SHC1|SPARC|TLN1|YWHAZ|PIK3R3|ABCC4|GNA13|ENDOD1|DAGLB|NHLRC2	-0.9056658363869141	0	7	0	0	-9.631064746783506	2.8599765258215957
1	-9.567032373961917	GO:0045596	M1	1	0	GO Biological Processes	19	negative regulation of cell differentiation	19_GO:0048519 negative regulation of biological process	-9.567032373961917	1.9525531437517185	6.977471974714938	24367	759	1562	95	6.081946222791293	0.6047213686393024	81|567|595|604|677|678|861|865|1656|1745|1746|1956|2064|2192|2309|2624|3146|3169|3192|3202|3204|3205|3249|3397|3398|3399|3418|3566|3659|3670|3707|4035|4054|4088|4092|4211|4212|4775|4780|4851|4855|5087|5155|5530|5727|5914|5915|5916|5925|6376|6695|6926|7001|7068|7204|7494|7538|7704|8831|8837|8840|9139|9181|9572|10140|10221|10443|11007|23111|23189|23493|23603|25803|51043|51564|51621|54623|54795|5491…	ACTN4|B2M|CCND1|BCL6|ZFP36L1|ZFP36L2|RUNX1|CBFB|DDX6|DLX1|DLX2|EGFR|ERBB2|FBLN1|FOXO3|GATA2|HMGB1|FOXA1|HNRNPU|HOXA5|HOXA7|HOXA9|HPN|ID1|ID2|ID3|IDH2|IL4R|IRF1|ISL1|ITPKB|LRP1|LTBP3|SMAD3|SMAD7|MEIS1|MEIS2|NFATC3|NFE2L2|NOTCH1|NOTCH4|PBX1|PDGFB|PPP3CA|PTCH1|RARA|RARB|RARG|RB1|CX3CL1|SPOCK1|TBX3|PRDX2|THRB|TRIO|XBP1|ZFP36|ZBTB16|SYNGAP1|CFLAR|CCN4|CBFA2T2|ARHGEF2|NR1D1|TOB1|TRIB1|N4BP2L2|CCDC85B|S…	-6.289318999810366	0	8	1	1	-9.567032373961917	3.1795917368717226
1	-8.3436993759719	GO:1903707	M1	1	0	GO Biological Processes	19	negative regulation of hemopoiesis	19_GO:0002376 immune system process	-8.3436993759719	3.1795917368717226	7.170429673538275	24367	157	1562	32	2.0486555697823303	0.35842571499821285	604|677|861|865|2064|2624|3146|3202|3204|3205|3398|3566|3659|3707|4092|4211|4212|4780|4851|5914|7001|7538|7704|10221|10443|51043|51621|54623|80149|406911|406991|407030	BCL6|ZFP36L1|RUNX1|CBFB|ERBB2|GATA2|HMGB1|HOXA5|HOXA7|HOXA9|ID2|IL4R|IRF1|ITPKB|SMAD7|MEIS1|MEIS2|NFE2L2|NOTCH1|RARA|PRDX2|ZFP36|ZBTB16|TRIB1|N4BP2L2|ZBTB7B|KLF13|PAF1|ZC3H12A|MIR125B1|MIR21|MIR30B	-5.393878257702022	0	8	0	0	-9.567032373961917	3.1795917368717226
1	-5.503293895101352	GO:0002683	M1	1	0	GO Biological Processes	19	negative regulation of immune system process	19_GO:0002376 immune system process	-5.503293895101352	1.8732765499452575	5.073286969142864	24367	483	1562	58	3.7131882202304736	0.47842775961251943	207|604|677|861|865|1051|1803|1997|2064|2268|2294|2624|3146|3202|3204|3205|3398|3428|3566|3659|3707|4092|4211|4212|4681|4780|4851|5573|5777|5795|5914|6376|6385|6778|6895|7001|7430|7538|7704|9231|9572|9684|10221|10443|51043|51621|54623|55024|64115|64771|80149|84830|133396|153090|375056|406911|406991|407030	AKT1|BCL6|ZFP36L1|RUNX1|CBFB|CEBPB|DPP4|ELF1|ERBB2|FGR|FOXF1|GATA2|HMGB1|HOXA5|HOXA7|HOXA9|ID2|IFI16|IL4R|IRF1|ITPKB|SMAD7|MEIS1|MEIS2|NBL1|NFE2L2|NOTCH1|PRKAR1A|PTPN6|PTPRJ|RARA|CX3CL1|SDC4|STAT6|TARBP2|PRDX2|EZR|ZFP36|ZBTB16|DLG5|NR1D1|LRRC14|TRIB1|N4BP2L2|ZBTB7B|KLF13|PAF1|BANK1|VSIR|ILRUN|ZC3H12A|ADTRP|IL31RA|DAB2IP|MIA3|MIR125B1|MIR21|MIR30B	-3.2633690818392007	0	8	0	0	-9.567032373961917	3.1795917368717226
1	-3.0405824279005342	GO:0045638	M1	1	0	GO Biological Processes	19	negative regulation of myeloid cell differentiation	19_GO:0002376 immune system process	-3.0405824279005342	2.489341270057482	3.786291263501722	24367	94	1562	15	0.9603072983354674	0.24675686391426488	677|2624|3202|3204|3205|3707|4211|4212|5914|7538|7704|10221|51621|54623|406911	ZFP36L1|GATA2|HOXA5|HOXA7|HOXA9|ITPKB|MEIS1|MEIS2|RARA|ZFP36|ZBTB16|TRIB1|KLF13|PAF1|MIR125B1	-1.4742927997790294	0	8	0	0	-9.567032373961917	3.1795917368717226
1	-9.213753097063153	GO:0034329	M1	1	0	GO Biological Processes	19	cell junction assembly	19_GO:0071840 cellular component organization or biogenesis	-9.213753097063153	2.778924559502765	7.354191800391712	24367	247	1562	44	2.816901408450704	0.4186399594939643	25|60|81|87|667|861|865|928|1365|1969|2889|3611|3728|3909|3987|4035|4088|4092|4323|5010|5339|5583|5795|6385|6722|6904|7082|7094|7145|7205|8506|9069|9231|10211|10580|22998|23499|23603|51564|57662|64072|79778|79977|81671	ABL1|ACTB|ACTN4|ACTN1|DST|RUNX1|CBFB|CD9|CLDN3|EPHA2|RAPGEF1|ILK|JUP|LAMA3|LIMS1|LRP1|SMAD3|SMAD7|MMP14|CLDN11|PLEC|PRKCH|PTPRJ|SDC4|SRF|TBCD|TJP1|TLN1|TNS1|TRIP6|CNTNAP1|CLDN12|DLG5|FLOT1|SORBS1|LIMCH1|MACF1|CORO1C|HDAC7|CAMSAP3|CDH23|MICALL2|GRHL2|VMP1	-6.008590390060213	0	9	1	1	-9.213753097063153	4.120720894837292
1	-8.475462870903566	GO:0010810	M1	1	0	GO Biological Processes	19	regulation of cell-substrate adhesion	19_GO:0022610 biological adhesion	-8.475462870903566	2.8297442158234816	7.052622840603081	24367	215	1562	39	2.496798975672215	0.3947850615732865	25|81|604|1236|1277|2192|2294|3204|3611|3675|3728|3987|4035|4088|4323|4739|4814|4851|5034|5291|5795|5881|6237|6239|6376|6385|6695|6904|7402|10551|11078|22998|23189|23499|23603|54453|57662|59339|340485	ABL1|ACTN4|BCL6|CCR7|COL1A1|FBLN1|FOXF1|HOXA7|ILK|ITGA3|JUP|LIMS1|LRP1|SMAD3|MMP14|NEDD9|NINJ1|NOTCH1|P4HB|PIK3CB|PTPRJ|RAC3|RRAS|RREB1|CX3CL1|SDC4|SPOCK1|TBCD|UTRN|AGR2|TRIOBP|LIMCH1|KANK1|MACF1|CORO1C|RIN2|CAMSAP3|PLEKHA2|ACER2	-5.47857610632771	0	9	0	0	-9.213753097063153	4.120720894837292
1	-8.185636308191896	GO:0031589	M1	1	0	GO Biological Processes	19	cell-substrate adhesion	19_GO:0022610 biological adhesion	-8.185636308191896	2.3421904074459636	6.647935950352027	24367	353	1562	53	3.3930857874519846	0.4581007579903272	25|81|87|604|967|1236|1277|2192|2294|3204|3397|3611|3675|3679|3695|3728|3987|4035|4059|4088|4323|4739|4814|4851|5034|5291|5795|5881|6237|6239|6376|6385|6695|6722|6904|7205|7402|10551|10580|11078|22998|23189|23499|23603|25992|51330|54453|55742|56999|57662|59339|79778|340485	ABL1|ACTN4|ACTN1|BCL6|CD63|CCR7|COL1A1|FBLN1|FOXF1|HOXA7|ID1|ILK|ITGA3|ITGA7|ITGB7|JUP|LIMS1|LRP1|BCAM|SMAD3|MMP14|NEDD9|NINJ1|NOTCH1|P4HB|PIK3CB|PTPRJ|RAC3|RRAS|RREB1|CX3CL1|SDC4|SPOCK1|SRF|TBCD|TRIP6|UTRN|AGR2|SORBS1|TRIOBP|LIMCH1|KANK1|MACF1|CORO1C|SNED1|TNFRSF12A|RIN2|PARVA|ADAMTS9|CAMSAP3|PLEKHA2|MICALL2|ACER2	-5.281503596852938	0	9	0	0	-9.213753097063153	4.120720894837292
1	-7.966834031459472	GO:0034330	M1	1	0	GO Biological Processes	19	cell junction organization	19_GO:0071840 cellular component organization or biogenesis	-7.966834031459472	2.452153786201551	6.612197250847835	24367	299	1562	47	3.0089628681177976	0.43224870525504855	25|60|81|87|667|861|865|928|1365|1969|2889|3611|3728|3909|3987|4035|4088|4092|4323|5010|5339|5583|5795|5818|6385|6722|6904|7082|7094|7145|7205|8506|9069|9074|9080|9231|10211|10580|22998|23499|23603|51564|57662|64072|79778|79977|81671	ABL1|ACTB|ACTN4|ACTN1|DST|RUNX1|CBFB|CD9|CLDN3|EPHA2|RAPGEF1|ILK|JUP|LAMA3|LIMS1|LRP1|SMAD3|SMAD7|MMP14|CLDN11|PLEC|PRKCH|PTPRJ|NECTIN1|SDC4|SRF|TBCD|TJP1|TLN1|TNS1|TRIP6|CNTNAP1|CLDN12|CLDN6|CLDN9|DLG5|FLOT1|SORBS1|LIMCH1|MACF1|CORO1C|HDAC7|CAMSAP3|CDH23|MICALL2|GRHL2|VMP1	-5.094886003491915	0	9	0	0	-9.213753097063153	4.120720894837292
1	-6.064320041218252	GO:0001952	M1	1	0	GO Biological Processes	19	regulation of cell-matrix adhesion	19_GO:0022610 biological adhesion	-6.064320041218252	3.043877455419881	5.947341377929819	24367	123	1562	24	1.5364916773367479	0.3112162348789158	25|604|1236|3204|3611|3728|3987|4035|4088|4323|4814|5291|5795|6237|6376|6385|7402|22998|23499|23603|54453|57662|59339|340485	ABL1|BCL6|CCR7|HOXA7|ILK|JUP|LIMS1|LRP1|SMAD3|MMP14|NINJ1|PIK3CB|PTPRJ|RRAS|CX3CL1|SDC4|UTRN|LIMCH1|MACF1|CORO1C|RIN2|CAMSAP3|PLEKHA2|ACER2	-3.6483039689004197	0	9	0	0	-9.213753097063153	4.120720894837292
1	-5.816001094554087	GO:0007160	M1	1	0	GO Biological Processes	19	cell-matrix adhesion	19_GO:0022610 biological adhesion	-5.816001094554087	2.3842599064014895	5.508106595224043	24367	229	1562	35	2.240717029449424	0.3744829043781526	25|87|604|967|1236|3204|3611|3675|3679|3695|3728|3987|4035|4059|4088|4323|4814|5291|5795|6237|6376|6385|6722|7205|7402|10580|22998|23499|23603|25992|54453|56999|57662|59339|340485	ABL1|ACTN1|BCL6|CD63|CCR7|HOXA7|ILK|ITGA3|ITGA7|ITGB7|JUP|LIMS1|LRP1|BCAM|SMAD3|MMP14|NINJ1|PIK3CB|PTPRJ|RRAS|CX3CL1|SDC4|SRF|TRIP6|UTRN|SORBS1|LIMCH1|MACF1|CORO1C|SNED1|RIN2|ADAMTS9|CAMSAP3|PLEKHA2|ACER2	-3.465377983798246	0	9	0	0	-9.213753097063153	4.120720894837292
1	-5.376937869958512	GO:0001954	M1	1	0	GO Biological Processes	19	positive regulation of cell-matrix adhesion	19_GO:0022610 biological adhesion	-5.376937869958512	4.120720894837292	5.952264940970148	24367	53	1562	14	0.8962868117797695	0.23846681525444388	25|1236|3611|3728|3987|4088|4814|5795|6237|6376|6385|7402|54453|59339	ABL1|CCR7|ILK|JUP|LIMS1|SMAD3|NINJ1|PTPRJ|RRAS|CX3CL1|SDC4|UTRN|RIN2|PLEKHA2	-3.1784057418545855	0	9	0	0	-9.213753097063153	4.120720894837292
1	-5.151086860873421	GO:0010811	M1	1	0	GO Biological Processes	19	positive regulation of cell-substrate adhesion	19_GO:0022610 biological adhesion	-5.151086860873421	2.8599765258215957	5.345479598600731	24367	120	1562	22	1.408450704225352	0.29816053328431674	25|1236|2294|3611|3675|3728|3987|4088|4739|4814|5034|5795|5881|6237|6239|6376|6385|7402|10551|11078|54453|59339	ABL1|CCR7|FOXF1|ILK|ITGA3|JUP|LIMS1|SMAD3|NEDD9|NINJ1|P4HB|PTPRJ|RAC3|RRAS|RREB1|CX3CL1|SDC4|UTRN|AGR2|TRIOBP|RIN2|PLEKHA2	-3.0051670699759185	0	9	0	0	-9.213753097063153	4.120720894837292
1	-5.028985886107749	GO:1901888	M1	1	0	GO Biological Processes	19	regulation of cell junction assembly	19_GO:0071840 cellular component organization or biogenesis	-5.028985886107749	3.087474658557405	5.363281470344731	24367	96	1562	19	1.2163892445582587	0.2773564175744805	25|861|865|1365|1969|2889|3987|4035|4088|4323|5583|5795|6385|7082|10211|22998|23499|23603|57662	ABL1|RUNX1|CBFB|CLDN3|EPHA2|RAPGEF1|LIMS1|LRP1|SMAD3|MMP14|PRKCH|PTPRJ|SDC4|TJP1|FLOT1|LIMCH1|MACF1|CORO1C|CAMSAP3	-2.911276951118425	0	9	0	0	-9.213753097063153	4.120720894837292
1	-4.827991014206236	GO:0007044	M1	1	0	GO Biological Processes	19	cell-substrate junction assembly	19_GO:0071840 cellular component organization or biogenesis	-4.827991014206236	2.993914820419302	5.202652295103474	24367	99	1562	19	1.2163892445582587	0.2773564175744805	25|87|667|3909|3987|4035|4088|4323|5339|5795|6385|7094|7145|7205|10580|22998|23499|23603|57662	ABL1|ACTN1|DST|LAMA3|LIMS1|LRP1|SMAD3|MMP14|PLEC|PTPRJ|SDC4|TLN1|TNS1|TRIP6|SORBS1|LIMCH1|MACF1|CORO1C|CAMSAP3	-2.772230134994353	0	9	0	0	-9.213753097063153	4.120720894837292
1	-4.593057669723826	GO:0034333	M1	1	0	GO Biological Processes	19	adherens junction assembly	19_GO:0071840 cellular component organization or biogenesis	-4.593057669723826	2.987209524068979	5.0520013183005315	24367	94	1562	18	1.1523687580025608	0.2700463777281498	25|60|87|3987|4035|4088|4092|4323|5795|6385|6904|7205|9231|10580|22998|23499|23603|57662	ABL1|ACTB|ACTN1|LIMS1|LRP1|SMAD3|SMAD7|MMP14|PTPRJ|SDC4|TBCD|TRIP6|DLG5|SORBS1|LIMCH1|MACF1|CORO1C|CAMSAP3	-2.589921955870967	0	9	0	0	-9.213753097063153	4.120720894837292
1	-3.7174057156460747	GO:0034332	M1	1	0	GO Biological Processes	19	adherens junction organization	19_GO:0071840 cellular component organization or biogenesis	-3.7174057156460747	2.3188998858012937	4.21194005071991	24367	148	1562	22	1.408450704225352	0.29816053328431674	25|60|87|3728|3987|4035|4088|4092|4323|5795|5818|6385|6904|7082|7205|9231|10580|22998|23499|23603|57662|64072	ABL1|ACTB|ACTN1|JUP|LIMS1|LRP1|SMAD3|SMAD7|MMP14|PTPRJ|NECTIN1|SDC4|TBCD|TJP1|TRIP6|DLG5|SORBS1|LIMCH1|MACF1|CORO1C|CAMSAP3|CDH23	-1.9629657205883877	0	9	0	0	-9.213753097063153	4.120720894837292
1	-3.118843793332882	GO:0007045	M1	1	0	GO Biological Processes	19	cell-substrate adherens junction assembly	19_GO:0071840 cellular component organization or biogenesis	-3.118843793332882	2.631303703932246	3.896111281380237	24367	83	1562	14	0.8962868117797695	0.23846681525444388	25|87|3987|4035|4088|4323|5795|6385|7205|10580|22998|23499|23603|57662	ABL1|ACTN1|LIMS1|LRP1|SMAD3|MMP14|PTPRJ|SDC4|TRIP6|SORBS1|LIMCH1|MACF1|CORO1C|CAMSAP3	-1.5248322551045748	0	9	0	0	-9.213753097063153	4.120720894837292
1	-3.118843793332882	GO:0048041	M1	1	0	GO Biological Processes	19	focal adhesion assembly	19_GO:0022610 biological adhesion	-3.118843793332882	2.631303703932246	3.896111281380237	24367	83	1562	14	0.8962868117797695	0.23846681525444388	25|87|3987|4035|4088|4323|5795|6385|7205|10580|22998|23499|23603|57662	ABL1|ACTN1|LIMS1|LRP1|SMAD3|MMP14|PTPRJ|SDC4|TRIP6|SORBS1|LIMCH1|MACF1|CORO1C|CAMSAP3	-1.5248322551045748	0	9	0	0	-9.213753097063153	4.120720894837292
1	-2.7735761877785423	GO:1901890	M1	1	0	GO Biological Processes	19	positive regulation of cell junction assembly	19_GO:0048518 positive regulation of biological process	-2.7735761877785423	3.4666382131170863	3.876094196896091	24367	36	1562	8	0.5121638924455826	0.18061297922967348	25|1365|1969|3987|4088|5795|6385|10211	ABL1|CLDN3|EPHA2|LIMS1|SMAD3|PTPRJ|SDC4|FLOT1	-1.284416824410402	0	9	0	0	-9.213753097063153	4.120720894837292
1	-2.691036550647037	GO:0051893	M1	1	0	GO Biological Processes	19	regulation of focal adhesion assembly	19_GO:0022610 biological adhesion	-2.691036550647037	2.7237871674491387	3.585358903980388	24367	63	1562	11	0.704225352112676	0.21158296421416498	25|3987|4035|4088|4323|5795|6385|22998|23499|23603|57662	ABL1|LIMS1|LRP1|SMAD3|MMP14|PTPRJ|SDC4|LIMCH1|MACF1|CORO1C|CAMSAP3	-1.224398854713646	0	9	0	0	-9.213753097063153	4.120720894837292
1	-2.691036550647037	GO:0090109	M1	1	0	GO Biological Processes	19	regulation of cell-substrate junction assembly	19_GO:0071840 cellular component organization or biogenesis	-2.691036550647037	2.7237871674491387	3.585358903980388	24367	63	1562	11	0.704225352112676	0.21158296421416498	25|3987|4035|4088|4323|5795|6385|22998|23499|23603|57662	ABL1|LIMS1|LRP1|SMAD3|MMP14|PTPRJ|SDC4|LIMCH1|MACF1|CORO1C|CAMSAP3	-1.224398854713646	0	9	0	0	-9.213753097063153	4.120720894837292
1	-2.3227996840878036	GO:1903391	M1	1	0	GO Biological Processes	19	regulation of adherens junction organization	19_GO:0071840 cellular component organization or biogenesis	-2.3227996840878036	2.451408450704225	3.1825844535189045	24367	70	1562	11	0.704225352112676	0.21158296421416498	25|3987|4035|4088|4323|5795|6385|22998|23499|23603|57662	ABL1|LIMS1|LRP1|SMAD3|MMP14|PTPRJ|SDC4|LIMCH1|MACF1|CORO1C|CAMSAP3	-0.9789418958560109	0	9	0	0	-9.213753097063153	4.120720894837292
1	-9.062335119268083	hsa05202	M1	1	0	KEGG Pathway	24	Transcriptional misregulation in cancer		-9.062335119268083	3.119974391805378	7.471253315628116	24367	180	1562	36	2.3047375160051216	0.37967060373244593	598|604|860|861|894|1027|1051|1236|1655|2120|3021|3205|3206|3207|3398|3480|3695|3728|4211|5087|5090|5218|5914|6256|6667|7113|7185|7704|8355|8864|8968|51274|54738|79058|85414|221037	BCL2L1|BCL6|RUNX2|RUNX1|CCND2|CDKN1B|CEBPB|CCR7|DDX5|ETV6|H3-3B|HOXA9|HOXA10|HOXA11|ID2|IGF1R|ITGB7|JUP|MEIS1|PBX1|PBX3|CDK14|RARA|RXRA|SP1|TMPRSS2|TRAF1|ZBTB16|H3C8|PER2|H3C7|KLF3|FEV|ASPSCR1|SLC45A3|JMJD1C	-5.916082775157079	0	10	1	1	-9.062335119268083	3.119974391805378
1	-9.059097575411174	GO:0061061	M1	1	0	GO Biological Processes	19	muscle structure development	19_GO:0032502 developmental process	-9.059097575411174	1.9845990953791603	6.7945184213818015	24367	676	1562	86	5.505761843790013	0.5771262923289444	25|207|488|677|694|928|1106|1410|1465|1489|1655|2065|2274|2294|2317|2319|2353|2475|2817|3021|3192|3236|3399|3566|3611|3670|3679|3856|4000|4088|4092|4154|4209|4211|4323|4627|4775|4851|5155|5530|5573|5914|5915|5925|6256|6382|6604|6722|6895|6926|7402|7494|7832|8470|8531|8572|8837|9043|9444|9518|10211|10269|10290|10521|10611|23135|23493|26509|29895|30846|51177|54910|55897|64855|84159|84300|85461|1157…	ABL1|AKT1|ATP2A2|ZFP36L1|BTG1|CD9|CHD2|CRYAB|CSRP1|CTF1|DDX5|ERBB3|FHL2|FOXF1|FLNB|FLOT2|FOS|MTOR|GPC1|H3-3B|HNRNPU|HOXD10|ID3|IL4R|ILK|ISL1|ITGA7|KRT8|LMNA|SMAD3|SMAD7|MBNL1|MEF2D|MEIS1|MMP14|MYH9|NFATC3|NOTCH1|PDGFB|PPP3CA|PRKAR1A|RARA|RARB|RB1|RXRA|SDC1|SMARCD3|SRF|TARBP2|TBX3|UTRN|XBP1|BTG2|SORBS2|YBX3|PDLIM4|CFLAR|SPAG9|QKI|GDF15|FLOT1|ZMPSTE24|SPEG|DDX17|PDLIM5|KDM6B|HEY2|MYOF|MYLPF|EHD2|PL…	-5.916082775157079	0	11	1	1	-9.059097575411174	2.5527063205680363
1	-7.649079397698785	GO:0007507	M1	1	0	GO Biological Processes	19	heart development	19_GO:0032502 developmental process	-7.649079397698785	1.959916001643446	6.171927470558202	24367	589	1562	74	4.7375160051216385	0.5375214271483969	677|1027|1767|1889|1956|2050|2064|2065|2257|2274|2294|2475|3192|3397|3398|3399|3611|3670|3675|4000|4088|4092|4209|4211|4824|4851|5019|5155|5573|5727|5754|5914|5915|5925|6256|6464|6491|6604|6659|6678|6722|6926|7132|8470|8572|8642|9249|9784|9821|10269|10370|10611|10614|23054|23135|23210|23493|50805|55036|55742|55897|56999|57142|57211|79977|115701|130916|145873|150094|200894|284086|285590|406991|407…	ZFP36L1|CDKN1B|DNAH5|ECE1|EGFR|EPHB4|ERBB2|ERBB3|FGF12|FHL2|FOXF1|MTOR|HNRNPU|ID1|ID2|ID3|ILK|ISL1|ITGA3|LMNA|SMAD3|SMAD7|MEF2D|MEIS1|NKX3-1|NOTCH1|OXCT1|PDGFB|PRKAR1A|PTCH1|PTK7|RARA|RARB|RB1|RXRA|SHC1|STIL|SMARCD3|SOX4|SPARC|SRF|TBX3|TNFRSF1A|SORBS2|PDLIM4|DCHS1|DHRS3|SNX17|RB1CC1|ZMPSTE24|CITED2|PDLIM5|HEXIM1|NCOA6|KDM6B|JMJD6|HEY2|IRX4|CCDC40|PARVA|MESP1|ADAMTS9|RTN4|ADGRG6|GRHL2|ALPK2|MTERF4…	-4.835123316708915	0	11	0	0	-9.059097575411174	2.5527063205680363
1	-6.797312914386727	GO:0042692	M1	1	0	GO Biological Processes	19	muscle cell differentiation	19_GO:0032502 developmental process	-6.797312914386727	2.1309103449186213	5.87687024597664	24367	388	1562	53	3.3930857874519846	0.4581007579903272	25|207|488|928|1465|2274|2294|2475|3021|3192|3566|3856|4000|4323|4627|4775|4851|5155|5530|5573|5914|5915|5925|6256|6382|6604|6722|6895|6926|7494|8470|8837|9043|9444|9518|10211|10269|10290|10611|23135|23493|26509|30846|51177|54910|55897|64855|85461|115701|150094|168620|406911|406991	ABL1|AKT1|ATP2A2|CD9|CSRP1|FHL2|FOXF1|MTOR|H3-3B|HNRNPU|IL4R|KRT8|LMNA|MMP14|MYH9|NFATC3|NOTCH1|PDGFB|PPP3CA|PRKAR1A|RARA|RARB|RB1|RXRA|SDC1|SMARCD3|SRF|TARBP2|TBX3|XBP1|SORBS2|CFLAR|SPAG9|QKI|GDF15|FLOT1|ZMPSTE24|SPEG|PDLIM5|KDM6B|HEY2|MYOF|EHD2|PLEKHO1|SEMA4C|MESP1|NIBAN2|TANC1|ALPK2|SIK1|BHLHA15|MIR125B1|MIR21	-4.210600614899919	0	11	0	0	-9.059097575411174	2.5527063205680363
1	-5.214926268065006	GO:0051146	M1	1	0	GO Biological Processes	19	striated muscle cell differentiation	19_GO:0032502 developmental process	-5.214926268065006	2.1152368758002558	5.043588411308091	24367	295	1562	40	2.560819462227913	0.3996830930161245	207|928|1465|2274|2475|3192|3566|3856|4000|4323|4627|4851|5530|5573|5914|5915|5925|6256|6382|6722|6926|7494|8470|8837|9043|9518|10211|10269|10611|23135|23493|26509|30846|51177|55897|64855|85461|115701|150094|168620	AKT1|CD9|CSRP1|FHL2|MTOR|HNRNPU|IL4R|KRT8|LMNA|MMP14|MYH9|NOTCH1|PPP3CA|PRKAR1A|RARA|RARB|RB1|RXRA|SDC1|SRF|TBX3|XBP1|SORBS2|CFLAR|SPAG9|GDF15|FLOT1|ZMPSTE24|PDLIM5|KDM6B|HEY2|MYOF|EHD2|PLEKHO1|MESP1|NIBAN2|TANC1|ALPK2|SIK1|BHLHA15	-3.0545246690799845	0	11	0	0	-9.059097575411174	2.5527063205680363
1	-4.723299851753482	GO:0060537	M1	1	0	GO Biological Processes	19	muscle tissue development	19_GO:0032502 developmental process	-4.723299851753482	1.8689333153846395	4.638103318530384	24367	409	1562	49	3.1370038412291934	0.44105825989215863	1465|1655|2065|2139|2274|2317|2353|2475|2817|3192|3236|3398|3670|4000|4088|4092|4209|4211|4851|5530|5573|5727|5914|5915|5925|6256|6722|6926|7763|7832|8470|8531|8837|10211|10269|10521|10611|23135|23493|25976|29895|55897|56999|64855|84300|115701|150094|283149|407014	CSRP1|DDX5|ERBB3|EYA2|FHL2|FLNB|FOS|MTOR|GPC1|HNRNPU|HOXD10|ID2|ISL1|LMNA|SMAD3|SMAD7|MEF2D|MEIS1|NOTCH1|PPP3CA|PRKAR1A|PTCH1|RARA|RARB|RB1|RXRA|SRF|TBX3|ZFAND5|BTG2|SORBS2|YBX3|CFLAR|FLOT1|ZMPSTE24|DDX17|PDLIM5|KDM6B|HEY2|TIPARP|MYLPF|MESP1|ADAMTS9|NIBAN2|UQCC2|ALPK2|SIK1|BCL9L|MIR25	-2.6860983876845537	0	11	0	0	-9.059097575411174	2.5527063205680363
1	-4.174998528148335	GO:0003007	M1	1	0	GO Biological Processes	19	heart morphogenesis	19_GO:0032502 developmental process	-4.174998528148335	2.0321672283789813	4.38758294784934	24367	261	1562	34	2.176696542893726	0.3692152164903899	2050|2274|2294|2475|3398|3611|3670|4088|4092|4851|5727|5914|5915|6256|6491|6604|6659|6722|6926|8642|9249|10269|10370|23493|55036|55742|55897|57142|57211|79977|115701|145873|200894|406991	EPHB4|FHL2|FOXF1|MTOR|ID2|ILK|ISL1|SMAD3|SMAD7|NOTCH1|PTCH1|RARA|RARB|RXRA|STIL|SMARCD3|SOX4|SRF|TBX3|DCHS1|DHRS3|ZMPSTE24|CITED2|HEY2|CCDC40|PARVA|MESP1|RTN4|ADGRG6|GRHL2|ALPK2|MESP2|ARL13B|MIR21	-2.2861831011788287	0	11	0	0	-9.059097575411174	2.5527063205680363
1	-4.001279214158131	GO:0014706	M1	1	0	GO Biological Processes	19	striated muscle tissue development	19_GO:0032502 developmental process	-4.001279214158131	1.799985226041564	4.168064633723845	24367	390	1562	45	2.880921895006402	0.423231031594662	1655|2065|2139|2274|2317|2353|2475|2817|3192|3236|3398|3670|4000|4088|4092|4209|4211|4851|5530|5573|5914|5915|5925|6256|6722|6926|7832|8470|8531|8837|10211|10269|10521|10611|23135|23493|29895|55897|56999|64855|84300|115701|150094|283149|407014	DDX5|ERBB3|EYA2|FHL2|FLNB|FOS|MTOR|GPC1|HNRNPU|HOXD10|ID2|ISL1|LMNA|SMAD3|SMAD7|MEF2D|MEIS1|NOTCH1|PPP3CA|PRKAR1A|RARA|RARB|RB1|RXRA|SRF|TBX3|BTG2|SORBS2|YBX3|CFLAR|FLOT1|ZMPSTE24|DDX17|PDLIM5|KDM6B|HEY2|MYLPF|MESP1|ADAMTS9|NIBAN2|UQCC2|ALPK2|SIK1|BCL9L|MIR25	-2.165046738457108	0	11	0	0	-9.059097575411174	2.5527063205680363
1	-3.5913067315289573	GO:0003206	M1	1	0	GO Biological Processes	19	cardiac chamber morphogenesis	19_GO:0032502 developmental process	-3.5913067315289573	2.3816598410728074	4.149768856418864	24367	131	1562	20	1.2804097311139564	0.284469454773297	2274|2294|3398|3670|4092|4851|5914|5915|6256|6604|6659|6722|6926|9249|10370|23493|55742|55897|57211|79977	FHL2|FOXF1|ID2|ISL1|SMAD7|NOTCH1|RARA|RARB|RXRA|SMARCD3|SOX4|SRF|TBX3|DHRS3|CITED2|HEY2|PARVA|MESP1|ADGRG6|GRHL2	-1.8665932225946078	0	11	0	0	-9.059097575411174	2.5527063205680363
1	-3.147316233971964	GO:0003205	M1	1	0	GO Biological Processes	19	cardiac chamber development	19_GO:0032502 developmental process	-3.147316233971964	2.073971416518026	3.7100480360681645	24367	173	1562	23	1.47247119078105	0.30476260956438245	2274|2294|3398|3670|4092|4851|5754|5914|5915|6256|6604|6659|6722|6926|9249|9784|10269|10370|23493|55742|55897|57211|79977	FHL2|FOXF1|ID2|ISL1|SMAD7|NOTCH1|PTK7|RARA|RARB|RXRA|SMARCD3|SOX4|SRF|TBX3|DHRS3|SNX17|ZMPSTE24|CITED2|HEY2|PARVA|MESP1|ADGRG6|GRHL2	-1.5483694780681447	0	11	0	0	-9.059097575411174	2.5527063205680363
1	-2.785868388512291	GO:0035051	M1	1	0	GO Biological Processes	19	cardiocyte differentiation	19_GO:0032502 developmental process	-2.785868388512291	2.0222056243183006	3.4163379585021056	24367	162	1562	21	1.3444302176696543	0.29139991611511556	1956|2274|2475|3192|3670|4000|4851|5914|5915|6256|6722|6926|8470|10269|10611|23135|23493|55897|115701|150094|406991	EGFR|FHL2|MTOR|HNRNPU|ISL1|LMNA|NOTCH1|RARA|RARB|RXRA|SRF|TBX3|SORBS2|ZMPSTE24|PDLIM5|KDM6B|HEY2|MESP1|ALPK2|SIK1|MIR21	-1.2907261509923595	0	11	0	0	-9.059097575411174	2.5527063205680363
1	-2.455693908518433	GO:0060411	M1	1	0	GO Biological Processes	19	cardiac septum morphogenesis	19_GO:0032502 developmental process	-2.455693908518433	2.4311488767314633	3.2918043563618853	24367	77	1562	12	0.7682458386683739	0.2209199456953171	3398|3670|4092|4851|5914|5915|6659|6926|9249|10370|23493|55742	ID2|ISL1|SMAD7|NOTCH1|RARA|RARB|SOX4|TBX3|DHRS3|CITED2|HEY2|PARVA	-1.0624154238333992	0	11	0	0	-9.059097575411174	2.5527063205680363
1	-2.437078909653159	GO:0055007	M1	1	0	GO Biological Processes	19	cardiac muscle cell differentiation	19_GO:0032502 developmental process	-2.437078909653159	2.0557970798717604	3.1466215850681665	24367	129	1562	17	1.088348271446863	0.2625228789306787	2274|2475|3192|4000|5914|5915|6256|6722|6926|8470|10269|10611|23135|23493|55897|115701|150094	FHL2|MTOR|HNRNPU|LMNA|RARA|RARB|RXRA|SRF|TBX3|SORBS2|ZMPSTE24|PDLIM5|KDM6B|HEY2|MESP1|ALPK2|SIK1	-1.0489218815109058	0	11	0	0	-9.059097575411174	2.5527063205680363
1	-2.3479925165206215	GO:0048738	M1	1	0	GO Biological Processes	19	cardiac muscle tissue development	19_GO:0032502 developmental process	-2.3479925165206215	1.7333191065585432	2.949937870833879	24367	234	1562	26	1.6645326504481435	0.3237134449331351	2065|2274|2475|3192|3398|3670|4000|4092|4211|4851|5573|5914|5915|6256|6722|6926|8470|10269|10611|23135|23493|55897|56999|115701|150094|407014	ERBB3|FHL2|MTOR|HNRNPU|ID2|ISL1|LMNA|SMAD7|MEIS1|NOTCH1|PRKAR1A|RARA|RARB|RXRA|SRF|TBX3|SORBS2|ZMPSTE24|PDLIM5|KDM6B|HEY2|MESP1|ADAMTS9|ALPK2|SIK1|MIR25	-0.9905783285403243	0	11	0	0	-9.059097575411174	2.5527063205680363
1	-2.2406939286830094	GO:0055006	M1	1	0	GO Biological Processes	19	cardiac cell development	19_GO:0032502 developmental process	-2.2406939286830094	2.204329733340756	3.028846746403711	24367	92	1562	13	0.8322663252240717	0.22986658336957838	2274|2475|3192|4000|4851|6722|6926|8470|10269|10611|23493|115701|406991	FHL2|MTOR|HNRNPU|LMNA|NOTCH1|SRF|TBX3|SORBS2|ZMPSTE24|PDLIM5|HEY2|ALPK2|MIR21	-0.9136993571601828	0	11	0	0	-9.059097575411174	2.5527063205680363
1	-2.157011508675092	GO:0055001	M1	1	0	GO Biological Processes	19	muscle cell development	19_GO:0032502 developmental process	-2.157011508675092	1.790149241199807	2.807942444058793	24367	183	1562	21	1.3444302176696543	0.29139991611511556	488|1465|2274|2475|3192|3856|4000|4851|5530|5573|6382|6722|6926|8470|8837|10269|10611|23493|26509|64855|115701	ATP2A2|CSRP1|FHL2|MTOR|HNRNPU|KRT8|LMNA|NOTCH1|PPP3CA|PRKAR1A|SDC1|SRF|TBX3|SORBS2|CFLAR|ZMPSTE24|PDLIM5|HEY2|MYOF|NIBAN2|ALPK2	-0.8503208241277487	0	11	0	0	-9.059097575411174	2.5527063205680363
1	-2.106344209024401	GO:0003229	M1	1	0	GO Biological Processes	19	ventricular cardiac muscle tissue development	19_GO:0032502 developmental process	-2.106344209024401	2.5527063205680363	3.0170181199051944	24367	55	1562	9	0.5761843790012804	0.19150734627097452	3398|3670|4092|4851|6256|6926|10269|23493|56999	ID2|ISL1|SMAD7|NOTCH1|RXRA|TBX3|ZMPSTE24|HEY2|ADAMTS9	-0.8207650682708368	0	11	0	0	-9.059097575411174	2.5527063205680363
1	-8.650869564251822	GO:0045664	M1	1	0	GO Biological Processes	19	regulation of neuron differentiation	19_GO:0032502 developmental process	-8.650869564251822	1.964601566054361	6.610804332550497	24367	667	1562	84	5.377720870678617	0.570762347817035	25|207|567|604|1072|1453|1523|1656|1745|1746|1857|1981|2309|2475|2624|2889|2902|3169|3397|3398|3611|3670|3675|4035|4211|4681|4780|4851|4920|5087|5176|5530|5754|5881|5914|5915|5967|6324|6376|6695|6722|6794|7068|8428|8831|8835|8837|9043|9139|9181|9231|9839|10458|10611|22849|22941|23077|23111|23189|23242|23316|23327|23413|23493|23499|23613|29882|29993|51330|51657|54845|54897|54910|57142|57556|79791|…	ABL1|AKT1|B2M|BCL6|CFL1|CSNK1D|CUX1|DDX6|DLX1|DLX2|DVL3|EIF4G1|FOXO3|MTOR|GATA2|RAPGEF1|GRIN1|FOXA1|ID1|ID2|ILK|ISL1|ITGA3|LRP1|MEIS1|NBL1|NFE2L2|NOTCH1|ROR2|PBX1|SERPINF1|PPP3CA|PTK7|RAC3|RARA|RARB|REG1A|SCN1B|CX3CL1|SPOCK1|SRF|STK11|THRB|STK24|SYNGAP1|SOCS2|CFLAR|SPAG9|CBFA2T2|ARHGEF2|DLG5|ZEB2|BAIAP2|PDLIM5|CPEB3|SHANK2|MYCBP2|SPART|KANK1|COBL|CUX2|NEDD4L|NCS1|HEY2|MACF1|ZMYND8|ANAPC2|PACSIN1|…	-5.5870360100453516	0	12	1	1	-8.650869564251822	2.1347193207089425
1	-8.332773075300192	GO:0000904	M1	1	0	GO Biological Processes	19	cell morphogenesis involved in differentiation	19_GO:0032502 developmental process	-8.332773075300192	1.8777623654384215	6.416500904946731	24367	756	1562	91	5.825864276568502	0.5926598246801607	25|60|81|87|214|288|473|658|1072|1365|1523|1969|2064|2192|2195|2317|2817|2902|3326|3397|3398|3611|3670|3695|3800|3987|4035|4627|4739|4851|4855|4929|5034|5291|5530|5727|5777|5797|5818|5881|5909|5925|6239|6277|6324|6464|6722|6794|6904|7204|7430|8609|8660|8831|9839|10160|10211|10458|10611|11078|22941|23022|23077|23111|23189|23242|23316|23327|23499|23603|26084|29882|51330|54910|55740|55742|57142|5755…	ABL1|ACTB|ACTN4|ACTN1|ALCAM|ANK3|RERE|BMPR1B|CFL1|CLDN3|CUX1|EPHA2|ERBB2|FBLN1|FAT1|FLNB|GPC1|GRIN1|HSP90AB1|ID1|ID2|ILK|ISL1|ITGB7|KIF5C|LIMS1|LRP1|MYH9|NEDD9|NOTCH1|NOTCH4|NR4A2|P4HB|PIK3CB|PPP3CA|PTCH1|PTPN6|PTPRM|NECTIN1|RAC3|RAP1GAP|RB1|RREB1|S100A6|SCN1B|SHC1|SRF|STK11|TBCD|TRIO|EZR|KLF7|IRS2|SYNGAP1|ZEB2|FARP1|FLOT1|BAIAP2|PDLIM5|TRIOBP|SHANK2|PALLD|MYCBP2|SPART|KANK1|COBL|CUX2|NEDD4L|MACF…	-5.393878257702022	0	12	0	0	-8.650869564251822	2.1347193207089425
1	-6.970852026642451	GO:0010720	M1	1	0	GO Biological Processes	19	positive regulation of cell development	19_GO:0048518 positive regulation of biological process	-6.970852026642451	1.9259101183983813	5.838341271867907	24367	567	1562	70	4.481434058898848	0.5234942156012867	25|604|1453|1523|1745|1746|1857|1981|2475|2624|2889|3169|3207|3398|3611|3675|3987|4035|4092|4681|4739|4780|4851|4920|5034|5176|5583|5754|5881|5914|5915|5967|6239|6324|6376|6604|6722|6794|8835|8837|9043|9139|9181|9231|9839|10221|10458|11078|22849|22941|23242|23316|23327|23499|23613|29882|29993|51330|51593|51657|57556|64855|79791|91584|114804|153090|339479|406911|406985|100132074	ABL1|BCL6|CSNK1D|CUX1|DLX1|DLX2|DVL3|EIF4G1|MTOR|GATA2|RAPGEF1|FOXA1|HOXA11|ID2|ILK|ITGA3|LIMS1|LRP1|SMAD7|NBL1|NEDD9|NFE2L2|NOTCH1|ROR2|P4HB|SERPINF1|PRKCH|PTK7|RAC3|RARA|RARB|REG1A|RREB1|SCN1B|CX3CL1|SMARCD3|SRF|STK11|SOCS2|CFLAR|SPAG9|CBFA2T2|ARHGEF2|DLG5|ZEB2|TRIB1|BAIAP2|TRIOBP|CPEB3|SHANK2|COBL|CUX2|NEDD4L|MACF1|ZMYND8|ANAPC2|PACSIN1|TNFRSF12A|SRRT|STYXL1|SEMA6A|NIBAN2|FBXO31|PLXNA4|RNF157|…	-4.332987204708262	0	12	0	0	-8.650869564251822	2.1347193207089425
1	-6.706360917141052	GO:0045666	M1	1	0	GO Biological Processes	19	positive regulation of neuron differentiation	19_GO:0048518 positive regulation of biological process	-6.706360917141052	2.1347193207089425	5.834583731785901	24367	380	1562	52	3.329065300896287	0.45390879852988153	604|1453|1523|1745|1746|1857|1981|2475|2624|2889|3169|3611|3675|4035|4681|4780|4920|5176|5754|5914|5915|5967|6324|6376|6722|6794|8835|8837|9043|9139|9181|9231|9839|10458|22849|22941|23242|23316|23327|23499|23613|29882|29993|51330|51657|79791|91584|114804|153090|339479|406985|100132074	BCL6|CSNK1D|CUX1|DLX1|DLX2|DVL3|EIF4G1|MTOR|GATA2|RAPGEF1|FOXA1|ILK|ITGA3|LRP1|NBL1|NFE2L2|ROR2|SERPINF1|PTK7|RARA|RARB|REG1A|SCN1B|CX3CL1|SRF|STK11|SOCS2|CFLAR|SPAG9|CBFA2T2|ARHGEF2|DLG5|ZEB2|BAIAP2|CPEB3|SHANK2|COBL|CUX2|NEDD4L|MACF1|ZMYND8|ANAPC2|PACSIN1|TNFRSF12A|STYXL1|FBXO31|PLXNA4|RNF157|DAB2IP|BRINP3|MIR200C|FOXO6	-4.1354428848374765	0	12	0	0	-8.650869564251822	2.1347193207089425
1	-6.223370200603977	GO:0022604	M1	1	0	GO Biological Processes	19	regulation of cell morphogenesis	19_GO:0032502 developmental process	-6.223370200603977	1.9228470406752827	5.473431568085911	24367	503	1562	62	3.9692701664532652	0.49399201616029104	25|81|390|832|1072|1364|1365|1523|1857|2192|2268|2902|3249|3397|3611|3679|3987|4035|4627|4739|5034|5530|5881|5967|6239|6284|6678|6722|6794|7430|8831|9839|10269|10458|10611|10672|11078|23077|23111|23189|23268|23316|23327|23433|23499|23603|29882|51177|51330|54509|54910|55742|57142|57556|57619|58480|79791|91584|114804|221472|283149|406991	ABL1|ACTN4|RND3|CAPZB|CFL1|CLDN4|CLDN3|CUX1|DVL3|FBLN1|FGR|GRIN1|HPN|ID1|ILK|ITGA7|LIMS1|LRP1|MYH9|NEDD9|P4HB|PPP3CA|RAC3|REG1A|RREB1|S100A13|SPARC|SRF|STK11|EZR|SYNGAP1|ZEB2|ZMPSTE24|BAIAP2|PDLIM5|GNA13|TRIOBP|MYCBP2|SPART|KANK1|DNMBP|CUX2|NEDD4L|RHOQ|MACF1|CORO1C|ANAPC2|PLEKHO1|TNFRSF12A|RHOF|SEMA4C|PARVA|RTN4|SEMA6A|SHROOM3|RHOU|FBXO31|PLXNA4|RNF157|FGD2|BCL9L|MIR21	-3.7590423347686484	0	12	0	0	-8.650869564251822	2.1347193207089425
1	-5.796661708796717	GO:0050769	M1	1	0	GO Biological Processes	19	positive regulation of neurogenesis	19_GO:0048518 positive regulation of biological process	-5.796661708796717	1.9016372842615425	5.243577607521376	24367	484	1562	59	3.7772087067861717	0.48237406725279086	604|1453|1523|1745|1746|1857|1981|2475|2624|2889|3169|3398|3611|3675|4035|4681|4780|4851|4920|5176|5583|5754|5914|5915|5967|6324|6376|6604|6722|6794|8835|8837|9043|9139|9181|9231|9839|10458|22849|22941|23242|23316|23327|23499|23613|29882|29993|51330|51593|51657|57556|79791|91584|114804|153090|339479|406911|406985|100132074	BCL6|CSNK1D|CUX1|DLX1|DLX2|DVL3|EIF4G1|MTOR|GATA2|RAPGEF1|FOXA1|ID2|ILK|ITGA3|LRP1|NBL1|NFE2L2|NOTCH1|ROR2|SERPINF1|PRKCH|PTK7|RARA|RARB|REG1A|SCN1B|CX3CL1|SMARCD3|SRF|STK11|SOCS2|CFLAR|SPAG9|CBFA2T2|ARHGEF2|DLG5|ZEB2|BAIAP2|CPEB3|SHANK2|COBL|CUX2|NEDD4L|MACF1|ZMYND8|ANAPC2|PACSIN1|TNFRSF12A|SRRT|STYXL1|SEMA6A|FBXO31|PLXNA4|RNF157|DAB2IP|BRINP3|MIR125B1|MIR200C|FOXO6	-3.459826882526509	0	12	0	0	-8.650869564251822	2.1347193207089425
1	-5.600776845543783	GO:0048858	M1	1	0	GO Biological Processes	19	cell projection morphogenesis	19_GO:0032502 developmental process	-5.600776845543783	1.7307550250399653	5.042792038356827	24367	676	1562	75	4.801536491677337	0.5409592753355752	25|60|214|288|473|658|1072|1523|1857|1956|1969|2064|2817|2823|2902|3110|3326|3397|3611|3670|3800|4035|4681|4752|4851|4929|5291|5530|5727|5797|5818|5909|5967|6239|6277|6324|6464|6722|6794|7204|7430|8506|8609|8660|8831|9839|10160|10211|10458|10611|11252|22941|23022|23077|23111|23189|23242|23316|23327|23499|23603|29882|29993|51177|51330|54910|55740|57142|57556|64855|79791|91584|113246|114804|153090	ABL1|ACTB|ALCAM|ANK3|RERE|BMPR1B|CFL1|CUX1|DVL3|EGFR|EPHA2|ERBB2|GPC1|GPM6A|GRIN1|MNX1|HSP90AB1|ID1|ILK|ISL1|KIF5C|LRP1|NBL1|NEK3|NOTCH1|NR4A2|PIK3CB|PPP3CA|PTCH1|PTPRM|NECTIN1|RAP1GAP|REG1A|RREB1|S100A6|SCN1B|SHC1|SRF|STK11|TRIO|EZR|CNTNAP1|KLF7|IRS2|SYNGAP1|ZEB2|FARP1|FLOT1|BAIAP2|PDLIM5|PACSIN2|SHANK2|PALLD|MYCBP2|SPART|KANK1|COBL|CUX2|NEDD4L|MACF1|CORO1C|ANAPC2|PACSIN1|PLEKHO1|TNFRSF12A|SEMA4…	-3.322656432492372	0	12	0	0	-8.650869564251822	2.1347193207089425
1	-5.416710575484414	GO:0120039	M1	1	0	GO Biological Processes	19	plasma membrane bounded cell projection morphogenesis	19_GO:0032502 developmental process	-5.416710575484414	1.7178430431071274	4.9385945437114485	24367	672	1562	74	4.7375160051216385	0.5375214271483969	25|60|214|288|473|658|1072|1523|1857|1956|1969|2064|2817|2823|2902|3110|3326|3397|3611|3670|3800|4035|4681|4752|4851|4929|5291|5530|5727|5797|5818|5909|5967|6239|6277|6324|6464|6722|6794|7204|7430|8506|8609|8660|8831|9839|10160|10211|10458|10611|22941|23022|23077|23111|23189|23242|23316|23327|23499|23603|29882|29993|51177|51330|54910|55740|57142|57556|64855|79791|91584|113246|114804|153090	ABL1|ACTB|ALCAM|ANK3|RERE|BMPR1B|CFL1|CUX1|DVL3|EGFR|EPHA2|ERBB2|GPC1|GPM6A|GRIN1|MNX1|HSP90AB1|ID1|ILK|ISL1|KIF5C|LRP1|NBL1|NEK3|NOTCH1|NR4A2|PIK3CB|PPP3CA|PTCH1|PTPRM|NECTIN1|RAP1GAP|REG1A|RREB1|S100A6|SCN1B|SHC1|SRF|STK11|TRIO|EZR|CNTNAP1|KLF7|IRS2|SYNGAP1|ZEB2|FARP1|FLOT1|BAIAP2|PDLIM5|SHANK2|PALLD|MYCBP2|SPART|KANK1|COBL|CUX2|NEDD4L|MACF1|CORO1C|ANAPC2|PACSIN1|PLEKHO1|TNFRSF12A|SEMA4C|ENAH|R…	-3.2014082371305945	0	12	0	0	-8.650869564251822	2.1347193207089425
1	-5.411947323333822	GO:0032990	M1	1	0	GO Biological Processes	19	cell part morphogenesis	19_GO:0032502 developmental process	-5.411947323333822	1.7034342943764993	4.927622743771421	24367	696	1562	76	4.865556978233035	0.5443705930550844	25|60|214|288|473|598|658|1072|1523|1857|1956|1969|2064|2817|2823|2902|3110|3326|3397|3611|3670|3800|4035|4681|4752|4851|4929|5291|5530|5727|5797|5818|5909|5967|6239|6277|6324|6464|6722|6794|7204|7430|8506|8609|8660|8831|9839|10160|10211|10458|10611|11252|22941|23022|23077|23111|23189|23242|23316|23327|23499|23603|29882|29993|51177|51330|54910|55740|57142|57556|64855|79791|91584|113246|114804|153…	ABL1|ACTB|ALCAM|ANK3|RERE|BCL2L1|BMPR1B|CFL1|CUX1|DVL3|EGFR|EPHA2|ERBB2|GPC1|GPM6A|GRIN1|MNX1|HSP90AB1|ID1|ILK|ISL1|KIF5C|LRP1|NBL1|NEK3|NOTCH1|NR4A2|PIK3CB|PPP3CA|PTCH1|PTPRM|NECTIN1|RAP1GAP|REG1A|RREB1|S100A6|SCN1B|SHC1|SRF|STK11|TRIO|EZR|CNTNAP1|KLF7|IRS2|SYNGAP1|ZEB2|FARP1|FLOT1|BAIAP2|PDLIM5|PACSIN2|SHANK2|PALLD|MYCBP2|SPART|KANK1|COBL|CUX2|NEDD4L|MACF1|CORO1C|ANAPC2|PACSIN1|PLEKHO1|TNFRSF12…	-3.2000512336719136	0	12	0	0	-8.650869564251822	2.1347193207089425
1	-4.930200777987243	GO:0048667	M1	1	0	GO Biological Processes	19	cell morphogenesis involved in neuron differentiation	19_GO:0032502 developmental process	-4.930200777987243	1.7217249988223657	4.676645832599008	24367	598	1562	66	4.225352112676056	0.5089981691815402	25|60|214|288|473|658|1072|1523|1969|2064|2817|2902|3326|3397|3398|3611|3670|3800|4035|4851|4929|5291|5530|5727|5797|5818|5909|5925|6277|6324|6464|6722|6794|6904|7204|7430|8609|8660|8831|9839|10160|10211|10458|10611|11078|22941|23022|23077|23111|23242|23316|23327|23499|29882|51330|54910|55740|57142|57556|64855|79791|79955|85451|91584|113246|286262	ABL1|ACTB|ALCAM|ANK3|RERE|BMPR1B|CFL1|CUX1|EPHA2|ERBB2|GPC1|GRIN1|HSP90AB1|ID1|ID2|ILK|ISL1|KIF5C|LRP1|NOTCH1|NR4A2|PIK3CB|PPP3CA|PTCH1|PTPRM|NECTIN1|RAP1GAP|RB1|S100A6|SCN1B|SHC1|SRF|STK11|TBCD|TRIO|EZR|KLF7|IRS2|SYNGAP1|ZEB2|FARP1|FLOT1|BAIAP2|PDLIM5|TRIOBP|SHANK2|PALLD|MYCBP2|SPART|COBL|CUX2|NEDD4L|MACF1|ANAPC2|TNFRSF12A|SEMA4C|ENAH|RTN4|SEMA6A|NIBAN2|FBXO31|PDZD7|UNK|PLXNA4|C12orf57|TPRN	-2.853399113573478	0	12	0	0	-8.650869564251822	2.1347193207089425
1	-4.6584784155072105	GO:0048812	M1	1	0	GO Biological Processes	19	neuron projection morphogenesis	19_GO:0032502 developmental process	-4.6584784155072105	1.659560846704988	4.488784868943082	24367	658	1562	70	4.481434058898848	0.5234942156012867	25|60|214|288|473|658|1072|1523|1857|1956|1969|2064|2817|2823|2902|3110|3326|3397|3611|3670|3800|4035|4681|4752|4851|4929|5291|5530|5727|5797|5818|5909|5967|6277|6324|6464|6722|6794|7204|7430|8506|8609|8660|8831|9839|10160|10211|10458|10611|22941|23022|23077|23111|23242|23316|23327|23499|29882|29993|51330|54910|55740|57142|57556|64855|79791|91584|113246|114804|153090	ABL1|ACTB|ALCAM|ANK3|RERE|BMPR1B|CFL1|CUX1|DVL3|EGFR|EPHA2|ERBB2|GPC1|GPM6A|GRIN1|MNX1|HSP90AB1|ID1|ILK|ISL1|KIF5C|LRP1|NBL1|NEK3|NOTCH1|NR4A2|PIK3CB|PPP3CA|PTCH1|PTPRM|NECTIN1|RAP1GAP|REG1A|S100A6|SCN1B|SHC1|SRF|STK11|TRIO|EZR|CNTNAP1|KLF7|IRS2|SYNGAP1|ZEB2|FARP1|FLOT1|BAIAP2|PDLIM5|SHANK2|PALLD|MYCBP2|SPART|COBL|CUX2|NEDD4L|MACF1|ANAPC2|PACSIN1|TNFRSF12A|SEMA4C|ENAH|RTN4|SEMA6A|NIBAN2|FBXO31|PL…	-2.6425684136179233	0	12	0	0	-8.650869564251822	2.1347193207089425
1	-4.613657570954839	GO:0010976	M1	1	0	GO Biological Processes	19	positive regulation of neuron projection development	19_GO:0048518 positive regulation of biological process	-4.613657570954839	2.037096681934783	4.657910809999287	24367	291	1562	38	2.4327784891165174	0.38981876163612683	1523|1857|2475|2889|3611|3675|4035|4780|4920|5176|5754|5967|6324|6376|6722|6794|8837|9139|9231|9839|10458|22849|22941|23242|23316|23327|23499|23613|29882|29993|51330|51657|79791|91584|114804|153090|406985|100132074	CUX1|DVL3|MTOR|RAPGEF1|ILK|ITGA3|LRP1|NFE2L2|ROR2|SERPINF1|PTK7|REG1A|SCN1B|CX3CL1|SRF|STK11|CFLAR|CBFA2T2|DLG5|ZEB2|BAIAP2|CPEB3|SHANK2|COBL|CUX2|NEDD4L|MACF1|ZMYND8|ANAPC2|PACSIN1|TNFRSF12A|STYXL1|FBXO31|PLXNA4|RNF157|DAB2IP|MIR200C|FOXO6	-2.6063053727008167	0	12	0	0	-8.650869564251822	2.1347193207089425
1	-4.3468604939910165	GO:0051962	M1	1	0	GO Biological Processes	19	positive regulation of nervous system development	19_GO:0048518 positive regulation of biological process	-4.3468604939910165	1.695638256415966	4.3265855973998395	24367	552	1562	60	3.8412291933418694	0.4862829551112782	604|1453|1523|1745|1746|1857|1981|2475|2624|2889|3169|3398|3611|3675|4035|4681|4780|4851|4920|5176|5583|5754|5914|5915|5967|6324|6376|6604|6722|6794|8835|8837|9043|9139|9181|9231|9839|10458|22849|22941|23242|23316|23327|23499|23613|29882|29993|51330|51593|51657|57556|79791|91584|114804|153090|339479|406911|406985|441381|100132074	BCL6|CSNK1D|CUX1|DLX1|DLX2|DVL3|EIF4G1|MTOR|GATA2|RAPGEF1|FOXA1|ID2|ILK|ITGA3|LRP1|NBL1|NFE2L2|NOTCH1|ROR2|SERPINF1|PRKCH|PTK7|RARA|RARB|REG1A|SCN1B|CX3CL1|SMARCD3|SRF|STK11|SOCS2|CFLAR|SPAG9|CBFA2T2|ARHGEF2|DLG5|ZEB2|BAIAP2|CPEB3|SHANK2|COBL|CUX2|NEDD4L|MACF1|ZMYND8|ANAPC2|PACSIN1|TNFRSF12A|SRRT|STYXL1|SEMA6A|FBXO31|PLXNA4|RNF157|DAB2IP|BRINP3|MIR125B1|MIR200C|LRRC24|FOXO6	-2.4025199537570088	0	12	0	0	-8.650869564251822	2.1347193207089425
1	-4.225544159965348	GO:0031346	M1	1	0	GO Biological Processes	19	positive regulation of cell projection organization	19_GO:0048518 positive regulation of biological process	-4.225544159965348	1.8259392114891526	4.320079170648448	24367	393	1562	46	2.9449423815621	0.4277666988065664	1236|1523|1857|2475|2823|2889|3611|3675|4035|4780|4920|5176|5754|5967|6239|6324|6376|6722|6794|8837|9139|9231|9696|9839|10458|10801|22849|22941|23242|23316|23327|23433|23499|23603|23613|29882|29993|51330|51657|79791|91584|114804|153090|406985|406991|100132074	CCR7|CUX1|DVL3|MTOR|GPM6A|RAPGEF1|ILK|ITGA3|LRP1|NFE2L2|ROR2|SERPINF1|PTK7|REG1A|RREB1|SCN1B|CX3CL1|SRF|STK11|CFLAR|CBFA2T2|DLG5|CROCC|ZEB2|BAIAP2|SEPTIN9|CPEB3|SHANK2|COBL|CUX2|NEDD4L|RHOQ|MACF1|CORO1C|ZMYND8|ANAPC2|PACSIN1|TNFRSF12A|STYXL1|FBXO31|PLXNA4|RNF157|DAB2IP|MIR200C|MIR21|FOXO6	-2.314678065967421	0	12	0	0	-8.650869564251822	2.1347193207089425
1	-4.172087070777213	GO:0010975	M1	1	0	GO Biological Processes	19	regulation of neuron projection development	19_GO:0032502 developmental process	-4.172087070777213	1.706235995518566	4.226809894830635	24367	512	1562	56	3.585147247119078	0.47041910913397317	25|207|567|1072|1523|1857|2475|2889|2902|3397|3611|3675|4035|4780|4920|5176|5530|5754|5967|6324|6376|6695|6722|6794|8428|8831|8837|9139|9231|9839|10458|10611|22849|22941|23077|23111|23189|23242|23316|23327|23413|23499|23613|29882|29993|51330|51657|54910|57142|57556|79791|91584|114804|153090|406985|100132074	ABL1|AKT1|B2M|CFL1|CUX1|DVL3|MTOR|RAPGEF1|GRIN1|ID1|ILK|ITGA3|LRP1|NFE2L2|ROR2|SERPINF1|PPP3CA|PTK7|REG1A|SCN1B|CX3CL1|SPOCK1|SRF|STK11|STK24|SYNGAP1|CFLAR|CBFA2T2|DLG5|ZEB2|BAIAP2|PDLIM5|CPEB3|SHANK2|MYCBP2|SPART|KANK1|COBL|CUX2|NEDD4L|NCS1|MACF1|ZMYND8|ANAPC2|PACSIN1|TNFRSF12A|STYXL1|SEMA4C|RTN4|SEMA6A|FBXO31|PLXNA4|RNF157|DAB2IP|MIR200C|FOXO6	-2.2859503023418424	0	12	0	0	-8.650869564251822	2.1347193207089425
1	-4.09093070095041	GO:0031344	M1	1	0	GO Biological Processes	19	regulation of cell projection organization	19_GO:0071840 cellular component organization or biogenesis	-4.09093070095041	1.5750908063747757	4.108305156044769	24367	723	1562	73	4.673495518565941	0.5340565361451166	25|207|567|832|1072|1236|1523|1857|1969|2475|2823|2889|2902|3397|3611|3675|4035|4780|4920|5176|5530|5754|5909|5967|6239|6324|6376|6695|6722|6794|7430|8428|8831|8837|9139|9231|9696|9839|10458|10611|10801|11138|22849|22941|23077|23111|23189|23242|23316|23327|23413|23433|23499|23603|23613|26000|29882|29993|51104|51330|51657|54910|57142|57556|79791|91584|114804|125058|153090|406985|406991|407030|1001…	ABL1|AKT1|B2M|CAPZB|CFL1|CCR7|CUX1|DVL3|EPHA2|MTOR|GPM6A|RAPGEF1|GRIN1|ID1|ILK|ITGA3|LRP1|NFE2L2|ROR2|SERPINF1|PPP3CA|PTK7|RAP1GAP|REG1A|RREB1|SCN1B|CX3CL1|SPOCK1|SRF|STK11|EZR|STK24|SYNGAP1|CFLAR|CBFA2T2|DLG5|CROCC|ZEB2|BAIAP2|PDLIM5|SEPTIN9|TBC1D8|CPEB3|SHANK2|MYCBP2|SPART|KANK1|COBL|CUX2|NEDD4L|NCS1|RHOQ|MACF1|CORO1C|ZMYND8|TBC1D10B|ANAPC2|PACSIN1|ABHD17B|TNFRSF12A|STYXL1|SEMA4C|RTN4|SEMA6A|FB…	-2.2312171293998646	0	12	0	0	-8.650869564251822	2.1347193207089425
1	-4.045053978185159	GO:0120035	M1	1	0	GO Biological Processes	19	regulation of plasma membrane bounded cell projection organization	19_GO:0071840 cellular component organization or biogenesis	-4.045053978185159	1.575302638218704	4.080434686607409	24367	713	1562	72	4.609475032010243	0.5305640725101949	25|207|567|832|1072|1236|1523|1857|1969|2475|2823|2889|2902|3397|3611|3675|4035|4780|4920|5176|5530|5754|5909|5967|6239|6324|6376|6695|6722|6794|7430|8428|8831|8837|9139|9231|9696|9839|10458|10611|10801|11138|22849|22941|23077|23111|23189|23242|23316|23327|23413|23433|23499|23603|23613|26000|29882|29993|51104|51330|51657|54910|57142|57556|79791|91584|114804|125058|153090|406985|407030|100132074	ABL1|AKT1|B2M|CAPZB|CFL1|CCR7|CUX1|DVL3|EPHA2|MTOR|GPM6A|RAPGEF1|GRIN1|ID1|ILK|ITGA3|LRP1|NFE2L2|ROR2|SERPINF1|PPP3CA|PTK7|RAP1GAP|REG1A|RREB1|SCN1B|CX3CL1|SPOCK1|SRF|STK11|EZR|STK24|SYNGAP1|CFLAR|CBFA2T2|DLG5|CROCC|ZEB2|BAIAP2|PDLIM5|SEPTIN9|TBC1D8|CPEB3|SHANK2|MYCBP2|SPART|KANK1|COBL|CUX2|NEDD4L|NCS1|RHOQ|MACF1|CORO1C|ZMYND8|TBC1D10B|ANAPC2|PACSIN1|ABHD17B|TNFRSF12A|STYXL1|SEMA4C|RTN4|SEMA6A|FB…	-2.200164182951638	0	12	0	0	-8.650869564251822	2.1347193207089425
1	-3.4596296346476945	GO:0010769	M1	1	0	GO Biological Processes	19	regulation of cell morphogenesis involved in differentiation	19_GO:0032502 developmental process	-3.4596296346476945	1.8293009463354006	3.8269354209519757	24367	307	1562	36	2.3047375160051216	0.37967060373244593	25|81|1072|1523|2192|2902|3397|3611|3987|4035|4739|5034|5530|5881|6239|6722|6794|8831|9839|10458|10611|11078|23077|23111|23189|23316|23327|23499|23603|29882|51330|54910|57142|57556|79791|91584	ABL1|ACTN4|CFL1|CUX1|FBLN1|GRIN1|ID1|ILK|LIMS1|LRP1|NEDD9|P4HB|PPP3CA|RAC3|RREB1|SRF|STK11|SYNGAP1|ZEB2|BAIAP2|PDLIM5|TRIOBP|MYCBP2|SPART|KANK1|CUX2|NEDD4L|MACF1|CORO1C|ANAPC2|TNFRSF12A|SEMA4C|RTN4|SEMA6A|FBXO31|PLXNA4	-1.7719673443510902	0	12	0	0	-8.650869564251822	2.1347193207089425
1	-2.849293581403581	GO:0007409	M1	1	0	GO Biological Processes	19	axonogenesis	19_GO:0032502 developmental process	-2.849293581403581	1.5665143389817797	3.2737345830404325	24367	478	1562	48	3.0729833546734957	0.43667870324195607	25|60|214|288|658|1969|2064|2817|2902|3326|3611|3670|3800|4035|4851|4929|5291|5727|5797|5818|5909|6277|6324|6464|6722|6794|7204|7430|8609|8660|8831|9839|10211|10458|23022|23077|23111|23242|23499|29882|51330|54910|55740|57142|57556|64855|91584|113246	ABL1|ACTB|ALCAM|ANK3|BMPR1B|EPHA2|ERBB2|GPC1|GRIN1|HSP90AB1|ILK|ISL1|KIF5C|LRP1|NOTCH1|NR4A2|PIK3CB|PTCH1|PTPRM|NECTIN1|RAP1GAP|S100A6|SCN1B|SHC1|SRF|STK11|TRIO|EZR|KLF7|IRS2|SYNGAP1|ZEB2|FLOT1|BAIAP2|PALLD|MYCBP2|SPART|COBL|MACF1|ANAPC2|TNFRSF12A|SEMA4C|ENAH|RTN4|SEMA6A|NIBAN2|PLXNA4|C12orf57	-1.335688380252205	0	12	0	0	-8.650869564251822	2.1347193207089425
1	-2.664763322500459	GO:0061564	M1	1	0	GO Biological Processes	19	axon development	19_GO:0032502 developmental process	-2.664763322500459	1.5125351138980445	3.110082137938872	24367	526	1562	51	3.265044814340589	0.4496719274960147	25|60|214|288|658|1719|1969|2064|2817|2902|3326|3611|3670|3800|4035|4851|4929|5291|5727|5797|5818|5909|6277|6324|6464|6722|6794|7204|7430|8428|8609|8660|8831|9839|10100|10211|10458|23022|23077|23111|23242|23499|29882|51330|54910|55740|57142|57556|64855|91584|113246	ABL1|ACTB|ALCAM|ANK3|BMPR1B|DHFR|EPHA2|ERBB2|GPC1|GRIN1|HSP90AB1|ILK|ISL1|KIF5C|LRP1|NOTCH1|NR4A2|PIK3CB|PTCH1|PTPRM|NECTIN1|RAP1GAP|S100A6|SCN1B|SHC1|SRF|STK11|TRIO|EZR|STK24|KLF7|IRS2|SYNGAP1|ZEB2|TSPAN2|FLOT1|BAIAP2|PALLD|MYCBP2|SPART|COBL|MACF1|ANAPC2|TNFRSF12A|SEMA4C|ENAH|RTN4|SEMA6A|NIBAN2|PLXNA4|C12orf57	-1.2047955604852134	0	12	0	0	-8.650869564251822	2.1347193207089425
1	-2.558165077282048	GO:0010770	M1	1	0	GO Biological Processes	19	positive regulation of cell morphogenesis involved in differentiation	19_GO:0048518 positive regulation of biological process	-2.558165077282048	1.974667336585682	3.216726425003595	24367	158	1562	20	1.2804097311139564	0.284469454773297	25|1523|3611|3987|4035|4739|5034|5881|6239|6722|6794|9839|10458|11078|23316|23499|29882|51330|79791|91584	ABL1|CUX1|ILK|LIMS1|LRP1|NEDD9|P4HB|RAC3|RREB1|SRF|STK11|ZEB2|BAIAP2|TRIOBP|CUX2|MACF1|ANAPC2|TNFRSF12A|FBXO31|PLXNA4	-1.1416057972862632	0	12	0	0	-8.650869564251822	2.1347193207089425
1	-8.621070944395578	GO:0034248	M1	1	0	GO Biological Processes	19	regulation of cellular amide metabolic process	19_GO:0008152 metabolic process	-8.621070944395578	2.1272552671400304	6.70611208225811	24367	506	1562	69	4.41741357234315	0.5199156674482185	207|468|677|678|1153|1263|1612|1719|1915|1981|2064|2309|2475|2872|3315|4780|4855|5036|5187|5914|5976|6256|6659|6895|7132|7349|7538|7832|8531|8667|8864|8890|8893|9444|10140|10347|22794|22849|23034|23178|23645|27102|27335|28958|29118|55024|55095|55571|56848|60678|79066|80149|84300|84305|85451|89978|197135|246175|342977|406900|406911|406921|406940|406985|406991|406994|407019|407021|407024	AKT1|ATF4|ZFP36L1|ZFP36L2|CIRBP|PLK3|DAPK1|DHFR|EEF1A1|EIF4G1|ERBB2|FOXO3|MTOR|MKNK2|HSPB1|NFE2L2|NOTCH4|PA2G4|PER1|RARA|UPF1|RXRA|SOX4|TARBP2|TNFRSF1A|UCN|ZFP36|BTG2|YBX3|EIF3H|PER2|EIF2B4|EIF2B5|QKI|TOB1|ABCA7|CASC3|CPEB3|SAMD4A|PASK|PPP1R15A|EIF2AK1|EIF3K|COA3|DDX25|BANK1|SAMD4B|CNOT11|SPHK2|EEFSEC|METTL16|ZC3H12A|UQCC2|PYM1|UNK|DPH6|PATL2|CNOT6L|NANOS3|MIR106B|MIR125B1|MIR132|MIR148A|MIR200C|…	-5.585758129620247	0	13	1	1	-8.621070944395578	2.455535400957936
1	-8.603834193266042	GO:0006417	M1	1	0	GO Biological Processes	19	regulation of translation	19_GO:0008152 metabolic process	-8.603834193266042	2.213495345537599	6.7536628474871465	24367	444	1562	63	4.0332906530089625	0.4977938729581788	207|468|677|678|1153|1612|1719|1981|2064|2309|2475|2872|3315|4855|5036|5187|5914|5976|6256|6659|6895|7349|7538|7832|8531|8667|8864|8890|8893|9444|10140|22794|22849|23034|23178|23645|27102|27335|28958|29118|55024|55095|55571|60678|79066|80149|84300|84305|85451|89978|197135|246175|342977|406900|406911|406921|406940|406985|406991|406994|407019|407021|407024	AKT1|ATF4|ZFP36L1|ZFP36L2|CIRBP|DAPK1|DHFR|EIF4G1|ERBB2|FOXO3|MTOR|MKNK2|HSPB1|NOTCH4|PA2G4|PER1|RARA|UPF1|RXRA|SOX4|TARBP2|UCN|ZFP36|BTG2|YBX3|EIF3H|PER2|EIF2B4|EIF2B5|QKI|TOB1|CASC3|CPEB3|SAMD4A|PASK|PPP1R15A|EIF2AK1|EIF3K|COA3|DDX25|BANK1|SAMD4B|CNOT11|EEFSEC|METTL16|ZC3H12A|UQCC2|PYM1|UNK|DPH6|PATL2|CNOT6L|NANOS3|MIR106B|MIR125B1|MIR132|MIR148A|MIR200C|MIR21|MIR212|MIR27B|MIR29A|MIR29B1	-5.585758129620247	0	13	0	0	-8.621070944395578	2.455535400957936
1	-5.96522769121098	GO:0017148	M1	1	0	GO Biological Processes	19	negative regulation of translation	19_GO:0048519 negative regulation of biological process	-5.96522769121098	2.455535400957936	5.623409181903807	24367	216	1562	34	2.176696542893726	0.3692152164903899	468|677|678|1153|1612|1719|1981|4855|5914|5976|7538|7832|10140|22849|23034|27102|55024|55095|79066|80149|85451|197135|246175|342977|406900|406911|406921|406940|406985|406991|406994|407019|407021|407024	ATF4|ZFP36L1|ZFP36L2|CIRBP|DAPK1|DHFR|EIF4G1|NOTCH4|RARA|UPF1|ZFP36|BTG2|TOB1|CPEB3|SAMD4A|EIF2AK1|BANK1|SAMD4B|METTL16|ZC3H12A|UNK|PATL2|CNOT6L|NANOS3|MIR106B|MIR125B1|MIR132|MIR148A|MIR200C|MIR21|MIR212|MIR27B|MIR29A|MIR29B1	-3.566429835951556	0	13	0	0	-8.621070944395578	2.455535400957936
1	-5.924435541500853	GO:1903311	M1	1	0	GO Biological Processes	19	regulation of mRNA metabolic process	19_GO:0008152 metabolic process	-5.924435541500853	2.1402263358421036	5.441108513456418	24367	328	1562	45	2.880921895006402	0.423231031594662	207|677|678|1153|1655|1859|1981|2475|3181|3192|3303|3315|4154|5691|5696|5698|5707|5708|5976|6428|7316|7534|7538|7832|8125|8531|9967|10140|10150|10521|10656|10929|22849|23034|23210|26528|51341|54623|55095|79066|80149|84530|246175|283375|342977	AKT1|ZFP36L1|ZFP36L2|CIRBP|DDX5|DYRK1A|EIF4G1|MTOR|HNRNPA2B1|HNRNPU|HSPA1A|HSPB1|MBNL1|PSMB3|PSMB8|PSMB9|PSMD1|PSMD2|UPF1|SRSF3|UBC|YWHAZ|ZFP36|BTG2|ANP32A|YBX3|THRAP3|TOB1|MBNL2|DDX17|KHDRBS3|SRSF8|CPEB3|SAMD4A|JMJD6|DAZAP1|ZBTB7A|PAF1|SAMD4B|METTL16|ZC3H12A|SRRM4|CNOT6L|SLC39A5|NANOS3	-3.5480980256750203	0	13	0	0	-8.621070944395578	2.455535400957936
1	-5.612225185400247	GO:0006412	M1	1	0	GO Biological Processes	19	translation	19_GO:0008152 metabolic process	-5.612225185400247	1.7045503247069491	5.033131636954529	24367	723	1562	79	5.057618437900128	0.5544502413377405	207|468|677|678|740|1153|1612|1719|1915|1956|1981|2064|2309|2475|2872|3315|4855|5036|5187|5914|5976|6141|6147|6157|6182|6256|6659|6895|7349|7538|7832|7965|8531|8562|8565|8667|8864|8890|8893|9444|10140|22794|22849|23034|23178|23645|27102|27335|28958|28973|29118|51263|55024|55095|55168|55571|60678|79066|80149|84300|84305|85451|89978|122704|197135|200916|220064|246175|342977|406900|406911|406921|406…	AKT1|ATF4|ZFP36L1|ZFP36L2|MRPL49|CIRBP|DAPK1|DHFR|EEF1A1|EGFR|EIF4G1|ERBB2|FOXO3|MTOR|MKNK2|HSPB1|NOTCH4|PA2G4|PER1|RARA|UPF1|RPL18|RPL23A|RPL27A|MRPL12|RXRA|SOX4|TARBP2|UCN|ZFP36|BTG2|AIMP2|YBX3|DENR|YARS1|EIF3H|PER2|EIF2B4|EIF2B5|QKI|TOB1|CASC3|CPEB3|SAMD4A|PASK|PPP1R15A|EIF2AK1|EIF3K|COA3|MRPS18B|DDX25|MRPL30|BANK1|SAMD4B|MRPS18A|CNOT11|EEFSEC|METTL16|ZC3H12A|UQCC2|PYM1|UNK|DPH6|MRPL52|PATL2|R…	-3.3265428815774203	0	13	0	0	-8.621070944395578	2.455535400957936
1	-5.56522532561763	GO:0043043	M1	1	0	GO Biological Processes	19	peptide biosynthetic process	19_GO:0008152 metabolic process	-5.56522532561763	1.687035552311319	4.998229085280297	24367	749	1562	81	5.185659411011524	0.5610460309948695	207|468|677|678|740|1153|1612|1719|1915|1956|1981|2064|2309|2475|2872|3315|4780|4855|5036|5187|5914|5976|6141|6147|6157|6182|6256|6659|6895|7349|7538|7832|7965|8531|8562|8565|8667|8864|8890|8893|9444|10140|22794|22849|23034|23178|23645|27102|27335|28958|28973|29118|51263|55024|55095|55168|55571|60678|79017|79066|80149|84300|84305|85451|89978|122704|197135|200916|220064|246175|342977|406900|406911…	AKT1|ATF4|ZFP36L1|ZFP36L2|MRPL49|CIRBP|DAPK1|DHFR|EEF1A1|EGFR|EIF4G1|ERBB2|FOXO3|MTOR|MKNK2|HSPB1|NFE2L2|NOTCH4|PA2G4|PER1|RARA|UPF1|RPL18|RPL23A|RPL27A|MRPL12|RXRA|SOX4|TARBP2|UCN|ZFP36|BTG2|AIMP2|YBX3|DENR|YARS1|EIF3H|PER2|EIF2B4|EIF2B5|QKI|TOB1|CASC3|CPEB3|SAMD4A|PASK|PPP1R15A|EIF2AK1|EIF3K|COA3|MRPS18B|DDX25|MRPL30|BANK1|SAMD4B|MRPS18A|CNOT11|EEFSEC|GGCT|METTL16|ZC3H12A|UQCC2|PYM1|UNK|DPH6|MR…	-3.306817106661465	0	13	0	0	-8.621070944395578	2.455535400957936
1	-5.51114154305111	GO:0034249	M1	1	0	GO Biological Processes	19	negative regulation of cellular amide metabolic process	19_GO:0048519 negative regulation of biological process	-5.51114154305111	2.31354033290653	5.30675882295899	24367	236	1562	35	2.240717029449424	0.3744829043781526	468|677|678|1153|1612|1719|1981|4855|5914|5976|7538|7832|10140|10347|22849|23034|27102|55024|55095|79066|80149|85451|197135|246175|342977|406900|406911|406921|406940|406985|406991|406994|407019|407021|407024	ATF4|ZFP36L1|ZFP36L2|CIRBP|DAPK1|DHFR|EIF4G1|NOTCH4|RARA|UPF1|ZFP36|BTG2|TOB1|ABCA7|CPEB3|SAMD4A|EIF2AK1|BANK1|SAMD4B|METTL16|ZC3H12A|UNK|PATL2|CNOT6L|NANOS3|MIR106B|MIR125B1|MIR132|MIR148A|MIR200C|MIR21|MIR212|MIR27B|MIR29A|MIR29B1	-3.265852058684192	0	13	0	0	-8.621070944395578	2.455535400957936
1	-4.916437181063444	GO:0061013	M1	1	0	GO Biological Processes	19	regulation of mRNA catabolic process	19_GO:0048519 negative regulation of biological process	-4.916437181063444	2.3399807938540333	4.979890539037137	24367	200	1562	30	1.9206145966709347	0.3472709584609166	207|677|678|1153|1981|2475|3192|3303|3315|5691|5696|5698|5707|5708|5976|7316|7534|7538|7832|8125|8531|9967|10140|22849|23034|55095|79066|80149|246175|342977	AKT1|ZFP36L1|ZFP36L2|CIRBP|EIF4G1|MTOR|HNRNPU|HSPA1A|HSPB1|PSMB3|PSMB8|PSMB9|PSMD1|PSMD2|UPF1|UBC|YWHAZ|ZFP36|BTG2|ANP32A|YBX3|THRAP3|TOB1|CPEB3|SAMD4A|SAMD4B|METTL16|ZC3H12A|CNOT6L|NANOS3	-2.842843789567818	0	13	0	0	-8.621070944395578	2.455535400957936
1	-4.577581115273128	GO:0043488	M1	1	0	GO Biological Processes	19	regulation of mRNA stability	19_GO:0048519 negative regulation of biological process	-4.577581115273128	2.366272712886101	4.788020873243368	24367	178	1562	27	1.7285531370038412	0.3297725691215553	207|677|678|1153|1981|2475|3192|3303|3315|5691|5696|5698|5707|5708|5976|7316|7534|7538|8125|8531|9967|22849|23034|55095|79066|80149|246175	AKT1|ZFP36L1|ZFP36L2|CIRBP|EIF4G1|MTOR|HNRNPU|HSPA1A|HSPB1|PSMB3|PSMB8|PSMB9|PSMD1|PSMD2|UPF1|UBC|YWHAZ|ZFP36|ANP32A|YBX3|THRAP3|CPEB3|SAMD4A|SAMD4B|METTL16|ZC3H12A|CNOT6L	-2.5786213420744057	0	13	0	0	-8.621070944395578	2.455535400957936
1	-4.230855522682361	GO:0006402	M1	1	0	GO Biological Processes	19	mRNA catabolic process	19_GO:0048519 negative regulation of biological process	-4.230855522682361	1.855119908641035	4.337774789405793	24367	370	1562	44	2.816901408450704	0.4186399594939643	207|677|678|1153|1655|1656|1981|2475|3192|3303|3304|3315|5691|5696|5698|5707|5708|5976|6141|6147|6157|7316|7534|7538|7832|8125|8531|9967|10140|22794|22849|23034|23293|23381|25804|55095|55571|79066|79670|80149|84305|197135|246175|342977	AKT1|ZFP36L1|ZFP36L2|CIRBP|DDX5|DDX6|EIF4G1|MTOR|HNRNPU|HSPA1A|HSPA1B|HSPB1|PSMB3|PSMB8|PSMB9|PSMD1|PSMD2|UPF1|RPL18|RPL23A|RPL27A|UBC|YWHAZ|ZFP36|BTG2|ANP32A|YBX3|THRAP3|TOB1|CASC3|CPEB3|SAMD4A|SMG6|SMG5|LSM4|SAMD4B|CNOT11|METTL16|TUT7|ZC3H12A|PYM1|PATL2|CNOT6L|NANOS3	-2.3173070855236997	0	13	0	0	-8.621070944395578	2.455535400957936
1	-4.195502097498534	GO:0043487	M1	1	0	GO Biological Processes	19	regulation of RNA stability	19_GO:0008152 metabolic process	-4.195502097498534	2.2523879299129734	4.4993432347214295	24367	187	1562	27	1.7285531370038412	0.3297725691215553	207|677|678|1153|1981|2475|3192|3303|3315|5691|5696|5698|5707|5708|5976|7316|7534|7538|8125|8531|9967|22849|23034|55095|79066|80149|246175	AKT1|ZFP36L1|ZFP36L2|CIRBP|EIF4G1|MTOR|HNRNPU|HSPA1A|HSPB1|PSMB3|PSMB8|PSMB9|PSMD1|PSMD2|UPF1|UBC|YWHAZ|ZFP36|ANP32A|YBX3|THRAP3|CPEB3|SAMD4A|SAMD4B|METTL16|ZC3H12A|CNOT6L	-2.302907299553333	0	13	0	0	-8.621070944395578	2.455535400957936
1	-3.462660104045023	GO:0006401	M1	1	0	GO Biological Processes	19	RNA catabolic process	19_GO:0008152 metabolic process	-3.462660104045023	1.7038695100878885	3.771032452727493	24367	412	1562	45	2.880921895006402	0.423231031594662	207|677|678|1153|1655|1656|1981|2475|3192|3303|3304|3315|5691|5696|5698|5707|5708|5976|6141|6147|6157|7316|7534|7538|7832|8125|8531|9967|10140|10535|22794|22849|23034|23293|23381|25804|55095|55571|79066|79670|80149|84305|197135|246175|342977	AKT1|ZFP36L1|ZFP36L2|CIRBP|DDX5|DDX6|EIF4G1|MTOR|HNRNPU|HSPA1A|HSPA1B|HSPB1|PSMB3|PSMB8|PSMB9|PSMD1|PSMD2|UPF1|RPL18|RPL23A|RPL27A|UBC|YWHAZ|ZFP36|BTG2|ANP32A|YBX3|THRAP3|TOB1|RNASEH2A|CASC3|CPEB3|SAMD4A|SMG6|SMG5|LSM4|SAMD4B|CNOT11|METTL16|TUT7|ZC3H12A|PYM1|PATL2|CNOT6L|NANOS3	-1.7721139191406505	0	13	0	0	-8.621070944395578	2.455535400957936
1	-3.354098004140628	GO:0000956	M1	1	0	GO Biological Processes	19	nuclear-transcribed mRNA catabolic process	19_GO:0048519 negative regulation of biological process	-3.354098004140628	2.005697823303457	3.8306568909078162	24367	210	1562	27	1.7285531370038412	0.3297725691215553	677|678|1655|1656|1981|5976|6141|6147|6157|7538|7832|9967|10140|22794|22849|23034|23293|23381|25804|55095|55571|79670|80149|84305|197135|246175|342977	ZFP36L1|ZFP36L2|DDX5|DDX6|EIF4G1|UPF1|RPL18|RPL23A|RPL27A|ZFP36|BTG2|THRAP3|TOB1|CASC3|CPEB3|SAMD4A|SMG6|SMG5|LSM4|SAMD4B|CNOT11|TUT7|ZC3H12A|PYM1|PATL2|CNOT6L|NANOS3	-1.6939567874952866	0	13	0	0	-8.621070944395578	2.455535400957936
1	-2.1524460750597956	GO:0034655	M1	1	0	GO Biological Processes	19	nucleobase-containing compound catabolic process	19_GO:0008152 metabolic process	-2.1524460750597956	1.3861332011785943	2.640201803235942	24367	664	1562	59	3.7772087067861717	0.48237406725279086	207|677|678|957|1153|1655|1656|1890|1981|2026|2475|3098|3146|3192|3303|3304|3315|4245|5152|5208|5315|5691|5696|5698|5707|5708|5976|6141|6147|6157|7316|7534|7538|7832|8125|8531|8671|8930|9967|10140|10535|22794|22849|23034|23293|23381|25804|51341|53343|55095|55571|79066|79670|80149|80198|84305|197135|246175|342977	AKT1|ZFP36L1|ZFP36L2|ENTPD5|CIRBP|DDX5|DDX6|TYMP|EIF4G1|ENO2|MTOR|HK1|HMGB1|HNRNPU|HSPA1A|HSPA1B|HSPB1|MGAT1|PDE9A|PFKFB2|PKM|PSMB3|PSMB8|PSMB9|PSMD1|PSMD2|UPF1|RPL18|RPL23A|RPL27A|UBC|YWHAZ|ZFP36|BTG2|ANP32A|YBX3|SLC4A4|MBD4|THRAP3|TOB1|RNASEH2A|CASC3|CPEB3|SAMD4A|SMG6|SMG5|LSM4|ZBTB7A|NUDT9|SAMD4B|CNOT11|METTL16|TUT7|ZC3H12A|MUS81|PYM1|PATL2|CNOT6L|NANOS3	-0.8461772404551915	0	13	0	0	-8.621070944395578	2.455535400957936
1	-8.219544186232241	GO:0030099	M1	1	0	GO Biological Processes	19	myeloid cell differentiation	19_GO:0002376 immune system process	-8.219544186232241	2.2127477956066506	6.585062815310404	24367	423	1562	60	3.8412291933418694	0.4862829551112782	87|302|567|604|677|861|865|920|1051|1236|1969|2194|2309|2353|2475|2624|3021|3202|3204|3205|3303|3304|3398|3428|3707|3726|4055|4211|4212|4627|4920|5777|5914|5916|5925|6670|6722|7067|7071|7538|7704|8355|8840|8968|9644|10100|10193|10221|23054|23210|27086|27102|51341|51621|54623|55904|64806|84148|133396|406911	ACTN1|ANXA2|B2M|BCL6|ZFP36L1|RUNX1|CBFB|CD4|CEBPB|CCR7|EPHA2|FASN|FOXO3|FOS|MTOR|GATA2|H3-3B|HOXA5|HOXA7|HOXA9|HSPA1A|HSPA1B|ID2|IFI16|ITPKB|JUNB|LTBR|MEIS1|MEIS2|MYH9|ROR2|PTPN6|RARA|RARG|RB1|SP3|SRF|THRA|KLF10|ZFP36|ZBTB16|H3C8|CCN4|H3C7|SH3PXD2A|TSPAN2|RNF41|TRIB1|NCOA6|JMJD6|FOXP1|EIF2AK1|ZBTB7A|KLF13|PAF1|KMT2E|IL25|KAT8|IL31RA|MIR125B1	-5.298378135594502	0	14	1	1	-8.219544186232241	3.1908829007100454
1	-5.036895121233299	GO:0045637	M1	1	0	GO Biological Processes	19	regulation of myeloid cell differentiation	19_GO:0002376 immune system process	-5.036895121233299	2.1767263198642173	4.972941133446377	24367	258	1562	36	2.3047375160051216	0.37967060373244593	567|677|861|865|920|1051|2309|2353|2475|2624|3021|3202|3204|3205|3303|3304|3398|3707|4211|4212|4920|5914|5916|5925|7071|7538|7704|8355|8968|10193|10221|27086|51621|54623|55904|406911	B2M|ZFP36L1|RUNX1|CBFB|CD4|CEBPB|FOXO3|FOS|MTOR|GATA2|H3-3B|HOXA5|HOXA7|HOXA9|HSPA1A|HSPA1B|ID2|ITPKB|MEIS1|MEIS2|ROR2|RARA|RARG|RB1|KLF10|ZFP36|ZBTB16|H3C8|H3C7|RNF41|TRIB1|FOXP1|KLF13|PAF1|KMT2E|MIR125B1	-2.9164461488779456	0	14	0	0	-8.219544186232241	3.1908829007100454
1	-5.00092250581151	GO:0002573	M1	1	0	GO Biological Processes	19	myeloid leukocyte differentiation	19_GO:0002376 immune system process	-5.00092250581151	2.324980916970354	5.022493812504384	24367	208	1562	31	1.9846350832266326	0.3528961317999472	302|677|861|920|1051|1236|1969|2194|2353|2475|2624|3204|3398|3428|3726|4055|4627|4920|5914|5925|6670|7071|8840|9644|10100|10221|27086|27102|64806|133396|406911	ANXA2|ZFP36L1|RUNX1|CD4|CEBPB|CCR7|EPHA2|FASN|FOS|MTOR|GATA2|HOXA7|ID2|IFI16|JUNB|LTBR|MYH9|ROR2|RARA|RB1|SP3|KLF10|CCN4|SH3PXD2A|TSPAN2|TRIB1|FOXP1|EIF2AK1|IL25|IL31RA|MIR125B1	-2.891959501297568	0	14	0	0	-8.219544186232241	3.1908829007100454
1	-2.784969516437186	GO:0030225	M1	1	0	GO Biological Processes	19	macrophage differentiation	19_GO:0002376 immune system process	-2.784969516437186	3.1908829007100454	3.8067515266240517	24367	44	1562	9	0.5761843790012804	0.19150734627097452	920|2624|3398|4920|5925|10100|10221|27102|133396	CD4|GATA2|ID2|ROR2|RB1|TSPAN2|TRIB1|EIF2AK1|IL31RA	-1.2907261509923595	0	14	0	0	-8.219544186232241	3.1908829007100454
1	-2.456708905779763	GO:0045639	M1	1	0	GO Biological Processes	19	positive regulation of myeloid cell differentiation	19_GO:0002376 immune system process	-2.456708905779763	2.2515279116121283	3.232281042647679	24367	97	1562	14	0.8962868117797695	0.23846681525444388	677|861|920|2309|2353|2624|3202|3303|3304|3398|4920|5925|7071|10221	ZFP36L1|RUNX1|CD4|FOXO3|FOS|GATA2|HOXA5|HSPA1A|HSPA1B|ID2|ROR2|RB1|KLF10|TRIB1	-1.0624154238333992	0	14	0	0	-8.219544186232241	3.1908829007100454
1	-2.376271336015337	GO:0002761	M1	1	0	GO Biological Processes	19	regulation of myeloid leukocyte differentiation	19_GO:0002376 immune system process	-2.376271336015337	2.079982927870252	3.1038169716778716	24367	120	1562	16	1.0243277848911652	0.25476701097987803	677|861|920|1051|2353|2475|2624|3204|3398|4920|5914|5925|7071|10221|27086|406911	ZFP36L1|RUNX1|CD4|CEBPB|FOS|MTOR|GATA2|HOXA7|ID2|ROR2|RARA|RB1|KLF10|TRIB1|FOXP1|MIR125B1	-1.0055782424841617	0	14	0	0	-8.219544186232241	3.1908829007100454
1	-2.055036510828009	GO:0002763	M1	1	0	GO Biological Processes	19	positive regulation of myeloid leukocyte differentiation	19_GO:0002376 immune system process	-2.055036510828009	2.5071222791293217	2.9550081847974945	24367	56	1562	9	0.5761843790012804	0.19150734627097452	677|861|920|2353|3398|4920|5925|7071|10221	ZFP36L1|RUNX1|CD4|FOS|ID2|ROR2|RB1|KLF10|TRIB1	-0.7855360641132059	0	14	0	0	-8.219544186232241	3.1908829007100454
1	-8.096413799222795	GO:0071383	M1	1	0	GO Biological Processes	19	cellular response to steroid hormone stimulus	19_GO:0050896 response to stimulus	-8.096413799222795	2.631303703932246	6.771446426603564	24367	249	1562	42	2.6888604353393086	0.40928412025975003	476|677|678|687|861|865|1655|1956|2274|2309|3164|3169|3192|3670|4824|4929|5176|5187|5914|5915|5916|5925|6097|6256|7067|7068|7538|8204|8837|9572|9612|10521|11057|11331|11335|23558|27086|51341|56937|81285|84830|112398	ATP1A1|ZFP36L1|ZFP36L2|KLF9|RUNX1|CBFB|DDX5|EGFR|FHL2|FOXO3|NR4A1|FOXA1|HNRNPU|ISL1|NKX3-1|NR4A2|SERPINF1|PER1|RARA|RARB|RARG|RB1|RORC|RXRA|THRA|THRB|ZFP36|NRIP1|CFLAR|NR1D1|NCOR2|DDX17|ABHD2|PHB2|CBX3|WBP2|FOXP1|ZBTB7A|PMEPA1|OR51E2|ADTRP|EGLN2	-5.208671504072005	0	15	1	1	-8.096413799222795	2.631303703932246
1	-7.343870002095332	GO:0032870	M1	1	0	GO Biological Processes	19	cellular response to hormone stimulus	19_GO:0050896 response to stimulus	-7.343870002095332	1.8404343322447454	5.956620095692685	24367	712	1562	84	5.377720870678617	0.570762347817035	31|207|476|535|599|677|678|687|861|865|1128|1508|1655|1956|2274|2309|2353|2875|3164|3169|3192|3480|3625|3670|3726|3727|4780|4824|4851|4929|5031|5176|5187|5315|5573|5914|5915|5916|5925|5967|6097|6256|6464|6667|6720|6778|6844|7067|7068|7494|7538|8204|8503|8660|8835|8837|9518|9572|9612|10267|10458|10521|10580|11057|11331|11335|23189|23433|23545|23558|27086|51043|51341|55198|55971|56937|57492|64710|8…	ACACA|AKT1|ATP1A1|ATP6V0A1|BCL2L2|ZFP36L1|ZFP36L2|KLF9|RUNX1|CBFB|CHRM1|CTSB|DDX5|EGFR|FHL2|FOXO3|FOS|GPT|NR4A1|FOXA1|HNRNPU|IGF1R|INHBB|ISL1|JUNB|JUND|NFE2L2|NKX3-1|NOTCH1|NR4A2|P2RY6|SERPINF1|PER1|PKM|PRKAR1A|RARA|RARB|RARG|RB1|REG1A|RORC|RXRA|SHC1|SP1|SREBF1|STAT6|VAMP2|THRA|THRB|XBP1|ZFP36|NRIP1|PIK3R3|IRS2|SOCS2|CFLAR|GDF15|NR1D1|NCOR2|RAMP1|BAIAP2|DDX17|SORBS1|ABHD2|PHB2|CBX3|KANK1|RHOQ|ATP…	-4.615828549812055	0	15	0	0	-8.096413799222795	2.631303703932246
1	-6.995021123052176	GO:0071407	M1	1	0	GO Biological Processes	19	cellular response to organic cyclic compound	19_GO:0050896 response to stimulus	-6.995021123052176	1.9499839948783608	5.864555617569266	24367	544	1562	68	4.353393085787452	0.5163072349210871	25|60|207|468|476|599|677|678|687|861|865|1027|1051|1277|1655|1811|1956|2274|2294|2309|2889|3164|3169|3192|3326|3397|3399|3670|3728|4824|4929|5031|5155|5176|5187|5727|5914|5915|5916|5925|6097|6256|7067|7068|7430|7538|8204|8837|9572|9612|10211|10521|11057|11331|11335|23558|25976|27086|51341|54434|54795|56937|80149|81285|84830|112398|406911|406991	ABL1|ACTB|AKT1|ATF4|ATP1A1|BCL2L2|ZFP36L1|ZFP36L2|KLF9|RUNX1|CBFB|CDKN1B|CEBPB|COL1A1|DDX5|SLC26A3|EGFR|FHL2|FOXF1|FOXO3|RAPGEF1|NR4A1|FOXA1|HNRNPU|HSP90AB1|ID1|ID3|ISL1|JUP|NKX3-1|NR4A2|P2RY6|PDGFB|SERPINF1|PER1|PTCH1|RARA|RARB|RARG|RB1|RORC|RXRA|THRA|THRB|EZR|ZFP36|NRIP1|CFLAR|NR1D1|NCOR2|FLOT1|DDX17|ABHD2|PHB2|CBX3|WBP2|TIPARP|FOXP1|ZBTB7A|SSH1|TRPM4|PMEPA1|ZC3H12A|OR51E2|ADTRP|EGLN2|MIR125B1|…	-4.348012921678118	0	15	0	0	-8.096413799222795	2.631303703932246
1	-6.490600051887265	GO:0048545	M1	1	0	GO Biological Processes	19	response to steroid hormone	19_GO:0050896 response to stimulus	-6.490600051887265	2.1015371551020676	5.709219688425162	24367	386	1562	52	3.329065300896287	0.45390879852988153	476|595|677|678|687|861|865|1277|1364|1655|1956|2274|2309|2353|3164|3169|3192|3670|4824|4851|4929|5176|5187|5914|5915|5916|5925|6097|6256|6382|6678|6720|7067|7068|7349|7538|8061|8204|8837|9572|9612|10521|11057|11331|11335|23558|27086|51341|56937|81285|84830|112398	ATP1A1|CCND1|ZFP36L1|ZFP36L2|KLF9|RUNX1|CBFB|COL1A1|CLDN4|DDX5|EGFR|FHL2|FOXO3|FOS|NR4A1|FOXA1|HNRNPU|ISL1|NKX3-1|NOTCH1|NR4A2|SERPINF1|PER1|RARA|RARB|RARG|RB1|RORC|RXRA|SDC1|SPARC|SREBF1|THRA|THRB|UCN|ZFP36|FOSL1|NRIP1|CFLAR|NR1D1|NCOR2|DDX17|ABHD2|PHB2|CBX3|WBP2|FOXP1|ZBTB7A|PMEPA1|OR51E2|ADTRP|EGLN2	-3.9776739665613756	0	15	0	0	-8.096413799222795	2.631303703932246
1	-6.228569962153308	GO:0071396	M1	1	0	GO Biological Processes	19	cellular response to lipid	19_GO:0050896 response to stimulus	-6.228569962153308	1.8233616575485976	5.416985106067004	24367	616	1562	72	4.609475032010243	0.5305640725101949	25|31|207|476|599|677|678|687|861|865|1051|1277|1655|1956|2274|2309|3146|3164|3169|3192|3399|3670|4824|4929|5031|5176|5187|5727|5754|5914|5915|5916|5925|5976|6097|6256|6376|6720|7001|7067|7068|7494|7538|8204|8837|9516|9572|9612|10221|10417|10521|11057|11331|11335|23097|23558|27086|51341|54623|56848|56937|80149|81029|81285|84830|85363|112398|153090|259230|339479|406911|406991	ABL1|ACACA|AKT1|ATP1A1|BCL2L2|ZFP36L1|ZFP36L2|KLF9|RUNX1|CBFB|CEBPB|COL1A1|DDX5|EGFR|FHL2|FOXO3|HMGB1|NR4A1|FOXA1|HNRNPU|ID3|ISL1|NKX3-1|NR4A2|P2RY6|SERPINF1|PER1|PTCH1|PTK7|RARA|RARB|RARG|RB1|UPF1|RORC|RXRA|CX3CL1|SREBF1|PRDX2|THRA|THRB|XBP1|ZFP36|NRIP1|CFLAR|LITAF|NR1D1|NCOR2|TRIB1|SPON2|DDX17|ABHD2|PHB2|CBX3|CDK19|WBP2|FOXP1|ZBTB7A|PAF1|SPHK2|PMEPA1|ZC3H12A|WNT5B|OR51E2|ADTRP|TRIM5|EGLN2|DAB2I…	-3.7590423347686484	0	15	0	0	-8.096413799222795	2.631303703932246
1	-5.762895698332665	GO:0043401	M1	1	0	GO Biological Processes	19	steroid hormone mediated signaling pathway	19_GO:0023052 signaling	-5.762895698332665	2.571407465773663	5.568895349270733	24367	182	1562	30	1.9206145966709347	0.3472709584609166	861|865|1655|2274|3164|3169|3670|4824|4929|5187|5914|5915|5916|5925|6097|6256|7067|7068|8204|9572|9612|10521|11057|11331|23558|27086|51341|56937|81285|112398	RUNX1|CBFB|DDX5|FHL2|NR4A1|FOXA1|ISL1|NKX3-1|NR4A2|PER1|RARA|RARB|RARG|RB1|RORC|RXRA|THRA|THRB|NRIP1|NR1D1|NCOR2|DDX17|ABHD2|PHB2|WBP2|FOXP1|ZBTB7A|PMEPA1|OR51E2|EGLN2	-3.4350157147153833	0	15	0	0	-8.096413799222795	2.631303703932246
1	-4.1976340821956315	GO:0030522	M1	1	0	GO Biological Processes	19	intracellular receptor signaling pathway	19_GO:0023052 signaling	-4.1976340821956315	1.991473016045986	4.382780535131396	24367	282	1562	36	2.3047375160051216	0.37967060373244593	81|247|861|865|1655|2274|3164|3169|3303|3304|3670|4824|4929|5187|5914|5915|5916|5925|6097|6256|6720|7067|7068|7316|8204|9249|9572|9612|10370|10521|11331|23558|27086|51341|56937|112398	ACTN4|ALOX15B|RUNX1|CBFB|DDX5|FHL2|NR4A1|FOXA1|HSPA1A|HSPA1B|ISL1|NKX3-1|NR4A2|PER1|RARA|RARB|RARG|RB1|RORC|RXRA|SREBF1|THRA|THRB|UBC|NRIP1|DHRS3|NR1D1|NCOR2|CITED2|DDX17|PHB2|WBP2|FOXP1|ZBTB7A|PMEPA1|EGLN2	-2.3034096595169222	0	15	0	0	-8.096413799222795	2.631303703932246
1	-4.032928038613112	GO:0009755	M1	1	0	GO Biological Processes	19	hormone-mediated signaling pathway	19_GO:0023052 signaling	-4.032928038613112	2.075519445192419	4.317170188908889	24367	233	1562	31	1.9846350832266326	0.3528961317999472	861|865|1655|2274|3164|3169|3670|4824|4929|5187|5914|5915|5916|5925|6097|6256|7067|7068|8204|9572|9612|10521|11057|11331|23558|27086|51341|55198|56937|81285|112398	RUNX1|CBFB|DDX5|FHL2|NR4A1|FOXA1|ISL1|NKX3-1|NR4A2|PER1|RARA|RARB|RARG|RB1|RORC|RXRA|THRA|THRB|NRIP1|NR1D1|NCOR2|DDX17|ABHD2|PHB2|WBP2|FOXP1|ZBTB7A|APPL2|PMEPA1|OR51E2|EGLN2	-2.190943234022998	0	15	0	0	-8.096413799222795	2.631303703932246
1	-2.7884364055118924	GO:0030518	M1	1	0	GO Biological Processes	19	intracellular steroid hormone receptor signaling pathway	19_GO:0023052 signaling	-2.7884364055118924	2.159982271249877	3.4705730722740467	24367	130	1562	18	1.1523687580025608	0.2700463777281498	861|865|1655|2274|3169|3670|4824|5187|5925|8204|9612|10521|11331|23558|27086|51341|56937|112398	RUNX1|CBFB|DDX5|FHL2|FOXA1|ISL1|NKX3-1|PER1|RB1|NRIP1|NCOR2|DDX17|PHB2|WBP2|FOXP1|ZBTB7A|PMEPA1|EGLN2	-1.2907261509923595	0	15	0	0	-8.096413799222795	2.631303703932246
1	-2.290559457163966	GO:0030521	M1	1	0	GO Biological Processes	19	androgen receptor signaling pathway	19_GO:0023052 signaling	-2.290559457163966	2.557356058856867	3.187232050282483	24367	61	1562	10	0.6402048655569782	0.20180146473426705	1655|2274|4824|5925|8204|9612|10521|27086|51341|56937	DDX5|FHL2|NKX3-1|RB1|NRIP1|NCOR2|DDX17|FOXP1|ZBTB7A|PMEPA1	-0.9528189069327339	0	15	0	0	-8.096413799222795	2.631303703932246
1	-2.055036510828009	GO:0030520	M1	1	0	GO Biological Processes	19	intracellular estrogen receptor signaling pathway	19_GO:0023052 signaling	-2.055036510828009	2.5071222791293217	2.9550081847974945	24367	56	1562	9	0.5761843790012804	0.19150734627097452	861|865|1655|3169|3670|10521|11331|23558|112398	RUNX1|CBFB|DDX5|FOXA1|ISL1|DDX17|PHB2|WBP2|EGLN2	-0.7855360641132059	0	15	0	0	-8.096413799222795	2.631303703932246
1	-7.862534304035942	GO:0008285	M1	1	0	GO Biological Processes	19	negative regulation of cell proliferation	19_GO:0008283 cell proliferation	-7.862534304035942	1.8364661685270978	6.185216932655457	24367	773	1562	91	5.825864276568502	0.5926598246801607	247|567|604|658|687|694|928|1027|1051|1365|1487|1718|2064|2192|2495|2624|2683|2810|2889|3249|3303|3304|3418|3611|3659|3670|4000|4088|4092|4211|4335|4601|4824|4851|4883|4920|5176|5527|5573|5727|5777|5795|5797|5914|5915|5916|5925|5967|6385|6659|6678|6722|6794|6820|7071|7704|7832|7965|8061|8519|8864|9146|9231|9705|10140|10193|10221|10290|10397|10400|10536|11251|11331|23677|27102|51043|51621|55198|58…	ALOX15B|B2M|BCL6|BMPR1B|KLF9|BTG1|CD9|CDKN1B|CEBPB|CLDN3|CTBP1|DHCR24|ERBB2|FBLN1|FTH1|GATA2|B4GALT1|SFN|RAPGEF1|HPN|HSPA1A|HSPA1B|IDH2|ILK|IRF1|ISL1|LMNA|SMAD3|SMAD7|MEIS1|MNT|MXI1|NKX3-1|NOTCH1|NPR3|ROR2|SERPINF1|PPP2R5C|PRKAR1A|PTCH1|PTPN6|PTPRJ|PTPRM|RARA|RARB|RARG|RB1|REG1A|SDC4|SOX4|SPARC|SRF|STK11|SULT2B1|KLF10|ZBTB16|BTG2|AIMP2|FOSL1|IFITM1|PER2|HGS|DLG5|ST18|TOB1|RNF41|TRIB1|SPEG|NDRG1|P…	-5.020549499445829	0	16	1	1	-7.862534304035942	1.8364661685270978
1	-7.604995071485691	GO:0001503	M1	1	0	GO Biological Processes	19	ossification	19_GO:0032501 multicellular organismal process	-7.604995071485691	2.179393876628757	6.287416099705775	24367	408	1562	57	3.649167733674776	0.4744430984441882	154|207|658|860|861|865|1051|1277|1655|1956|1969|2132|2194|2268|2274|3021|3192|3397|3398|3399|3611|3726|3727|4054|4088|4092|4209|4323|4665|4851|4920|5087|5727|6670|6678|7067|7071|7171|7704|8519|8642|8840|9249|10140|10269|51564|51741|54795|55973|56172|58476|81621|90993|285590|406985|406991|407024	ADRB2|AKT1|BMPR1B|RUNX2|RUNX1|CBFB|CEBPB|COL1A1|DDX5|EGFR|EPHA2|EXT2|FASN|FGR|FHL2|H3-3B|HNRNPU|ID1|ID2|ID3|ILK|JUNB|JUND|LTBP3|SMAD3|SMAD7|MEF2D|MMP14|NAB2|NOTCH1|ROR2|PBX1|PTCH1|SP3|SPARC|THRA|KLF10|TPM4|ZBTB16|IFITM1|DCHS1|CCN4|DHRS3|TOB1|ZMPSTE24|HDAC7|WWOX|TRPM4|BCAP29|ANKH|TP53INP2|KAZALD1|CREB3L1|SH3PXD2B|MIR200C|MIR21|MIR29B1	-4.804402952053802	0	17	1	1	-7.604995071485691	2.6999778390623463
1	-6.215837148854855	GO:0001649	M1	1	0	GO Biological Processes	19	osteoblast differentiation	19_GO:0032502 developmental process	-6.215837148854855	2.4417190892389913	5.749373435570277	24367	230	1562	36	2.3047375160051216	0.37967060373244593	207|658|860|865|1051|1277|1655|1969|2194|2274|3021|3192|3397|3398|3399|3611|3726|3727|4088|4209|4851|5727|7171|8519|8840|10140|51564|51741|54795|55973|58476|90993|285590|406985|406991|407024	AKT1|BMPR1B|RUNX2|CBFB|CEBPB|COL1A1|DDX5|EPHA2|FASN|FHL2|H3-3B|HNRNPU|ID1|ID2|ID3|ILK|JUNB|JUND|SMAD3|MEF2D|NOTCH1|PTCH1|TPM4|IFITM1|CCN4|TOB1|HDAC7|WWOX|TRPM4|BCAP29|TP53INP2|CREB3L1|SH3PXD2B|MIR200C|MIR21|MIR29B1	-3.7590423347686484	0	17	0	0	-7.604995071485691	2.6999778390623463
1	-3.7549032353406133	GO:0030278	M1	1	0	GO Biological Processes	19	regulation of ossification	19_GO:0032501 multicellular organismal process	-3.7549032353406133	2.0899349992954686	4.141530362345323	24367	209	1562	28	1.792573623559539	0.33571453996393463	154|658|860|1051|1655|3397|3398|3399|3611|3727|4054|4088|4092|4851|5087|5727|7704|8519|8840|9249|10140|10269|51564|54795|56172|406985|406991|407024	ADRB2|BMPR1B|RUNX2|CEBPB|DDX5|ID1|ID2|ID3|ILK|JUND|LTBP3|SMAD3|SMAD7|NOTCH1|PBX1|PTCH1|ZBTB16|IFITM1|CCN4|DHRS3|TOB1|ZMPSTE24|HDAC7|TRPM4|ANKH|MIR200C|MIR21|MIR29B1	-1.9896802026747114	0	17	0	0	-7.604995071485691	2.6999778390623463
1	-3.682772906077548	GO:0045667	M1	1	0	GO Biological Processes	19	regulation of osteoblast differentiation	19_GO:0032502 developmental process	-3.682772906077548	2.4185847998491297	4.227847980027615	24367	129	1562	20	1.2804097311139564	0.284469454773297	658|860|1051|1655|3397|3398|3399|3611|3727|4088|4851|5727|8519|8840|10140|51564|54795|406985|406991|407024	BMPR1B|RUNX2|CEBPB|DDX5|ID1|ID2|ID3|ILK|JUND|SMAD3|NOTCH1|PTCH1|IFITM1|CCN4|TOB1|HDAC7|TRPM4|MIR200C|MIR21|MIR29B1	-1.9376981144954906	0	17	0	0	-7.604995071485691	2.6999778390623463
1	-2.2694651052370807	GO:0045668	M1	1	0	GO Biological Processes	19	negative regulation of osteoblast differentiation	19_GO:0048519 negative regulation of biological process	-2.2694651052370807	2.6999778390623463	3.2116291510514854	24367	52	1562	9	0.5761843790012804	0.19150734627097452	3397|3398|3399|4088|4851|5727|10140|51564|54795	ID1|ID2|ID3|SMAD3|NOTCH1|PTCH1|TOB1|HDAC7|TRPM4	-0.9329570220486093	0	17	0	0	-7.604995071485691	2.6999778390623463
1	-2.2406939286830094	GO:0045778	M1	1	0	GO Biological Processes	19	positive regulation of ossification	19_GO:0048518 positive regulation of biological process	-2.2406939286830094	2.204329733340756	3.028846746403711	24367	92	1562	13	0.8322663252240717	0.22986658336957838	154|658|860|1051|3611|3727|4088|7704|8519|8840|406985|406991|407024	ADRB2|BMPR1B|RUNX2|CEBPB|ILK|JUND|SMAD3|ZBTB16|IFITM1|CCN4|MIR200C|MIR21|MIR29B1	-0.9136993571601828	0	17	0	0	-7.604995071485691	2.6999778390623463
1	-2.0466559281788816	GO:0045669	M1	1	0	GO Biological Processes	19	positive regulation of osteoblast differentiation	19_GO:0048518 positive regulation of biological process	-2.0466559281788816	2.3636169634889224	2.903152748585865	24367	66	1562	10	0.6402048655569782	0.20180146473426705	658|860|1051|3611|3727|8519|8840|406985|406991|407024	BMPR1B|RUNX2|CEBPB|ILK|JUND|IFITM1|CCN4|MIR200C|MIR21|MIR29B1	-0.7798589685164289	0	17	0	0	-7.604995071485691	2.6999778390623463
1	-7.592008542189207	GO:0061448	M1	1	0	GO Biological Processes	19	connective tissue development	19_GO:0032502 developmental process	-7.592008542189207	2.46904448272368	6.4471170490313865	24367	278	1562	44	2.816901408450704	0.4186399594939643	59|658|860|861|871|1277|1746|3169|3200|3202|3207|3221|3398|4054|4088|4092|4209|4851|4920|5019|5155|5914|5915|5916|6097|6722|7067|7227|7494|7704|8609|8837|8840|9658|10269|23111|54795|57561|64856|81029|84159|285590|406910|406991	ACTA2|BMPR1B|RUNX2|RUNX1|SERPINH1|COL1A1|DLX2|FOXA1|HOXA3|HOXA5|HOXA11|HOXC4|ID2|LTBP3|SMAD3|SMAD7|MEF2D|NOTCH1|ROR2|OXCT1|PDGFB|RARA|RARB|RARG|RORC|SRF|THRA|TRPS1|XBP1|ZBTB16|KLF7|CFLAR|CCN4|ZNF516|ZMPSTE24|SPART|TRPM4|ARRDC3|VWA1|WNT5B|ARID5B|SH3PXD2B|MIR125A|MIR21	-4.804381399921686	0	18	1	1	-7.592008542189207	4.679961587708067
1	-7.118351905579556	GO:0001501	M1	1	0	GO Biological Processes	19	skeletal system development	19_GO:0032502 developmental process	-7.118351905579556	1.975787185736865	5.938347872508957	24367	529	1562	67	4.289372599231754	0.5126682869938446	166|302|658|860|861|871|1277|1745|1746|1969|2114|2268|3200|3202|3203|3204|3205|3206|3207|3221|3223|3224|3236|3238|3239|4054|4088|4092|4209|4211|4323|4665|4883|4920|5087|5777|5914|5915|5916|6659|6670|6678|6722|6926|7067|7227|7703|7704|7763|8642|8840|9249|10269|10743|25902|25976|27086|27173|51741|56172|64856|79977|81029|84159|84667|285590|406991	TLE5|ANXA2|BMPR1B|RUNX2|RUNX1|SERPINH1|COL1A1|DLX1|DLX2|EPHA2|ETS2|FGR|HOXA3|HOXA5|HOXA6|HOXA7|HOXA9|HOXA10|HOXA11|HOXC4|HOXC6|HOXC8|HOXD10|HOXD12|HOXD13|LTBP3|SMAD3|SMAD7|MEF2D|MEIS1|MMP14|NAB2|NPR3|ROR2|PBX1|PTPN6|RARA|RARB|RARG|SOX4|SP3|SPARC|SRF|TBX3|THRA|TRPS1|PCGF2|ZBTB16|ZFAND5|DCHS1|CCN4|DHRS3|ZMPSTE24|RAI1|MTHFD1L|TIPARP|FOXP1|SLC39A1|WWOX|ANKH|VWA1|GRHL2|WNT5B|ARID5B|HES7|SH3PXD2B|MIR21	-4.443958839207675	0	18	0	0	-7.592008542189207	4.679961587708067
1	-6.203749901887151	GO:0048705	M1	1	0	GO Biological Processes	19	skeletal system morphogenesis	19_GO:0032502 developmental process	-6.203749901887151	2.4049802603499786	5.724555598472613	24367	240	1562	37	2.3687580025608193	0.38478154982955665	658|860|871|1277|1746|2268|3200|3202|3203|3204|3205|3207|3221|3224|3236|4054|4088|4209|4323|4665|4920|5914|5915|5916|7067|7703|7763|9249|10269|25902|25976|27173|51741|64856|79977|84159|285590	BMPR1B|RUNX2|SERPINH1|COL1A1|DLX2|FGR|HOXA3|HOXA5|HOXA6|HOXA7|HOXA9|HOXA11|HOXC4|HOXC8|HOXD10|LTBP3|SMAD3|MEF2D|MMP14|NAB2|ROR2|RARA|RARB|RARG|THRA|PCGF2|ZFAND5|DHRS3|ZMPSTE24|MTHFD1L|TIPARP|SLC39A1|WWOX|VWA1|GRHL2|ARID5B|SH3PXD2B	-3.753875562308351	0	18	0	0	-7.592008542189207	4.679961587708067
1	-3.4963415050252253	GO:0032330	M1	1	0	GO Biological Processes	19	regulation of chondrocyte differentiation	19_GO:0032502 developmental process	-3.4963415050252253	3.3646782656724654	4.424138117652016	24367	51	1562	11	0.704225352112676	0.21158296421416498	658|860|3207|4054|4088|4092|5915|5916|7227|7704|8840	BMPR1B|RUNX2|HOXA11|LTBP3|SMAD3|SMAD7|RARB|RARG|TRPS1|ZBTB16|CCN4	-1.7984117274904843	0	18	0	0	-7.592008542189207	4.679961587708067
1	-3.3470201139420683	GO:0060350	M1	1	0	GO Biological Processes	19	endochondral bone morphogenesis	19_GO:0032502 developmental process	-3.3470201139420683	2.8971190781049936	4.159919064493216	24367	70	1562	13	0.8322663252240717	0.22986658336957838	658|860|871|1277|3207|4209|4323|4665|5914|5915|5916|10269|64856	BMPR1B|RUNX2|SERPINH1|COL1A1|HOXA11|MEF2D|MMP14|NAB2|RARA|RARB|RARG|ZMPSTE24|VWA1	-1.6906718863138661	0	18	0	0	-7.592008542189207	4.679961587708067
1	-3.2890053102429238	GO:0051216	M1	1	0	GO Biological Processes	19	cartilage development	19_GO:0032502 developmental process	-3.2890053102429238	1.9867761457251227	3.7765970390641113	24367	212	1562	27	1.7285531370038412	0.3297725691215553	658|860|861|871|1277|1746|3200|3202|3207|3221|4054|4088|4092|4209|4920|5914|5915|5916|6722|7067|7227|7704|8840|10269|64856|81029|406991	BMPR1B|RUNX2|RUNX1|SERPINH1|COL1A1|DLX2|HOXA3|HOXA5|HOXA11|HOXC4|LTBP3|SMAD3|SMAD7|MEF2D|ROR2|RARA|RARB|RARG|SRF|THRA|TRPS1|ZBTB16|CCN4|ZMPSTE24|VWA1|WNT5B|MIR21	-1.649004455204928	0	18	0	0	-7.592008542189207	4.679961587708067
1	-3.285063476275855	GO:0061035	M1	1	0	GO Biological Processes	19	regulation of cartilage development	19_GO:0032502 developmental process	-3.285063476275855	2.8563145840471766	4.099500635029687	24367	71	1562	13	0.8322663252240717	0.22986658336957838	658|860|3207|4054|4088|4092|5914|5915|5916|7227|7704|8840|406991	BMPR1B|RUNX2|HOXA11|LTBP3|SMAD3|SMAD7|RARA|RARB|RARG|TRPS1|ZBTB16|CCN4|MIR21	-1.649004455204928	0	18	0	0	-7.592008542189207	4.679961587708067
1	-2.913781461953367	GO:0032332	M1	1	0	GO Biological Processes	19	positive regulation of chondrocyte differentiation	19_GO:0048518 positive regulation of biological process	-2.913781461953367	4.679961587708067	4.308768407872969	24367	20	1562	6	0.38412291933418696	0.15651604933038119	658|860|3207|4088|4092|7704	BMPR1B|RUNX2|HOXA11|SMAD3|SMAD7|ZBTB16	-1.3856638777324064	0	18	0	0	-7.592008542189207	4.679961587708067
1	-2.3536380778713375	GO:0060349	M1	1	0	GO Biological Processes	19	bone morphogenesis	19_GO:0032502 developmental process	-2.3536380778713375	2.12725526714003	3.1011135466656667	24367	110	1562	15	0.9603072983354674	0.24675686391426488	658|860|871|1277|3207|4054|4209|4323|4665|5914|5915|5916|9249|10269|64856	BMPR1B|RUNX2|SERPINH1|COL1A1|HOXA11|LTBP3|MEF2D|MMP14|NAB2|RARA|RARB|RARG|DHRS3|ZMPSTE24|VWA1	-0.9926178670826462	0	18	0	0	-7.592008542189207	4.679961587708067
1	-2.236829747484277	GO:0002062	M1	1	0	GO Biological Processes	19	chondrocyte differentiation	19_GO:0032502 developmental process	-2.236829747484277	2.0128867043905663	2.959348615477092	24367	124	1562	16	1.0243277848911652	0.25476701097987803	658|860|861|871|3207|4054|4088|4092|4209|5915|5916|7227|7704|8840|64856|81029	BMPR1B|RUNX2|RUNX1|SERPINH1|HOXA11|LTBP3|SMAD3|SMAD7|MEF2D|RARB|RARG|TRPS1|ZBTB16|CCN4|VWA1|WNT5B	-0.9111599186721123	0	18	0	0	-7.592008542189207	4.679961587708067
1	-2.203220914237005	GO:0060351	M1	1	0	GO Biological Processes	19	cartilage development involved in endochondral bone morphogenesis	19_GO:0032502 developmental process	-2.203220914237005	2.836340356186707	3.1907188887409483	24367	44	1562	8	0.5121638924455826	0.18061297922967348	871|1277|3207|5914|5915|5916|10269|64856	SERPINH1|COL1A1|HOXA11|RARA|RARB|RARG|ZMPSTE24|VWA1	-0.8862809166837367	0	18	0	0	-7.592008542189207	4.679961587708067
1	-2.137988858622355	GO:0060348	M1	1	0	GO Biological Processes	19	bone development	19_GO:0032502 developmental process	-2.137988858622355	1.7095750092084263	2.7605612135131543	24367	219	1562	24	1.5364916773367479	0.3112162348789158	302|658|860|871|1277|3207|4054|4209|4211|4323|4665|5777|5914|5915|5916|6678|6722|8642|8840|9249|10269|27086|64856|285590	ANXA2|BMPR1B|RUNX2|SERPINH1|COL1A1|HOXA11|LTBP3|MEF2D|MEIS1|MMP14|NAB2|PTPN6|RARA|RARB|RARG|SPARC|SRF|DCHS1|CCN4|DHRS3|ZMPSTE24|FOXP1|VWA1|SH3PXD2B	-0.8371671077391096	0	18	0	0	-7.592008542189207	4.679961587708067
1	-7.5613451204042255	GO:0030856	M1	1	0	GO Biological Processes	19	regulation of epithelial cell differentiation	19_GO:0032502 developmental process	-7.5613451204042255	3.02247519206146	6.717231344558502	24367	160	1562	31	1.9846350832266326	0.3528961317999472	247|595|677|694|861|865|1027|1051|2810|3204|3397|4851|4855|5583|5727|6820|6926|7132|7538|8609|8643|9839|23493|54845|55897|79977|81575|406985|406991|407024|407056	ALOX15B|CCND1|ZFP36L1|BTG1|RUNX1|CBFB|CDKN1B|CEBPB|SFN|HOXA7|ID1|NOTCH1|NOTCH4|PRKCH|PTCH1|SULT2B1|TBX3|TNFRSF1A|ZFP36|KLF7|PTCH2|ZEB2|HEY2|ESRP1|MESP1|GRHL2|APOLD1|MIR200C|MIR21|MIR29B1|MIR99B	-4.786307105444725	0	19	1	1	-7.5613451204042255	4.549962654716176
1	-6.012739283942461	GO:0045604	M1	1	0	GO Biological Processes	19	regulation of epidermal cell differentiation	19_GO:0032502 developmental process	-6.012739283942461	4.091769694170987	6.327510915254041	24367	61	1562	16	1.0243277848911652	0.25476701097987803	247|677|861|865|2810|3204|4851|5583|5727|6820|7538|8609|8643|23493|54845|79977	ALOX15B|ZFP36L1|RUNX1|CBFB|SFN|HOXA7|NOTCH1|PRKCH|PTCH1|SULT2B1|ZFP36|KLF7|PTCH2|HEY2|ESRP1|GRHL2	-3.6074470770164018	0	19	0	0	-7.5613451204042255	4.549962654716176
1	-5.151831402271893	GO:0045682	M1	1	0	GO Biological Processes	19	regulation of epidermis development	19_GO:0032502 developmental process	-5.151831402271893	3.265089479796326	5.507048490838912	24367	86	1562	18	1.1523687580025608	0.2700463777281498	247|677|861|865|2810|3204|4665|4851|5583|5727|6820|7538|8609|8643|23493|54845|79977|84283	ALOX15B|ZFP36L1|RUNX1|CBFB|SFN|HOXA7|NAB2|NOTCH1|PRKCH|PTCH1|SULT2B1|ZFP36|KLF7|PTCH2|HEY2|ESRP1|GRHL2|TMEM79	-3.0051670699759185	0	19	0	0	-7.5613451204042255	4.549962654716176
1	-3.47511962057552	GO:0030858	M1	1	0	GO Biological Processes	19	positive regulation of epithelial cell differentiation	19_GO:0048518 positive regulation of biological process	-3.47511962057552	2.9823284627551403	4.2840395245299625	24367	68	1562	13	0.8322663252240717	0.22986658336957838	247|694|2810|4851|5583|5727|6820|8643|9839|55897|406985|406991|407056	ALOX15B|BTG1|SFN|NOTCH1|PRKCH|PTCH1|SULT2B1|PTCH2|ZEB2|MESP1|MIR200C|MIR21|MIR99B	-1.7823539286407861	0	19	0	0	-7.5613451204042255	4.549962654716176
1	-3.2391265927750332	GO:0045606	M1	1	0	GO Biological Processes	19	positive regulation of epidermal cell differentiation	19_GO:0048518 positive regulation of biological process	-3.2391265927750332	4.549962654716176	4.553653197987221	24367	24	1562	7	0.44814340588988477	0.169002322292619	247|2810|4851|5583|5727|6820|8643	ALOX15B|SFN|NOTCH1|PRKCH|PTCH1|SULT2B1|PTCH2	-1.6207242506102761	0	19	0	0	-7.5613451204042255	4.549962654716176
1	-3.0158609936972285	GO:0045616	M1	1	0	GO Biological Processes	19	regulation of keratinocyte differentiation	19_GO:0032502 developmental process	-3.0158609936972285	3.424362137347366	4.066040183601785	24367	41	1562	9	0.5761843790012804	0.19150734627097452	247|677|861|865|3204|4851|5583|7538|79977	ALOX15B|ZFP36L1|RUNX1|CBFB|HOXA7|NOTCH1|PRKCH|ZFP36|GRHL2	-1.4594334981148884	0	19	0	0	-7.5613451204042255	4.549962654716176
1	-2.5395908841416324	GO:0045684	M1	1	0	GO Biological Processes	19	positive regulation of epidermis development	19_GO:0048518 positive regulation of biological process	-2.5395908841416324	3.1999737351850026	3.5984393918577124	24367	39	1562	8	0.5121638924455826	0.18061297922967348	247|2810|4851|5583|5727|6820|8643|84283	ALOX15B|SFN|NOTCH1|PRKCH|PTCH1|SULT2B1|PTCH2|TMEM79	-1.1262807051997246	0	19	0	0	-7.5613451204042255	4.549962654716176
1	-7.519436038415945	R-HSA-9006931	M1	1	0	Reactome Gene Sets	6	Signaling by Nuclear Receptors		-7.519436038415945	2.3999803013887524	6.374631935022215	24367	299	1562	46	2.9449423815621	0.4277666988065664	207|220|595|801|861|865|1027|1105|1655|1956|2194|2289|2309|2353|2784|3017|3021|3169|3315|3326|3480|3727|5430|5914|5915|5916|5959|6256|6464|6667|6720|6722|7090|8204|8345|8346|8355|8503|8968|9249|9612|9687|10728|23030|23189|51109	AKT1|ALDH1A3|CCND1|CALM1|RUNX1|CBFB|CDKN1B|CHD1|DDX5|EGFR|FASN|FKBP5|FOXO3|FOS|GNB3|H2BC5|H3-3B|FOXA1|HSPB1|HSP90AB1|IGF1R|JUND|POLR2A|RARA|RARB|RARG|RDH5|RXRA|SHC1|SP1|SREBF1|SRF|TLE3|NRIP1|H2BC9|H2BC10|H3C8|PIK3R3|H3C7|DHRS3|NCOR2|GREB1|PTGES3|KDM4B|KANK1|RDH11	-4.756632479873455	0	20	1	1	-7.519436038415945	2.4484103971566866
1	-6.090477953728646	R-HSA-8939211	M1	1	0	Reactome Gene Sets	6	ESR-mediated signaling		-6.090477953728646	2.4484103971566866	5.686657216414608	24367	223	1562	35	2.240717029449424	0.3744829043781526	207|595|801|861|865|1027|1105|1655|1956|2289|2309|2353|2784|3017|3021|3169|3315|3326|3480|3727|5430|6464|6667|6722|7090|8204|8345|8346|8355|8503|8968|9687|10728|23030|23189	AKT1|CCND1|CALM1|RUNX1|CBFB|CDKN1B|CHD1|DDX5|EGFR|FKBP5|FOXO3|FOS|GNB3|H2BC5|H3-3B|FOXA1|HSPB1|HSP90AB1|IGF1R|JUND|POLR2A|SHC1|SP1|SRF|TLE3|NRIP1|H2BC9|H2BC10|H3C8|PIK3R3|H3C7|GREB1|PTGES3|KDM4B|KANK1	-3.6689989857093113	0	20	0	0	-7.519436038415945	2.4484103971566866
1	-5.093842225734982	R-HSA-157118	M1	1	0	Reactome Gene Sets	6	Signaling by NOTCH		-5.093842225734982	2.247439180537772	5.039707355445641	24367	236	1562	34	2.176696542893726	0.3692152164903899	59|207|488|595|861|1956|1999|2683|3017|3021|3955|4088|4851|4855|5087|5691|5696|5698|5707|5708|5986|7088|7090|7316|7534|8345|8346|8355|8968|9612|23286|23493|51564|55534	ACTA2|AKT1|ATP2A2|CCND1|RUNX1|EGFR|ELF3|B4GALT1|H2BC5|H3-3B|LFNG|SMAD3|NOTCH1|NOTCH4|PBX1|PSMB3|PSMB8|PSMB9|PSMD1|PSMD2|RFNG|TLE1|TLE3|UBC|YWHAZ|H2BC9|H2BC10|H3C8|H3C7|NCOR2|WWC1|HEY2|HDAC7|MAML3	-2.9604580736572177	0	20	0	0	-7.519436038415945	2.4484103971566866
1	-4.066786305512149	R-HSA-9018519	M1	1	0	Reactome Gene Sets	6	Estrogen-dependent gene expression		-4.066786305512149	2.39198036705079	4.475444388031784	24367	150	1562	23	1.47247119078105	0.30476260956438245	595|861|865|1105|1655|2353|3017|3021|3169|3326|3727|5430|6667|7090|8204|8345|8346|8355|8968|9687|10728|23030|23189	CCND1|RUNX1|CBFB|CHD1|DDX5|FOS|H2BC5|H3-3B|FOXA1|HSP90AB1|JUND|POLR2A|SP1|TLE3|NRIP1|H2BC9|H2BC10|H3C8|H3C7|GREB1|PTGES3|KDM4B|KANK1	-2.2160275766145303	0	20	0	0	-7.519436038415945	2.4484103971566866
1	-2.8064141675908596	R-HSA-1912422	M1	1	0	Reactome Gene Sets	6	Pre-NOTCH Expression and Processing		-2.8064141675908596	2.2898894618755063	3.532285871360611	24367	109	1562	16	1.0243277848911652	0.25476701097987803	488|595|861|1999|2683|3017|3021|3955|4851|4855|5986|8345|8346|8355|8968|55534	ATP2A2|CCND1|RUNX1|ELF3|B4GALT1|H2BC5|H3-3B|LFNG|NOTCH1|NOTCH4|RFNG|H2BC9|H2BC10|H3C8|H3C7|MAML3	-1.302883418246244	0	20	0	0	-7.519436038415945	2.4484103971566866
1	-2.734174060635192	R-HSA-5617472	M1	1	0	Reactome Gene Sets	6	Activation of anterior HOX genes in hindbrain development during early embryogenesis		-2.734174060635192	2.191717547962455	3.439248571086318	24367	121	1562	17	1.088348271446863	0.2625228789306787	3017|3021|3200|3221|4211|5087|5430|5914|5915|5916|6256|7703|8345|8346|8355|8968|23054	H2BC5|H3-3B|HOXA3|HOXC4|MEIS1|PBX1|POLR2A|RARA|RARB|RARG|RXRA|PCGF2|H2BC9|H2BC10|H3C8|H3C7|NCOA6	-1.2551740957821733	0	20	0	0	-7.519436038415945	2.4484103971566866
1	-2.734174060635192	R-HSA-5619507	M1	1	0	Reactome Gene Sets	6	Activation of HOX genes during differentiation		-2.734174060635192	2.191717547962455	3.439248571086318	24367	121	1562	17	1.088348271446863	0.2625228789306787	3017|3021|3200|3221|4211|5087|5430|5914|5915|5916|6256|7703|8345|8346|8355|8968|23054	H2BC5|H3-3B|HOXA3|HOXC4|MEIS1|PBX1|POLR2A|RARA|RARB|RARG|RXRA|PCGF2|H2BC9|H2BC10|H3C8|H3C7|NCOA6	-1.2551740957821733	0	20	0	0	-7.519436038415945	2.4484103971566866
1	-7.2445132557868215	GO:0030029	M1	1	0	GO Biological Processes	19	actin filament-based process	19_GO:0009987 cellular process	-7.2445132557868215	1.788520351990344	5.877261499322297	24367	785	1562	90	5.761843790012804	0.589594760428026	25|60|81|87|390|476|604|776|832|1072|1236|1265|1266|1365|1465|2195|2257|2317|2475|2934|3397|3611|3728|3781|3856|3985|4035|4088|4604|4627|4646|4739|5345|5573|5754|5881|6324|6376|6385|6464|6722|7082|7094|7169|7171|7430|8470|8572|8837|9181|9463|9828|10278|10458|10580|10611|10788|11078|11252|11346|22998|23022|23189|23242|23327|23433|23603|27032|29993|30846|51474|54434|54509|54795|55160|55740|55742|55…	ABL1|ACTB|ACTN4|ACTN1|RND3|ATP1A1|BCL6|CACNA1D|CAPZB|CFL1|CCR7|CNN2|CNN3|CLDN3|CSRP1|FAT1|FGF12|FLNB|MTOR|GSN|ID1|ILK|JUP|KCNN2|KRT8|LIMK2|LRP1|SMAD3|MYBPC1|MYH9|MYO6|NEDD9|SERPINF2|PRKAR1A|PTK7|RAC3|SCN1B|CX3CL1|SDC4|SHC1|SRF|TJP1|TLN1|TPM2|TPM4|EZR|SORBS2|PDLIM4|CFLAR|ARHGEF2|PICK1|ARHGEF17|EFS|BAIAP2|SORBS1|PDLIM5|IQGAP2|TRIOBP|PACSIN2|SYNPO|LIMCH1|PALLD|KANK1|COBL|NEDD4L|RHOQ|CORO1C|ATP2C1|PA…	-4.548656486874946	0	21	1	1	-7.2445132557868215	3.0193300565858494
1	-6.7984859966744144	GO:0097435	M1	1	0	GO Biological Processes	19	supramolecular fiber organization	19_GO:0071840 cellular component organization or biogenesis	-6.7984859966744144	1.810300327623464	5.684619066873811	24367	698	1562	81	5.185659411011524	0.5610460309948695	25|81|87|390|567|667|832|871|1027|1072|1236|1263|1277|1410|1453|1465|1859|2195|2475|2934|3303|3304|3326|3397|3611|3856|3985|4088|4646|4739|5345|5573|5881|5925|6376|6385|6722|6904|7082|7169|7171|7430|7837|8470|8837|9181|9463|10278|10458|10580|10788|11078|11346|22998|23189|23242|23433|23603|29911|29993|30008|51474|54434|54509|54820|55160|55740|55971|57159|57619|57662|58480|79778|79875|171024|283234…	ABL1|ACTN4|ACTN1|RND3|B2M|DST|CAPZB|SERPINH1|CDKN1B|CFL1|CCR7|PLK3|COL1A1|CRYAB|CSNK1D|CSRP1|DYRK1A|FAT1|MTOR|GSN|HSPA1A|HSPA1B|HSP90AB1|ID1|ILK|KRT8|LIMK2|SMAD3|MYO6|NEDD9|SERPINF2|PRKAR1A|RAC3|RB1|CX3CL1|SDC4|SRF|TBCD|TJP1|TPM2|TPM4|EZR|PXDN|SORBS2|CFLAR|ARHGEF2|PICK1|EFS|BAIAP2|SORBS1|IQGAP2|TRIOBP|SYNPO|LIMCH1|KANK1|COBL|RHOQ|CORO1C|HOOK2|PACSIN1|EFEMP2|LIMA1|SSH1|RHOF|NDE1|ARHGEF10L|ENAH|BAI…	-4.210600614899919	0	21	0	0	-7.2445132557868215	3.0193300565858494
1	-6.653821013892643	GO:0030036	M1	1	0	GO Biological Processes	19	actin cytoskeleton organization	19_GO:0071840 cellular component organization or biogenesis	-6.653821013892643	1.8034534056678484	5.611595338473382	24367	692	1562	80	5.121638924455826	0.5577602383331758	25|60|81|87|390|604|832|1072|1236|1265|1266|1365|1465|2195|2317|2475|2934|3397|3611|3856|3985|4035|4088|4627|4646|4739|5345|5573|5754|5881|6376|6385|6464|6722|7082|7094|7169|7171|7430|8470|8572|8837|9181|9463|9828|10278|10458|10580|10611|10788|11078|11252|11346|22998|23022|23189|23242|23433|23603|27032|29993|30846|51474|54434|54509|55160|55740|55742|55971|57221|57619|58480|79778|85458|171024|2214…	ABL1|ACTB|ACTN4|ACTN1|RND3|BCL6|CAPZB|CFL1|CCR7|CNN2|CNN3|CLDN3|CSRP1|FAT1|FLNB|MTOR|GSN|ID1|ILK|KRT8|LIMK2|LRP1|SMAD3|MYH9|MYO6|NEDD9|SERPINF2|PRKAR1A|PTK7|RAC3|CX3CL1|SDC4|SHC1|SRF|TJP1|TLN1|TPM2|TPM4|EZR|SORBS2|PDLIM4|CFLAR|ARHGEF2|PICK1|ARHGEF17|EFS|BAIAP2|SORBS1|PDLIM5|IQGAP2|TRIOBP|PACSIN2|SYNPO|LIMCH1|PALLD|KANK1|COBL|RHOQ|CORO1C|ATP2C1|PACSIN1|EHD2|LIMA1|SSH1|RHOF|ARHGEF10L|ENAH|PARVA|BAI…	-4.112866204966511	0	21	0	0	-7.2445132557868215	3.0193300565858494
1	-4.881033919690803	GO:0007015	M1	1	0	GO Biological Processes	19	actin filament organization	19_GO:0071840 cellular component organization or biogenesis	-4.881033919690803	1.8675903049539233	4.727874533776779	24367	426	1562	51	3.265044814340589	0.4496719274960147	25|81|87|390|832|1072|1236|2195|2475|2934|3397|4088|4646|4739|5345|5881|6376|6385|6722|7082|7169|7171|7430|8470|9181|9463|10278|10458|10580|10788|11078|11346|22998|23189|23242|23433|23603|29993|51474|54434|54509|55160|55740|55971|57619|58480|79778|171024|285590|406941|406991	ABL1|ACTN4|ACTN1|RND3|CAPZB|CFL1|CCR7|FAT1|MTOR|GSN|ID1|SMAD3|MYO6|NEDD9|SERPINF2|RAC3|CX3CL1|SDC4|SRF|TJP1|TPM2|TPM4|EZR|SORBS2|ARHGEF2|PICK1|EFS|BAIAP2|SORBS1|IQGAP2|TRIOBP|SYNPO|LIMCH1|KANK1|COBL|RHOQ|CORO1C|PACSIN1|LIMA1|SSH1|RHOF|ARHGEF10L|ENAH|BAIAP2L1|SHROOM3|RHOU|MICALL2|SYNPO2|SH3PXD2B|MIR149|MIR21	-2.8147808913609196	0	21	0	0	-7.2445132557868215	3.0193300565858494
1	-4.678400202133066	GO:0051017	M1	1	0	GO Biological Processes	19	actin filament bundle assembly	19_GO:0071840 cellular component organization or biogenesis	-4.678400202133066	2.4433534393656573	4.883460463735341	24367	166	1562	26	1.6645326504481435	0.3237134449331351	25|81|87|390|2475|3397|4088|4739|5345|6376|6385|6722|7082|7430|10458|10580|11346|22998|51474|54509|55160|55971|171024|285590|406941|406991	ABL1|ACTN4|ACTN1|RND3|MTOR|ID1|SMAD3|NEDD9|SERPINF2|CX3CL1|SDC4|SRF|TJP1|EZR|BAIAP2|SORBS1|SYNPO|LIMCH1|LIMA1|RHOF|ARHGEF10L|BAIAP2L1|SYNPO2|SH3PXD2B|MIR149|MIR21	-2.6559593330848204	0	21	0	0	-7.2445132557868215	3.0193300565858494
1	-4.494753033713548	GO:0061572	M1	1	0	GO Biological Processes	19	actin filament bundle organization	19_GO:0071840 cellular component organization or biogenesis	-4.494753033713548	2.3858627702041124	4.745495030186527	24367	170	1562	26	1.6645326504481435	0.3237134449331351	25|81|87|390|2475|3397|4088|4739|5345|6376|6385|6722|7082|7430|10458|10580|11346|22998|51474|54509|55160|55971|171024|285590|406941|406991	ABL1|ACTN4|ACTN1|RND3|MTOR|ID1|SMAD3|NEDD9|SERPINF2|CX3CL1|SDC4|SRF|TJP1|EZR|BAIAP2|SORBS1|SYNPO|LIMCH1|LIMA1|RHOF|ARHGEF10L|BAIAP2L1|SYNPO2|SH3PXD2B|MIR149|MIR21	-2.518735544739958	0	21	0	0	-7.2445132557868215	3.0193300565858494
1	-3.3020558002865457	GO:0032233	M1	1	0	GO Biological Processes	19	positive regulation of actin filament bundle assembly	19_GO:0048518 positive regulation of biological process	-3.3020558002865457	3.0193300565858494	4.166514888075196	24367	62	1562	12	0.7682458386683739	0.2209199456953171	25|2475|3397|4088|5345|6376|6385|11346|22998|55160|171024|285590	ABL1|MTOR|ID1|SMAD3|SERPINF2|CX3CL1|SDC4|SYNPO|LIMCH1|ARHGEF10L|SYNPO2|SH3PXD2B	-1.6541225836918525	0	21	0	0	-7.2445132557868215	3.0193300565858494
1	-2.8485417782983826	GO:0032970	M1	1	0	GO Biological Processes	19	regulation of actin filament-based process	19_GO:0050789 regulation of biological process	-2.8485417782983826	1.6217688670275479	3.298121552240338	24367	404	1562	42	2.6888604353393086	0.40928412025975003	25|390|476|488|832|1072|1236|1265|2475|2934|3397|3611|3728|4035|4088|4627|5345|5881|6376|6385|7082|7430|9463|10458|10788|11078|11346|22998|23189|23433|51474|54434|54509|54795|55160|55971|58480|85458|171024|285590|406941|406991	ABL1|RND3|ATP1A1|ATP2A2|CAPZB|CFL1|CCR7|CNN2|MTOR|GSN|ID1|ILK|JUP|LRP1|SMAD3|MYH9|SERPINF2|RAC3|CX3CL1|SDC4|TJP1|EZR|PICK1|BAIAP2|IQGAP2|TRIOBP|SYNPO|LIMCH1|KANK1|RHOQ|LIMA1|SSH1|RHOF|TRPM4|ARHGEF10L|BAIAP2L1|RHOU|DIXDC1|SYNPO2|SH3PXD2B|MIR149|MIR21	-1.3356156929724934	0	21	0	0	-7.2445132557868215	3.0193300565858494
1	-2.6057597931375054	GO:0051493	M1	1	0	GO Biological Processes	19	regulation of cytoskeleton organization	19_GO:0071840 cellular component organization or biogenesis	-2.6057597931375054	1.4897175023935587	3.0543005960827116	24367	555	1562	53	3.3930857874519846	0.4581007579903272	25|390|636|832|1027|1072|1236|1859|2475|2934|3192|3303|3304|3397|3611|4035|4088|5345|5881|6376|6385|6491|6904|7082|7430|9181|9463|10458|10788|11078|11346|22998|23077|23187|23189|23433|51474|54434|54509|55160|55521|55971|57159|57662|58480|79969|84084|85458|171024|285590|406941|406991|100505385	ABL1|RND3|BICD1|CAPZB|CDKN1B|CFL1|CCR7|DYRK1A|MTOR|GSN|HNRNPU|HSPA1A|HSPA1B|ID1|ILK|LRP1|SMAD3|SERPINF2|RAC3|CX3CL1|SDC4|STIL|TBCD|TJP1|EZR|ARHGEF2|PICK1|BAIAP2|IQGAP2|TRIOBP|SYNPO|LIMCH1|MYCBP2|PHLDB1|KANK1|RHOQ|LIMA1|SSH1|RHOF|ARHGEF10L|TRIM36|BAIAP2L1|TRIM54|CAMSAP3|RHOU|ATAT1|RAB6C|DIXDC1|SYNPO2|SH3PXD2B|MIR149|MIR21|IQCJ-SCHIP1	-1.1668955097232094	0	21	0	0	-7.2445132557868215	3.0193300565858494
1	-2.5900289979181	GO:0032231	M1	1	0	GO Biological Processes	19	regulation of actin filament bundle assembly	19_GO:0071840 cellular component organization or biogenesis	-2.5900289979181	2.249981532551955	3.343225061223806	24367	104	1562	15	0.9603072983354674	0.24675686391426488	25|2475|3397|4088|5345|6376|6385|7082|11346|22998|55160|171024|285590|406941|406991	ABL1|MTOR|ID1|SMAD3|SERPINF2|CX3CL1|SDC4|TJP1|SYNPO|LIMCH1|ARHGEF10L|SYNPO2|SH3PXD2B|MIR149|MIR21	-1.1612993096991469	0	21	0	0	-7.2445132557868215	3.0193300565858494
1	-2.5427523308974918	GO:1902903	M1	1	0	GO Biological Processes	19	regulation of supramolecular fiber organization	19_GO:0071840 cellular component organization or biogenesis	-2.5427523308974918	1.602149012008167	3.054526946876522	24367	370	1562	38	2.4327784891165174	0.38981876163612683	25|832|1027|1072|1236|1410|1859|2475|2934|3303|3304|3397|4088|5345|5925|6376|6385|6904|7082|9181|9463|10458|10788|11078|11346|22998|23189|51474|54434|55160|55971|57159|57662|171024|285590|406941|406991|407024	ABL1|CAPZB|CDKN1B|CFL1|CCR7|CRYAB|DYRK1A|MTOR|GSN|HSPA1A|HSPA1B|ID1|SMAD3|SERPINF2|RB1|CX3CL1|SDC4|TBCD|TJP1|ARHGEF2|PICK1|BAIAP2|IQGAP2|TRIOBP|SYNPO|LIMCH1|KANK1|LIMA1|SSH1|ARHGEF10L|BAIAP2L1|TRIM54|CAMSAP3|SYNPO2|SH3PXD2B|MIR149|MIR21|MIR29B1	-1.127278787671953	0	21	0	0	-7.2445132557868215	3.0193300565858494
1	-2.273825689702929	GO:0032956	M1	1	0	GO Biological Processes	19	regulation of actin cytoskeleton organization	19_GO:0071840 cellular component organization or biogenesis	-2.273825689702929	1.5643325641364012	2.819174386194649	24367	359	1562	36	2.3047375160051216	0.37967060373244593	25|390|832|1072|1236|2475|2934|3397|3611|4035|4088|5345|5881|6376|6385|7082|7430|9463|10458|10788|11078|11346|22998|23189|23433|51474|54434|54509|55160|55971|58480|85458|171024|285590|406941|406991	ABL1|RND3|CAPZB|CFL1|CCR7|MTOR|GSN|ID1|ILK|LRP1|SMAD3|SERPINF2|RAC3|CX3CL1|SDC4|TJP1|EZR|PICK1|BAIAP2|IQGAP2|TRIOBP|SYNPO|LIMCH1|KANK1|RHOQ|LIMA1|SSH1|RHOF|ARHGEF10L|BAIAP2L1|RHOU|DIXDC1|SYNPO2|SH3PXD2B|MIR149|MIR21	-0.9365382375638163	0	21	0	0	-7.2445132557868215	3.0193300565858494
1	-2.068874037998761	GO:1902905	M1	1	0	GO Biological Processes	19	positive regulation of supramolecular fiber organization	19_GO:0048518 positive regulation of biological process	-2.068874037998761	1.7085574050362784	2.698862663628328	24367	210	1562	23	1.47247119078105	0.30476260956438245	25|1027|1072|1236|2475|2934|3303|3304|3397|4088|5345|5925|6376|6385|9463|10458|10788|11346|22998|55160|55971|171024|285590	ABL1|CDKN1B|CFL1|CCR7|MTOR|GSN|HSPA1A|HSPA1B|ID1|SMAD3|SERPINF2|RB1|CX3CL1|SDC4|PICK1|BAIAP2|IQGAP2|SYNPO|LIMCH1|ARHGEF10L|BAIAP2L1|SYNPO2|SH3PXD2B	-0.796263143023693	0	21	0	0	-7.2445132557868215	3.0193300565858494
1	-7.109852384742108	GO:0097190	M1	1	0	GO Biological Processes	19	apoptotic signaling pathway	19_GO:0023052 signaling	-7.109852384742108	1.9017965814958644	5.888400060150451	24367	607	1562	74	4.7375160051216385	0.5375214271483969	25|207|355|468|598|599|638|658|1051|1612|1655|1969|2065|2139|2309|2810|2872|2934|3090|3303|3304|3315|3428|3625|3708|3856|4000|4055|4088|4170|4335|4780|4824|4929|5034|5925|6376|6794|7001|7132|7185|7494|7534|7703|8428|8531|8678|8837|8996|9181|9479|9531|9705|9821|10116|10193|23612|23645|27113|27166|51330|51657|51741|57630|79017|84447|85450|90993|151126|153090|259230|342977|406921|406991	ABL1|AKT1|FAS|ATF4|BCL2L1|BCL2L2|BIK|BMPR1B|CEBPB|DAPK1|DDX5|EPHA2|ERBB3|EYA2|FOXO3|SFN|MKNK2|GSN|HIC1|HSPA1A|HSPA1B|HSPB1|IFI16|INHBB|ITPR1|KRT8|LMNA|LTBR|SMAD3|MCL1|MNT|NFE2L2|NKX3-1|NR4A2|P4HB|RB1|CX3CL1|STK11|PRDX2|TNFRSF1A|TRAF1|XBP1|YWHAZ|PCGF2|STK24|YBX3|BECN1|CFLAR|NOL3|ARHGEF2|MAPK8IP1|BAG3|ST18|RB1CC1|FEM1B|RNF41|PHLDA3|PPP1R15A|BBC3|PRELID1|TNFRSF12A|STYXL1|WWOX|SH3RF1|GGCT|SYVN1|ITPRI…	-4.443958839207675	0	22	1	1	-7.109852384742108	3.4666382131170863
1	-5.751551859967528	GO:2001233	M1	1	0	GO Biological Processes	19	regulation of apoptotic signaling pathway	19_GO:0023052 signaling	-5.751551859967528	1.9882189751700936	5.268251783941551	24367	408	1562	52	3.329065300896287	0.45390879852988153	207|355|598|599|638|658|2139|2810|2934|3303|3304|3315|3625|4000|4055|4088|4170|4335|4780|4824|4929|5034|5925|6376|7001|7185|7494|7534|7703|8531|8678|8837|8996|9181|9479|9705|9821|10116|27113|27166|51330|51657|51741|57630|84447|85450|90993|153090|259230|342977|406921|406991	AKT1|FAS|BCL2L1|BCL2L2|BIK|BMPR1B|EYA2|SFN|GSN|HSPA1A|HSPA1B|HSPB1|INHBB|LMNA|LTBR|SMAD3|MCL1|MNT|NFE2L2|NKX3-1|NR4A2|P4HB|RB1|CX3CL1|PRDX2|TRAF1|XBP1|YWHAZ|PCGF2|YBX3|BECN1|CFLAR|NOL3|ARHGEF2|MAPK8IP1|ST18|RB1CC1|FEM1B|BBC3|PRELID1|TNFRSF12A|STYXL1|WWOX|SH3RF1|SYVN1|ITPRIP|CREB3L1|DAB2IP|SGMS1|NANOS3|MIR132|MIR21	-3.432445800657752	0	22	0	0	-7.109852384742108	3.4666382131170863
1	-5.171528664647215	GO:0097191	M1	1	0	GO Biological Processes	19	extrinsic apoptotic signaling pathway	19_GO:0023052 signaling	-5.171528664647215	2.2981954225352115	5.10841371084984	24367	224	1562	33	2.112676056338028	0.3638640660854087	207|355|598|599|658|1612|2065|2139|2309|2872|3303|3304|3856|4000|4055|4088|4170|6376|7001|7132|7185|8837|8996|9181|9531|9821|10116|10193|51330|51741|57630|85450|153090	AKT1|FAS|BCL2L1|BCL2L2|BMPR1B|DAPK1|ERBB3|EYA2|FOXO3|MKNK2|HSPA1A|HSPA1B|KRT8|LMNA|LTBR|SMAD3|MCL1|CX3CL1|PRDX2|TNFRSF1A|TRAF1|CFLAR|NOL3|ARHGEF2|BAG3|RB1CC1|FEM1B|RNF41|TNFRSF12A|WWOX|SH3RF1|ITPRIP|DAB2IP	-3.016775461121876	0	22	0	0	-7.109852384742108	3.4666382131170863
1	-5.051824032535191	GO:0097193	M1	1	0	GO Biological Processes	19	intrinsic apoptotic signaling pathway	19_GO:0023052 signaling	-5.051824032535191	2.10517303253304	4.946369912965217	24367	289	1562	39	2.496798975672215	0.3947850615732865	25|207|468|598|599|1051|1655|1969|2810|3090|3303|3315|3428|3708|4170|4780|4824|5034|6794|7132|7494|8428|8531|8678|8996|9181|9479|23612|23645|27113|51657|51741|84447|90993|151126|153090|259230|406921|406991	ABL1|AKT1|ATF4|BCL2L1|BCL2L2|CEBPB|DDX5|EPHA2|SFN|HIC1|HSPA1A|HSPB1|IFI16|ITPR1|MCL1|NFE2L2|NKX3-1|P4HB|STK11|TNFRSF1A|XBP1|STK24|YBX3|BECN1|NOL3|ARHGEF2|MAPK8IP1|PHLDA3|PPP1R15A|BBC3|STYXL1|WWOX|SYVN1|CREB3L1|ZNF385B|DAB2IP|SGMS1|MIR132|MIR21	-2.9286176256346486	0	22	0	0	-7.109852384742108	3.4666382131170863
1	-4.412398403459368	GO:2001234	M1	1	0	GO Biological Processes	19	negative regulation of apoptotic signaling pathway	19_GO:0048519 negative regulation of biological process	-4.412398403459368	2.142471685359916	4.5859186681891275	24367	233	1562	32	2.0486555697823303	0.35842571499821285	207|355|598|599|2139|3303|3304|3315|4000|4170|4335|4780|4929|5925|6376|7001|7494|7703|8531|8837|8996|9181|9479|9821|27166|57630|84447|85450|90993|342977|406921|406991	AKT1|FAS|BCL2L1|BCL2L2|EYA2|HSPA1A|HSPA1B|HSPB1|LMNA|MCL1|MNT|NFE2L2|NR4A2|RB1|CX3CL1|PRDX2|XBP1|PCGF2|YBX3|CFLAR|NOL3|ARHGEF2|MAPK8IP1|RB1CC1|PRELID1|SH3RF1|SYVN1|ITPRIP|CREB3L1|NANOS3|MIR132|MIR21	-2.4512271911500454	0	22	0	0	-7.109852384742108	3.4666382131170863
1	-3.7132745842407986	GO:0038034	M1	1	0	GO Biological Processes	19	signal transduction in absence of ligand	19_GO:0023052 signaling	-3.7132745842407986	2.991756266114746	4.460316788567483	24367	73	1562	14	0.8962868117797695	0.23846681525444388	207|598|599|2065|2139|2309|2872|3303|3304|4170|6376|7001|9531|51741	AKT1|BCL2L1|BCL2L2|ERBB3|EYA2|FOXO3|MKNK2|HSPA1A|HSPA1B|MCL1|CX3CL1|PRDX2|BAG3|WWOX	-1.9611948910900825	0	22	0	0	-7.109852384742108	3.4666382131170863
1	-3.7132745842407986	GO:0097192	M1	1	0	GO Biological Processes	19	extrinsic apoptotic signaling pathway in absence of ligand	19_GO:0023052 signaling	-3.7132745842407986	2.991756266114746	4.460316788567483	24367	73	1562	14	0.8962868117797695	0.23846681525444388	207|598|599|2065|2139|2309|2872|3303|3304|4170|6376|7001|9531|51741	AKT1|BCL2L1|BCL2L2|ERBB3|EYA2|FOXO3|MKNK2|HSPA1A|HSPA1B|MCL1|CX3CL1|PRDX2|BAG3|WWOX	-1.9611948910900825	0	22	0	0	-7.109852384742108	3.4666382131170863
1	-3.3498471607038107	GO:2001236	M1	1	0	GO Biological Processes	19	regulation of extrinsic apoptotic signaling pathway	19_GO:0023052 signaling	-3.3498471607038107	2.185969319099309	3.9016066420681974	24367	157	1562	22	1.408450704225352	0.29816053328431674	207|355|598|658|2139|3303|3304|4000|4055|4170|6376|7001|7185|8837|8996|9181|9821|10116|51330|51741|57630|85450	AKT1|FAS|BCL2L1|BMPR1B|EYA2|HSPA1A|HSPA1B|LMNA|LTBR|MCL1|CX3CL1|PRDX2|TRAF1|CFLAR|NOL3|ARHGEF2|RB1CC1|FEM1B|TNFRSF12A|WWOX|SH3RF1|ITPRIP	-1.6925537869312957	0	22	0	0	-7.109852384742108	3.4666382131170863
1	-3.2675274637451026	GO:2001243	M1	1	0	GO Biological Processes	19	negative regulation of intrinsic apoptotic signaling pathway	19_GO:0048519 negative regulation of biological process	-3.2675274637451026	2.5211914277215173	3.9691916583792644	24367	99	1562	16	1.0243277848911652	0.25476701097987803	207|598|599|3303|3315|4170|4780|7494|8531|8996|9181|9479|84447|90993|406921|406991	AKT1|BCL2L1|BCL2L2|HSPA1A|HSPB1|MCL1|NFE2L2|XBP1|YBX3|NOL3|ARHGEF2|MAPK8IP1|SYVN1|CREB3L1|MIR132|MIR21	-1.6336434009227965	0	22	0	0	-7.109852384742108	3.4666382131170863
1	-3.018116924759159	GO:2001242	M1	1	0	GO Biological Processes	19	regulation of intrinsic apoptotic signaling pathway	19_GO:0023052 signaling	-3.018116924759159	2.067452910232479	3.6116338118198934	24367	166	1562	22	1.408450704225352	0.29816053328431674	207|598|599|3303|3315|4170|4780|4824|5034|7494|8531|8678|8996|9181|9479|27113|51657|84447|90993|259230|406921|406991	AKT1|BCL2L1|BCL2L2|HSPA1A|HSPB1|MCL1|NFE2L2|NKX3-1|P4HB|XBP1|YBX3|BECN1|NOL3|ARHGEF2|MAPK8IP1|BBC3|STYXL1|SYVN1|CREB3L1|SGMS1|MIR132|MIR21	-1.4609387038699118	0	22	0	0	-7.109852384742108	3.4666382131170863
1	-2.9370627168923225	GO:2001237	M1	1	0	GO Biological Processes	19	negative regulation of extrinsic apoptotic signaling pathway	19_GO:0048519 negative regulation of biological process	-2.9370627168923225	2.354697654192738	3.658125147025213	24367	106	1562	16	1.0243277848911652	0.25476701097987803	207|355|598|2139|3303|3304|4000|4170|6376|7001|8837|8996|9181|9821|57630|85450	AKT1|FAS|BCL2L1|EYA2|HSPA1A|HSPA1B|LMNA|MCL1|CX3CL1|PRDX2|CFLAR|NOL3|ARHGEF2|RB1CC1|SH3RF1|ITPRIP	-1.4038646034542457	0	22	0	0	-7.109852384742108	3.4666382131170863
1	-2.7735761877785423	GO:1901099	M1	1	0	GO Biological Processes	19	negative regulation of signal transduction in absence of ligand	19_GO:0048519 negative regulation of biological process	-2.7735761877785423	3.4666382131170863	3.876094196896091	24367	36	1562	8	0.5121638924455826	0.18061297922967348	207|598|2139|3303|3304|4170|6376|7001	AKT1|BCL2L1|EYA2|HSPA1A|HSPA1B|MCL1|CX3CL1|PRDX2	-1.284416824410402	0	22	0	0	-7.109852384742108	3.4666382131170863
1	-2.7735761877785423	GO:2001240	M1	1	0	GO Biological Processes	19	negative regulation of extrinsic apoptotic signaling pathway in absence of ligand	19_GO:0048519 negative regulation of biological process	-2.7735761877785423	3.4666382131170863	3.876094196896091	24367	36	1562	8	0.5121638924455826	0.18061297922967348	207|598|2139|3303|3304|4170|6376|7001	AKT1|BCL2L1|EYA2|HSPA1A|HSPA1B|MCL1|CX3CL1|PRDX2	-1.284416824410402	0	22	0	0	-7.109852384742108	3.4666382131170863
1	-2.576215847062921	GO:2001239	M1	1	0	GO Biological Processes	19	regulation of extrinsic apoptotic signaling pathway in absence of ligand	19_GO:0023052 signaling	-2.576215847062921	2.987209524068979	3.5688508647576644	24367	47	1562	9	0.5761843790012804	0.19150734627097452	207|598|2139|3303|3304|4170|6376|7001|51741	AKT1|BCL2L1|EYA2|HSPA1A|HSPA1B|MCL1|CX3CL1|PRDX2|WWOX	-1.1547368790435861	0	22	0	0	-7.109852384742108	3.4666382131170863
1	-7.044146933851804	GO:0001655	M1	1	0	GO Biological Processes	19	urogenital system development	19_GO:0032502 developmental process	-7.044146933851804	2.269072284949366	6.074643480305491	24367	330	1562	48	3.0729833546734957	0.43667870324195607	59|247|1027|1282|2294|2624|3169|3207|3237|3239|3398|3399|3611|3675|4088|4092|4358|4824|4851|4953|5087|5155|5176|5727|5914|5915|5916|6256|6382|6385|6659|6794|6928|7704|8642|8837|9231|10116|10269|10481|23210|25976|64412|84159|84445|84662|90780|406910	ACTA2|ALOX15B|CDKN1B|COL4A1|FOXF1|GATA2|FOXA1|HOXA11|HOXD11|HOXD13|ID2|ID3|ILK|ITGA3|SMAD3|SMAD7|MPV17|NKX3-1|NOTCH1|ODC1|PBX1|PDGFB|SERPINF1|PTCH1|RARA|RARB|RARG|RXRA|SDC1|SDC4|SOX4|STK11|HNF1B|ZBTB16|DCHS1|CFLAR|DLG5|FEM1B|ZMPSTE24|HOXB13|JMJD6|TIPARP|GZF1|ARID5B|LZTS2|GLIS2|PYGO2|MIR125A	-4.387798706223602	0	23	1	1	-7.044146933851804	2.5085221240646254
1	-6.665615066507763	GO:0048729	M1	1	0	GO Biological Processes	19	tissue morphogenesis	19_GO:0032502 developmental process	-6.665615066507763	1.8123380658281238	5.622815421924374	24367	680	1562	79	5.057618437900128	0.5544502413377405	25|59|60|72|220|768|1072|1282|1857|1956|1969|2132|2139|2294|2475|3169|3202|3207|3237|3239|3611|3670|3675|3909|4088|4092|4323|4824|4851|4855|4920|5087|5573|5691|5696|5698|5707|5708|5727|5754|5914|5916|6239|6256|6385|6491|6659|6722|6926|6928|7430|8642|9231|9839|10116|10481|10672|11331|23135|23242|23245|23493|25902|27086|54910|55036|55897|57619|57662|64412|64856|79977|80004|84283|84445|145873|200894…	ABL1|ACTA2|ACTB|ACTG2|ALDH1A3|CA9|CFL1|COL4A1|DVL3|EGFR|EPHA2|EXT2|EYA2|FOXF1|MTOR|FOXA1|HOXA5|HOXA11|HOXD11|HOXD13|ILK|ISL1|ITGA3|LAMA3|SMAD3|SMAD7|MMP14|NKX3-1|NOTCH1|NOTCH4|ROR2|PBX1|PRKAR1A|PSMB3|PSMB8|PSMB9|PSMD1|PSMD2|PTCH1|PTK7|RARA|RARG|RREB1|RXRA|SDC4|STIL|SOX4|SRF|TBX3|HNF1B|EZR|DCHS1|DLG5|ZEB2|FEM1B|HOXB13|GNA13|PHB2|KDM6B|COBL|ASTN2|HEY2|MTHFD1L|FOXP1|SEMA4C|CCDC40|MESP1|SHROOM3|CAMSA…	-4.11736101884013	0	23	0	0	-7.044146933851804	2.5085221240646254
1	-6.134929176849745	GO:0002009	M1	1	0	GO Biological Processes	19	morphogenesis of an epithelium	19_GO:0032502 developmental process	-6.134929176849745	1.8685872038035838	5.397248471229178	24367	551	1562	66	4.225352112676056	0.5089981691815402	25|60|220|768|1072|1282|1857|1956|1969|2294|2475|3169|3202|3207|3237|3239|3611|3909|4088|4323|4824|4851|4855|4920|5087|5691|5696|5698|5707|5708|5727|5754|5914|5916|6239|6256|6385|6491|6659|6722|6926|6928|7430|8642|9231|9839|10116|10481|10672|11331|23242|23245|25902|27086|54910|55036|55897|57619|57662|64412|79977|80004|84283|84445|200894|406991	ABL1|ACTB|ALDH1A3|CA9|CFL1|COL4A1|DVL3|EGFR|EPHA2|FOXF1|MTOR|FOXA1|HOXA5|HOXA11|HOXD11|HOXD13|ILK|LAMA3|SMAD3|MMP14|NKX3-1|NOTCH1|NOTCH4|ROR2|PBX1|PSMB3|PSMB8|PSMB9|PSMD1|PSMD2|PTCH1|PTK7|RARA|RARG|RREB1|RXRA|SDC4|STIL|SOX4|SRF|TBX3|HNF1B|EZR|DCHS1|DLG5|ZEB2|FEM1B|HOXB13|GNA13|PHB2|COBL|ASTN2|MTHFD1L|FOXP1|SEMA4C|CCDC40|MESP1|SHROOM3|CAMSAP3|GZF1|GRHL2|ESRP2|TMEM79|LZTS2|ARL13B|MIR21	-3.707917720230449	0	23	0	0	-7.044146933851804	2.5085221240646254
1	-5.9612566091994506	GO:0060562	M1	1	0	GO Biological Processes	19	epithelial tube morphogenesis	19_GO:0032502 developmental process	-5.9612566091994506	2.1467713705082874	5.463879126608779	24367	327	1562	45	2.880921895006402	0.423231031594662	25|1072|1282|1857|1969|2294|3169|3202|3207|3237|3611|4088|4323|4824|4851|4855|5087|5727|5754|5914|5916|6385|6491|6659|6722|6926|6928|8642|9231|9839|10672|11331|23242|25902|27086|54910|55036|55897|57619|64412|79977|80004|84445|200894|406991	ABL1|CFL1|COL4A1|DVL3|EPHA2|FOXF1|FOXA1|HOXA5|HOXA11|HOXD11|ILK|SMAD3|MMP14|NKX3-1|NOTCH1|NOTCH4|PBX1|PTCH1|PTK7|RARA|RARG|SDC4|STIL|SOX4|SRF|TBX3|HNF1B|DCHS1|DLG5|ZEB2|GNA13|PHB2|COBL|MTHFD1L|FOXP1|SEMA4C|CCDC40|MESP1|SHROOM3|GZF1|GRHL2|ESRP2|LZTS2|ARL13B|MIR21	-3.566429835951556	0	23	0	0	-7.044146933851804	2.5085221240646254
1	-5.859712987887611	GO:0001763	M1	1	0	GO Biological Processes	19	morphogenesis of a branching structure	19_GO:0032502 developmental process	-5.859712987887611	2.5085221240646254	5.5921068683831	24367	199	1562	32	2.0486555697823303	0.35842571499821285	25|473|1282|1746|1969|2294|3169|3202|3207|3237|3239|3611|4323|4824|4851|4855|5087|5727|6256|6722|6926|6928|8642|9231|10116|10481|10672|11331|57142|64412|79977|80004	ABL1|RERE|COL4A1|DLX2|EPHA2|FOXF1|FOXA1|HOXA5|HOXA11|HOXD11|HOXD13|ILK|MMP14|NKX3-1|NOTCH1|NOTCH4|PBX1|PTCH1|RXRA|SRF|TBX3|HNF1B|DCHS1|DLG5|FEM1B|HOXB13|GNA13|PHB2|RTN4|GZF1|GRHL2|ESRP2	-3.4948494380171593	0	23	0	0	-7.044146933851804	2.5085221240646254
1	-5.244626193276934	GO:0061138	M1	1	0	GO Biological Processes	19	morphogenesis of a branching epithelium	19_GO:0032502 developmental process	-5.244626193276934	2.4721108568949712	5.23142001776583	24367	183	1562	29	1.8565941101152368	0.341545471972582	25|1282|1969|2294|3169|3202|3207|3237|3239|3611|4323|4824|4851|4855|5087|5727|6256|6722|6926|6928|8642|9231|10116|10481|10672|11331|64412|79977|80004	ABL1|COL4A1|EPHA2|FOXF1|FOXA1|HOXA5|HOXA11|HOXD11|HOXD13|ILK|MMP14|NKX3-1|NOTCH1|NOTCH4|PBX1|PTCH1|RXRA|SRF|TBX3|HNF1B|DCHS1|DLG5|FEM1B|HOXB13|GNA13|PHB2|GZF1|GRHL2|ESRP2	-3.0747392466225376	0	23	0	0	-7.044146933851804	2.5085221240646254
1	-4.580240794712928	GO:0072001	M1	1	0	GO Biological Processes	19	renal system development	19_GO:0032502 developmental process	-4.580240794712928	2.030120323435006	4.6346167808561916	24367	292	1562	38	2.4327784891165174	0.38981876163612683	59|1282|2294|3207|3237|3398|3399|3611|3675|4088|4092|4358|4824|4851|4953|5087|5155|5176|5727|5914|5915|6382|6385|6659|6928|7704|8642|8837|9231|10269|23210|25976|64412|84159|84445|84662|90780|406910	ACTA2|COL4A1|FOXF1|HOXA11|HOXD11|ID2|ID3|ILK|ITGA3|SMAD3|SMAD7|MPV17|NKX3-1|NOTCH1|ODC1|PBX1|PDGFB|SERPINF1|PTCH1|RARA|RARB|SDC1|SDC4|SOX4|HNF1B|ZBTB16|DCHS1|CFLAR|DLG5|ZMPSTE24|JMJD6|TIPARP|GZF1|ARID5B|LZTS2|GLIS2|PYGO2|MIR125A	-2.5791980703659134	0	23	0	0	-7.044146933851804	2.5085221240646254
1	-4.473865467695543	GO:0048754	M1	1	0	GO Biological Processes	19	branching morphogenesis of an epithelial tube	19_GO:0032502 developmental process	-4.473865467695543	2.4794498477923534	4.77260084269104	24367	151	1562	24	1.5364916773367479	0.3112162348789158	25|1282|1969|2294|3169|3202|3207|3237|3611|4323|4824|4851|4855|5087|5727|6722|6926|6928|8642|9231|10672|11331|64412|80004	ABL1|COL4A1|EPHA2|FOXF1|FOXA1|HOXA5|HOXA11|HOXD11|ILK|MMP14|NKX3-1|NOTCH1|NOTCH4|PBX1|PTCH1|SRF|TBX3|HNF1B|DCHS1|DLG5|GNA13|PHB2|GZF1|ESRP2	-2.5069419264971287	0	23	0	0	-7.044146933851804	2.5085221240646254
1	-4.165617216181707	GO:0001822	M1	1	0	GO Biological Processes	19	kidney development	19_GO:0032502 developmental process	-4.165617216181707	1.9844360089221484	4.359473037259854	24367	283	1562	36	2.3047375160051216	0.37967060373244593	59|3207|3237|3398|3399|3611|3675|4088|4092|4358|4824|4851|4953|5087|5155|5176|5727|5914|5915|6382|6385|6659|6928|7704|8642|8837|9231|10269|23210|25976|64412|84159|84445|84662|90780|406910	ACTA2|HOXA11|HOXD11|ID2|ID3|ILK|ITGA3|SMAD3|SMAD7|MPV17|NKX3-1|NOTCH1|ODC1|PBX1|PDGFB|SERPINF1|PTCH1|RARA|RARB|SDC1|SDC4|SOX4|HNF1B|ZBTB16|DCHS1|CFLAR|DLG5|ZMPSTE24|JMJD6|TIPARP|GZF1|ARID5B|LZTS2|GLIS2|PYGO2|MIR125A	-2.282673803912687	0	23	0	0	-7.044146933851804	2.5085221240646254
1	-3.074110786313723	GO:0001823	M1	1	0	GO Biological Processes	19	mesonephros development	19_GO:0032502 developmental process	-3.074110786313723	2.4232810810138856	3.78831153739216	24367	103	1562	16	1.0243277848911652	0.25476701097987803	3207|3237|3611|4088|4092|5087|5727|5914|5915|6382|6385|6928|7704|8642|64412|84445	HOXA11|HOXD11|ILK|SMAD3|SMAD7|PBX1|PTCH1|RARA|RARB|SDC1|SDC4|HNF1B|ZBTB16|DCHS1|GZF1|LZTS2	-1.493785285488316	0	23	0	0	-7.044146933851804	2.5085221240646254
1	-2.851116937264747	GO:0001657	M1	1	0	GO Biological Processes	19	ureteric bud development	19_GO:0032502 developmental process	-2.851116937264747	2.387735503932687	3.6025614121870397	24367	98	1562	15	0.9603072983354674	0.24675686391426488	3207|3237|3611|4088|4092|5087|5727|5914|5915|6382|6385|6928|8642|64412|84445	HOXA11|HOXD11|ILK|SMAD3|SMAD7|PBX1|PTCH1|RARA|RARB|SDC1|SDC4|HNF1B|DCHS1|GZF1|LZTS2	-1.3364087106739868	0	23	0	0	-7.044146933851804	2.5085221240646254
1	-2.8057481775642374	GO:0072163	M1	1	0	GO Biological Processes	19	mesonephric epithelium development	19_GO:0032502 developmental process	-2.8057481775642374	2.3636169634889224	3.5580381128045278	24367	99	1562	15	0.9603072983354674	0.24675686391426488	3207|3237|3611|4088|4092|5087|5727|5914|5915|6382|6385|6928|8642|64412|84445	HOXA11|HOXD11|ILK|SMAD3|SMAD7|PBX1|PTCH1|RARA|RARB|SDC1|SDC4|HNF1B|DCHS1|GZF1|LZTS2	-1.302883418246244	0	23	0	0	-7.044146933851804	2.5085221240646254
1	-2.8057481775642374	GO:0072164	M1	1	0	GO Biological Processes	19	mesonephric tubule development	19_GO:0032502 developmental process	-2.8057481775642374	2.3636169634889224	3.5580381128045278	24367	99	1562	15	0.9603072983354674	0.24675686391426488	3207|3237|3611|4088|4092|5087|5727|5914|5915|6382|6385|6928|8642|64412|84445	HOXA11|HOXD11|ILK|SMAD3|SMAD7|PBX1|PTCH1|RARA|RARB|SDC1|SDC4|HNF1B|DCHS1|GZF1|LZTS2	-1.302883418246244	0	23	0	0	-7.044146933851804	2.5085221240646254
1	-6.9355160703290375	GO:0010942	M1	1	0	GO Biological Processes	19	positive regulation of cell death	19_GO:0048518 positive regulation of biological process	-6.9355160703290375	1.7943019168028225	5.738679164836118	24367	739	1562	85	5.441741357234315	0.573955426361384	25|166|207|220|355|468|598|604|638|658|694|1027|1612|1981|2309|2353|2475|2683|2810|2902|2934|3146|3169|3202|3399|3625|4035|4055|4088|4170|4824|4851|5291|5524|5915|5916|6659|7132|7204|7316|7534|7704|7965|8061|8678|8837|8878|8893|9181|9705|9828|10497|10672|23097|23593|23612|23787|25803|26084|27113|27166|29115|51330|51657|51741|54434|54507|55164|55811|56848|80149|80781|92565|150094|153090|221472|340…	ABL1|TLE5|AKT1|ALDH1A3|FAS|ATF4|BCL2L1|BCL6|BIK|BMPR1B|BTG1|CDKN1B|DAPK1|EIF4G1|FOXO3|FOS|MTOR|B4GALT1|SFN|GRIN1|GSN|HMGB1|FOXA1|HOXA5|ID3|INHBB|LRP1|LTBR|SMAD3|MCL1|NKX3-1|NOTCH1|PIK3CB|PTPA|RARB|RARG|SOX4|TNFRSF1A|TRIO|UBC|YWHAZ|ZBTB16|AIMP2|FOSL1|BECN1|CFLAR|SQSTM1|EIF2B5|ARHGEF2|ST18|ARHGEF17|UNC13B|GNA13|CDK19|HEBP2|PHLDA3|MTCH1|SPDEF|ARHGEF26|BBC3|PRELID1|SAP30BP|TNFRSF12A|STYXL1|WWOX|SSH1|…	-4.306606091047775	0	24	1	1	-6.9355160703290375	1.7943019168028225
1	-5.810972100188248	GO:0043065	M1	1	0	GO Biological Processes	19	positive regulation of apoptotic process	19_GO:0048518 positive regulation of biological process	-5.810972100188248	1.7460828702298137	5.160304808294307	24367	679	1562	76	4.865556978233035	0.5443705930550844	25|166|207|220|355|468|598|604|638|658|694|1612|2309|2683|2810|2902|2934|3146|3169|3202|3399|3625|4055|4088|4170|4824|4851|5291|5524|5915|5916|6659|7132|7204|7316|7534|7704|8061|8678|8837|8878|8893|9181|9705|9828|10497|10672|23097|23612|23787|25803|26084|27113|27166|51330|51657|51741|54507|55164|55811|56848|80149|80781|92565|150094|153090|221472|340485|406910|406911|406921|406991|407021|407024|49…	ABL1|TLE5|AKT1|ALDH1A3|FAS|ATF4|BCL2L1|BCL6|BIK|BMPR1B|BTG1|DAPK1|FOXO3|B4GALT1|SFN|GRIN1|GSN|HMGB1|FOXA1|HOXA5|ID3|INHBB|LTBR|SMAD3|MCL1|NKX3-1|NOTCH1|PIK3CB|PTPA|RARB|RARG|SOX4|TNFRSF1A|TRIO|UBC|YWHAZ|ZBTB16|FOSL1|BECN1|CFLAR|SQSTM1|EIF2B5|ARHGEF2|ST18|ARHGEF17|UNC13B|GNA13|CDK19|PHLDA3|MTCH1|SPDEF|ARHGEF26|BBC3|PRELID1|TNFRSF12A|STYXL1|WWOX|ADAMTSL4|SHQ1|ADCY10|SPHK2|ZC3H12A|COL18A1|FANK1|SIK1…	-3.464993894478171	0	24	0	0	-6.9355160703290375	1.7943019168028225
1	-5.596906211552403	GO:0043068	M1	1	0	GO Biological Processes	19	positive regulation of programmed cell death	19_GO:0048518 positive regulation of biological process	-5.596906211552403	1.723241669892505	5.036323018813047	24367	688	1562	76	4.865556978233035	0.5443705930550844	25|166|207|220|355|468|598|604|638|658|694|1612|2309|2683|2810|2902|2934|3146|3169|3202|3399|3625|4055|4088|4170|4824|4851|5291|5524|5915|5916|6659|7132|7204|7316|7534|7704|8061|8678|8837|8878|8893|9181|9705|9828|10497|10672|23097|23612|23787|25803|26084|27113|27166|51330|51657|51741|54507|55164|55811|56848|80149|80781|92565|150094|153090|221472|340485|406910|406911|406921|406991|407021|407024|49…	ABL1|TLE5|AKT1|ALDH1A3|FAS|ATF4|BCL2L1|BCL6|BIK|BMPR1B|BTG1|DAPK1|FOXO3|B4GALT1|SFN|GRIN1|GSN|HMGB1|FOXA1|HOXA5|ID3|INHBB|LTBR|SMAD3|MCL1|NKX3-1|NOTCH1|PIK3CB|PTPA|RARB|RARG|SOX4|TNFRSF1A|TRIO|UBC|YWHAZ|ZBTB16|FOSL1|BECN1|CFLAR|SQSTM1|EIF2B5|ARHGEF2|ST18|ARHGEF17|UNC13B|GNA13|CDK19|PHLDA3|MTCH1|SPDEF|ARHGEF26|BBC3|PRELID1|TNFRSF12A|STYXL1|WWOX|ADAMTSL4|SHQ1|ADCY10|SPHK2|ZC3H12A|COL18A1|FANK1|SIK1…	-3.322656432492372	0	24	0	0	-6.9355160703290375	1.7943019168028225
1	-6.85248280550345	GO:1902532	M1	1	0	GO Biological Processes	19	negative regulation of intracellular signal transduction	19_GO:0048519 negative regulation of biological process	-6.85248280550345	1.9124186289525082	5.774013755214919	24367	571	1562	70	4.481434058898848	0.5234942156012867	25|207|598|599|604|801|1850|1859|1969|2192|2274|2475|2873|2889|3303|3315|3480|3675|3708|4170|4780|5187|5527|5777|5795|5801|6794|7088|7430|7494|8531|8831|8835|8996|9146|9181|9231|9455|9479|9516|9572|10114|10617|22821|23189|23286|23612|23624|23677|51347|51564|55024|57556|57561|80149|80279|80824|83892|84270|84447|90993|114899|153090|406911|406921|406941|406991|407021|407024|494324	ABL1|AKT1|BCL2L1|BCL2L2|BCL6|CALM1|DUSP8|DYRK1A|EPHA2|FBLN1|FHL2|MTOR|GPS1|RAPGEF1|HSPA1A|HSPB1|IGF1R|ITGA3|ITPR1|MCL1|NFE2L2|PER1|PPP2R5C|PTPN6|PTPRJ|PTPRR|STK11|TLE1|EZR|XBP1|YBX3|SYNGAP1|SOCS2|NOL3|HGS|ARHGEF2|DLG5|HOMER2|MAPK8IP1|LITAF|NR1D1|HIPK3|STAMBP|RASA3|KANK1|WWC1|PHLDA3|CBLC|SH3BP4|TAOK3|HDAC7|BANK1|SEMA6A|ARRDC3|ZC3H12A|CDK5RAP3|DUSP16|KCTD10|CARD19|SYVN1|CREB3L1|C1QTNF3|DAB2IP|MIR12…	-4.236027627458415	0	25	1	1	-6.85248280550345	1.9892454175940328
1	-4.953648119147768	GO:0045936	M1	1	0	GO Biological Processes	19	negative regulation of phosphate metabolic process	19_GO:0048519 negative regulation of biological process	-4.953648119147768	1.72460896029443	4.691307183814503	24367	597	1562	66	4.225352112676056	0.5089981691815402	25|207|801|1027|1609|1850|1981|2029|2192|2475|2810|2873|2889|3192|3315|3480|3611|4092|5155|5187|5514|5524|5573|5777|5787|5795|5801|5925|6895|6992|7430|8660|9479|9665|10106|10114|10160|10221|10614|22853|23603|23624|23645|51347|51657|56937|57221|57556|57662|80149|80279|80824|85450|90007|124790|124997|151242|153090|163882|199731|406890|406900|406921|406991|406994|407024	ABL1|AKT1|CALM1|CDKN1B|DGKQ|DUSP8|EIF4G1|ENSA|FBLN1|MTOR|SFN|GPS1|RAPGEF1|HNRNPU|HSPB1|IGF1R|ILK|SMAD7|PDGFB|PER1|PPP1R10|PTPA|PRKAR1A|PTPN6|PTPRB|PTPRJ|PTPRR|RB1|TARBP2|PPP1R11|EZR|IRS2|MAPK8IP1|MARF1|CTDSP2|HIPK3|FARP1|TRIB1|HEXIM1|LMTK2|CORO1C|CBLC|PPP1R15A|TAOK3|STYXL1|PMEPA1|ARFGEF3|SEMA6A|CAMSAP3|ZC3H12A|CDK5RAP3|DUSP16|ITPRIP|MIDN|HEXIM2|WDR81|PPP1R1C|DAB2IP|CNST|CADM4|MIRLET7G|MIR106B|MIR…	-2.859851341563855	0	25	0	0	-6.85248280550345	1.9892454175940328
1	-4.930200777987243	GO:0010563	M1	1	0	GO Biological Processes	19	negative regulation of phosphorus metabolic process	19_GO:0048519 negative regulation of biological process	-4.930200777987243	1.7217249988223657	4.676645832599008	24367	598	1562	66	4.225352112676056	0.5089981691815402	25|207|801|1027|1609|1850|1981|2029|2192|2475|2810|2873|2889|3192|3315|3480|3611|4092|5155|5187|5514|5524|5573|5777|5787|5795|5801|5925|6895|6992|7430|8660|9479|9665|10106|10114|10160|10221|10614|22853|23603|23624|23645|51347|51657|56937|57221|57556|57662|80149|80279|80824|85450|90007|124790|124997|151242|153090|163882|199731|406890|406900|406921|406991|406994|407024	ABL1|AKT1|CALM1|CDKN1B|DGKQ|DUSP8|EIF4G1|ENSA|FBLN1|MTOR|SFN|GPS1|RAPGEF1|HNRNPU|HSPB1|IGF1R|ILK|SMAD7|PDGFB|PER1|PPP1R10|PTPA|PRKAR1A|PTPN6|PTPRB|PTPRJ|PTPRR|RB1|TARBP2|PPP1R11|EZR|IRS2|MAPK8IP1|MARF1|CTDSP2|HIPK3|FARP1|TRIB1|HEXIM1|LMTK2|CORO1C|CBLC|PPP1R15A|TAOK3|STYXL1|PMEPA1|ARFGEF3|SEMA6A|CAMSAP3|ZC3H12A|CDK5RAP3|DUSP16|ITPRIP|MIDN|HEXIM2|WDR81|PPP1R1C|DAB2IP|CNST|CADM4|MIRLET7G|MIR106B|MIR…	-2.853399113573478	0	25	0	0	-6.85248280550345	1.9892454175940328
1	-4.72190321829078	GO:0031400	M1	1	0	GO Biological Processes	19	negative regulation of protein modification process	19_GO:0048519 negative regulation of biological process	-4.72190321829078	1.6811272475654966	4.536874473778145	24367	631	1562	68	4.353393085787452	0.5163072349210871	25|207|801|1027|1487|1609|1850|1981|2029|2192|2475|2810|2873|2889|3303|3304|3315|3480|3611|4092|5187|5252|5514|5524|5573|5777|5787|5795|5801|5925|6659|6895|6992|7349|7430|8864|8878|9479|10106|10114|10221|10614|22853|23603|23624|23645|51035|51347|51657|56848|56937|57556|64359|80149|80279|80824|85450|124790|151242|153090|199731|340485|406890|406900|406921|406991|406994|407024	ABL1|AKT1|CALM1|CDKN1B|CTBP1|DGKQ|DUSP8|EIF4G1|ENSA|FBLN1|MTOR|SFN|GPS1|RAPGEF1|HSPA1A|HSPA1B|HSPB1|IGF1R|ILK|SMAD7|PER1|PHF1|PPP1R10|PTPA|PRKAR1A|PTPN6|PTPRB|PTPRJ|PTPRR|RB1|SOX4|TARBP2|PPP1R11|UCN|EZR|PER2|SQSTM1|MAPK8IP1|CTDSP2|HIPK3|TRIB1|HEXIM1|LMTK2|CORO1C|CBLC|PPP1R15A|UBXN1|TAOK3|STYXL1|SPHK2|PMEPA1|SEMA6A|NXN|ZC3H12A|CDK5RAP3|DUSP16|ITPRIP|HEXIM2|PPP1R1C|DAB2IP|CADM4|ACER2|MIRLET7G|MIR10…	-2.6860983876845537	0	25	0	0	-6.85248280550345	1.9892454175940328
1	-3.7323358828283166	GO:0001933	M1	1	0	GO Biological Processes	19	negative regulation of protein phosphorylation	19_GO:0048519 negative regulation of biological process	-3.7323358828283166	1.71741709640663	3.9559622583831446	24367	436	1562	48	3.0729833546734957	0.43667870324195607	25|207|801|1027|1609|1850|1981|2192|2475|2810|2873|2889|3315|3480|3611|4092|5187|5573|5777|5787|5795|5801|5925|6895|7430|9479|10106|10114|10221|10614|23603|23624|51347|56937|57556|80149|80279|80824|85450|124790|153090|199731|406890|406900|406921|406991|406994|407024	ABL1|AKT1|CALM1|CDKN1B|DGKQ|DUSP8|EIF4G1|FBLN1|MTOR|SFN|GPS1|RAPGEF1|HSPB1|IGF1R|ILK|SMAD7|PER1|PRKAR1A|PTPN6|PTPRB|PTPRJ|PTPRR|RB1|TARBP2|EZR|MAPK8IP1|CTDSP2|HIPK3|TRIB1|HEXIM1|CORO1C|CBLC|TAOK3|PMEPA1|SEMA6A|ZC3H12A|CDK5RAP3|DUSP16|ITPRIP|HEXIM2|DAB2IP|CADM4|MIRLET7G|MIR106B|MIR132|MIR21|MIR212|MIR29B1	-1.9707370254241983	0	25	0	0	-6.85248280550345	1.9892454175940328
1	-3.615535026905784	GO:0042326	M1	1	0	GO Biological Processes	19	negative regulation of phosphorylation	19_GO:0048519 negative regulation of biological process	-3.615535026905784	1.6679108383865229	3.8555576565575724	24367	477	1562	51	3.265044814340589	0.4496719274960147	25|207|801|1027|1609|1850|1981|2192|2475|2810|2873|2889|3192|3315|3480|3611|4092|5187|5573|5777|5787|5795|5801|5925|6895|7430|8660|9479|10106|10114|10221|10614|23603|23624|51347|56937|57556|80149|80279|80824|85450|90007|124790|153090|199731|406890|406900|406921|406991|406994|407024	ABL1|AKT1|CALM1|CDKN1B|DGKQ|DUSP8|EIF4G1|FBLN1|MTOR|SFN|GPS1|RAPGEF1|HNRNPU|HSPB1|IGF1R|ILK|SMAD7|PER1|PRKAR1A|PTPN6|PTPRB|PTPRJ|PTPRR|RB1|TARBP2|EZR|IRS2|MAPK8IP1|CTDSP2|HIPK3|TRIB1|HEXIM1|CORO1C|CBLC|TAOK3|PMEPA1|SEMA6A|ZC3H12A|CDK5RAP3|DUSP16|ITPRIP|MIDN|HEXIM2|DAB2IP|CADM4|MIRLET7G|MIR106B|MIR132|MIR21|MIR212|MIR29B1	-1.887493574622507	0	25	0	0	-6.85248280550345	1.9892454175940328
1	-2.7697946349142053	GO:0033673	M1	1	0	GO Biological Processes	19	negative regulation of kinase activity	19_GO:0048519 negative regulation of biological process	-2.7697946349142053	1.7727127226166919	3.303711175076642	24367	264	1562	30	1.9206145966709347	0.3472709584609166	25|207|1027|1850|2810|2873|3192|3315|3480|3611|5573|5777|5787|5795|5925|6895|8660|9479|10114|10221|10614|23603|23624|51347|80279|80824|85450|90007|124790|153090	ABL1|AKT1|CDKN1B|DUSP8|SFN|GPS1|HNRNPU|HSPB1|IGF1R|ILK|PRKAR1A|PTPN6|PTPRB|PTPRJ|RB1|TARBP2|IRS2|MAPK8IP1|HIPK3|TRIB1|HEXIM1|CORO1C|CBLC|TAOK3|CDK5RAP3|DUSP16|ITPRIP|MIDN|HEXIM2|DAB2IP	-1.2819182694714923	0	25	0	0	-6.85248280550345	1.9892454175940328
1	-2.636753811957238	GO:0051348	M1	1	0	GO Biological Processes	19	negative regulation of transferase activity	19_GO:0065007 biological regulation	-2.636753811957238	1.7037402822145407	3.1716823786445048	24367	293	1562	32	2.0486555697823303	0.35842571499821285	25|207|1027|1850|2810|2873|3192|3315|3480|3611|4092|5573|5777|5787|5795|5925|6895|7538|8660|9479|10114|10221|10614|23603|23624|51347|80279|80824|85450|90007|124790|153090	ABL1|AKT1|CDKN1B|DUSP8|SFN|GPS1|HNRNPU|HSPB1|IGF1R|ILK|SMAD7|PRKAR1A|PTPN6|PTPRB|PTPRJ|RB1|TARBP2|ZFP36|IRS2|MAPK8IP1|HIPK3|TRIB1|HEXIM1|CORO1C|CBLC|TAOK3|CDK5RAP3|DUSP16|ITPRIP|MIDN|HEXIM2|DAB2IP	-1.1828036209589823	0	25	0	0	-6.85248280550345	1.9892454175940328
1	-2.4943791583110286	GO:0071901	M1	1	0	GO Biological Processes	19	negative regulation of protein serine/threonine kinase activity	19_GO:0048519 negative regulation of biological process	-2.4943791583110286	1.9892454175940328	3.169900573181072	24367	149	1562	19	1.2163892445582587	0.2773564175744805	25|207|1027|1850|2810|2873|3315|5573|5777|5795|5925|9479|10114|10614|23624|80279|80824|124790|153090	ABL1|AKT1|CDKN1B|DUSP8|SFN|GPS1|HSPB1|PRKAR1A|PTPN6|PTPRJ|RB1|MAPK8IP1|HIPK3|HEXIM1|CBLC|CDK5RAP3|DUSP16|HEXIM2|DAB2IP	-1.091200310698368	0	25	0	0	-6.85248280550345	1.9892454175940328
1	-2.440880817249366	GO:0006469	M1	1	0	GO Biological Processes	19	negative regulation of protein kinase activity	19_GO:0048519 negative regulation of biological process	-2.440880817249366	1.7404815822054793	3.029743617846663	24367	242	1562	27	1.7285531370038412	0.3297725691215553	25|207|1027|1850|2810|2873|3315|3480|3611|5573|5777|5787|5795|5925|6895|9479|10114|10221|10614|23603|23624|51347|80279|80824|85450|124790|153090	ABL1|AKT1|CDKN1B|DUSP8|SFN|GPS1|HSPB1|IGF1R|ILK|PRKAR1A|PTPN6|PTPRB|PTPRJ|RB1|TARBP2|MAPK8IP1|HIPK3|TRIB1|HEXIM1|CORO1C|CBLC|TAOK3|CDK5RAP3|DUSP16|ITPRIP|HEXIM2|DAB2IP	-1.0522143527062897	0	25	0	0	-6.85248280550345	1.9892454175940328
1	-2.3613376384348004	GO:0043409	M1	1	0	GO Biological Processes	19	negative regulation of MAPK cascade	19_GO:0048519 negative regulation of biological process	-2.3613376384348004	1.8352790540031632	3.0008331052781716	24367	187	1562	22	1.408450704225352	0.29816053328431674	25|207|1850|2192|2873|2889|3480|5187|5777|5795|5801|7430|9479|10114|23624|51347|57556|80279|80824|153090|406991|407024	ABL1|AKT1|DUSP8|FBLN1|GPS1|RAPGEF1|IGF1R|PER1|PTPN6|PTPRJ|PTPRR|EZR|MAPK8IP1|HIPK3|CBLC|TAOK3|SEMA6A|CDK5RAP3|DUSP16|DAB2IP|MIR21|MIR29B1	-0.9988801583302275	0	25	0	0	-6.85248280550345	1.9892454175940328
1	-6.693761195235196	GO:0050673	M1	1	0	GO Biological Processes	19	epithelial cell proliferation	19_GO:0008283 cell proliferation	-6.693761195235196	2.0228405397419484	5.763990766828961	24367	455	1562	59	3.7772087067861717	0.48237406725279086	207|567|595|599|677|687|1027|1051|1956|1969|2064|2475|2624|2683|2810|3146|3164|3202|3249|3397|3398|3670|3987|4088|4323|4824|4851|5155|5176|5727|5797|5925|5967|6239|6667|6678|6778|6794|6928|7494|7538|8837|9572|11331|26298|29128|57142|58189|80004|81285|90780|153090|406921|406985|406991|407019|407021|407024|407030	AKT1|B2M|CCND1|BCL2L2|ZFP36L1|KLF9|CDKN1B|CEBPB|EGFR|EPHA2|ERBB2|MTOR|GATA2|B4GALT1|SFN|HMGB1|NR4A1|HOXA5|HPN|ID1|ID2|ISL1|LIMS1|SMAD3|MMP14|NKX3-1|NOTCH1|PDGFB|SERPINF1|PTCH1|PTPRM|RB1|REG1A|RREB1|SP1|SPARC|STAT6|STK11|HNF1B|XBP1|ZFP36|CFLAR|NR1D1|PHB2|EHF|UHRF1|RTN4|WFDC1|ESRP2|OR51E2|PYGO2|DAB2IP|MIR132|MIR200C|MIR21|MIR27B|MIR29A|MIR29B1|MIR30B	-4.1305299915979115	0	26	1	1	-6.693761195235196	2.0228405397419484
1	-5.439185362816216	GO:0050678	M1	1	0	GO Biological Processes	19	regulation of epithelial cell proliferation	19_GO:0008283 cell proliferation	-5.439185362816216	1.9696808029074355	5.091560531103597	24367	396	1562	50	3.201024327784891	0.4453888631934277	207|567|595|677|687|1027|1956|2064|2475|2624|2683|2810|3146|3164|3202|3249|3397|3670|3987|4088|4824|4851|5155|5176|5727|5797|5925|5967|6239|6667|6678|6794|7494|7538|8837|9572|11331|29128|57142|58189|80004|90780|153090|406921|406985|406991|407019|407021|407024|407030	AKT1|B2M|CCND1|ZFP36L1|KLF9|CDKN1B|EGFR|ERBB2|MTOR|GATA2|B4GALT1|SFN|HMGB1|NR4A1|HOXA5|HPN|ID1|ISL1|LIMS1|SMAD3|NKX3-1|NOTCH1|PDGFB|SERPINF1|PTCH1|PTPRM|RB1|REG1A|RREB1|SP1|SPARC|STK11|XBP1|ZFP36|CFLAR|NR1D1|PHB2|UHRF1|RTN4|WFDC1|ESRP2|PYGO2|DAB2IP|MIR132|MIR200C|MIR21|MIR27B|MIR29A|MIR29B1|MIR30B	-3.2169893165144963	0	26	0	0	-6.693761195235196	2.0228405397419484
1	-2.362823130261738	GO:0050679	M1	1	0	GO Biological Processes	19	positive regulation of epithelial cell proliferation	19_GO:0008283 cell proliferation	-2.362823130261738	1.7828425096030731	2.9818112204482	24367	210	1562	24	1.5364916773367479	0.3112162348789158	207|595|1956|2064|2475|2624|2683|3146|3164|3249|3397|4851|5155|5967|6239|6667|7494|8837|57142|80004|406921|406991|407019|407021	AKT1|CCND1|EGFR|ERBB2|MTOR|GATA2|B4GALT1|HMGB1|NR4A1|HPN|ID1|NOTCH1|PDGFB|REG1A|RREB1|SP1|XBP1|CFLAR|RTN4|ESRP2|MIR132|MIR21|MIR27B|MIR29A	-0.9996469500230729	0	26	0	0	-6.693761195235196	2.0228405397419484
1	-2.169479601992477	GO:0050680	M1	1	0	GO Biological Processes	19	negative regulation of epithelial cell proliferation	19_GO:0008283 cell proliferation	-2.169479601992477	1.8245464279563612	2.8317765321882398	24367	171	1562	20	1.2804097311139564	0.284469454773297	567|687|1027|2810|3249|3670|4824|5176|5727|5797|5925|6678|6794|11331|58189|153090|406921|406991|407024|407030	B2M|KLF9|CDKN1B|SFN|HPN|ISL1|NKX3-1|SERPINF1|PTCH1|PTPRM|RB1|SPARC|STK11|PHB2|WFDC1|DAB2IP|MIR132|MIR21|MIR29B1|MIR30B	-0.859399284769611	0	26	0	0	-6.693761195235196	2.0228405397419484
1	-6.544042664112216	R-HSA-400253	M1	1	0	Reactome Gene Sets	6	Circadian Clock		-6.544042664112216	4.011395646606914	6.603255591928995	24367	70	1562	18	1.1523687580025608	0.2700463777281498	1453|1628|4209|4783|5187|5500|6256|6604|6720|7316|8204|8553|8864|9572|10743|23054|150094|200186	CSNK1D|DBP|MEF2D|NFIL3|PER1|PPP1CB|RXRA|SMARCD3|SREBF1|UBC|NRIP1|BHLHE40|PER2|NR1D1|RAI1|NCOA6|SIK1|CRTC2	-4.017328294300693	0	27	1	1	-6.544042664112216	4.457106274007683
1	-5.6141163719164675	GO:0032922	M1	1	0	GO Biological Processes	19	circadian regulation of gene expression	19_GO:0048511 rhythmic process	-5.6141163719164675	3.8399684822220035	6.000214647071093	24367	65	1562	16	1.0243277848911652	0.25476701097987803	468|1453|3192|3397|3398|3399|5187|5500|6097|6928|8204|8553|8864|9572|10743|23077	ATF4|CSNK1D|HNRNPU|ID1|ID2|ID3|PER1|PPP1CB|RORC|HNF1B|NRIP1|BHLHE40|PER2|NR1D1|RAI1|MYCBP2	-3.3265428815774203	0	27	0	0	-6.544042664112216	4.457106274007683
1	-4.352381793953753	GO:0048511	M1	1	0	GO Biological Processes	19	rhythmic process	19_GO:0048511 rhythmic process	-4.352381793953753	1.9825924228863605	4.4741094084172595	24367	299	1562	38	2.4327784891165174	0.38981876163612683	153|468|658|687|1364|1453|1628|1655|1859|1956|2309|2475|3192|3397|3398|3399|3727|4783|5176|5187|5500|6097|6667|6720|6928|7008|7071|8204|8553|8864|9572|9612|9967|10743|11335|23077|84667|150094	ADRB1|ATF4|BMPR1B|KLF9|CLDN4|CSNK1D|DBP|DDX5|DYRK1A|EGFR|FOXO3|MTOR|HNRNPU|ID1|ID2|ID3|JUND|NFIL3|SERPINF1|PER1|PPP1CB|RORC|SP1|SREBF1|HNF1B|TEF|KLF10|NRIP1|BHLHE40|PER2|NR1D1|NCOR2|THRAP3|RAI1|CBX3|MYCBP2|HES7|SIK1	-2.4061877376140828	0	27	0	0	-6.544042664112216	4.457106274007683
1	-4.064700880577905	GO:0007623	M1	1	0	GO Biological Processes	19	circadian rhythm	19_GO:0048511 rhythmic process	-4.064700880577905	2.144058231335449	4.368118823642223	24367	211	1562	29	1.8565941101152368	0.341545471972582	153|468|687|1364|1453|1628|1859|1956|2475|3192|3397|3398|3399|3727|4783|5187|5500|6097|6720|6928|7071|8204|8553|8864|9572|9967|10743|23077|150094	ADRB1|ATF4|KLF9|CLDN4|CSNK1D|DBP|DYRK1A|EGFR|MTOR|HNRNPU|ID1|ID2|ID3|JUND|NFIL3|PER1|PPP1CB|RORC|SREBF1|HNF1B|KLF10|NRIP1|BHLHE40|PER2|NR1D1|THRAP3|RAI1|MYCBP2|SIK1	-2.2154168372462917	0	27	0	0	-6.544042664112216	4.457106274007683
1	-2.791662618914523	GO:0043153	M1	1	0	GO Biological Processes	19	entrainment of circadian clock by photoperiod	19_GO:0048511 rhythmic process	-2.791662618914523	4.457106274007683	4.147879824833304	24367	21	1562	6	0.38412291933418696	0.15651604933038119	3398|5187|5500|8553|8864|150094	ID2|PER1|PPP1CB|BHLHE40|PER2|SIK1	-1.292100495146615	0	27	0	0	-6.544042664112216	4.457106274007683
1	-2.3736458378349545	GO:0009648	M1	1	0	GO Biological Processes	19	photoperiodism	19_GO:0050896 response to stimulus	-2.3736458378349545	3.7439692701664535	3.5924333138026836	24367	25	1562	6	0.38412291933418696	0.15651604933038119	3398|5187|5500|8553|8864|150094	ID2|PER1|PPP1CB|BHLHE40|PER2|SIK1	-1.004417482562053	0	27	0	0	-6.544042664112216	4.457106274007683
1	-2.1981896569794657	GO:0009649	M1	1	0	GO Biological Processes	19	entrainment of circadian clock	19_GO:0048511 rhythmic process	-2.1981896569794657	3.4666382131170868	3.356175377272817	24367	27	1562	6	0.38412291933418696	0.15651604933038119	3398|5187|5500|8553|8864|150094	ID2|PER1|PPP1CB|BHLHE40|PER2|SIK1	-0.8829747639065999	0	27	0	0	-6.544042664112216	4.457106274007683
1	-6.350254003652758	GO:0051271	M1	1	0	GO Biological Processes	19	negative regulation of cellular component movement	19_GO:0048519 negative regulation of biological process	-6.350254003652758	2.079982927870252	5.626902222876363	24367	390	1562	52	3.329065300896287	0.45390879852988153	81|87|207|247|928|1027|1365|1803|2192|2309|3146|3204|3418|3611|3728|4035|4092|4681|4780|4851|5176|5795|5797|5801|6237|6376|6722|8428|8519|9231|10193|10221|10370|11057|22998|23189|23603|23613|54910|56999|57556|79812|84830|153090|375056|406890|406921|406941|406991|406994|407021|407024	ACTN4|ACTN1|AKT1|ALOX15B|CD9|CDKN1B|CLDN3|DPP4|FBLN1|FOXO3|HMGB1|HOXA7|IDH2|ILK|JUP|LRP1|SMAD7|NBL1|NFE2L2|NOTCH1|SERPINF1|PTPRJ|PTPRM|PTPRR|RRAS|CX3CL1|SRF|STK24|IFITM1|DLG5|RNF41|TRIB1|CITED2|ABHD2|LIMCH1|KANK1|CORO1C|ZMYND8|SEMA4C|ADAMTS9|SEMA6A|MMRN2|ADTRP|DAB2IP|MIA3|MIRLET7G|MIR132|MIR149|MIR21|MIR212|MIR29A|MIR29B1	-3.85069187988485	0	28	1	1	-6.350254003652758	2.079982927870252
1	-5.464268250958264	GO:0030336	M1	1	0	GO Biological Processes	19	negative regulation of cell migration	19_GO:0040011 locomotion	-5.464268250958264	2.058634129490352	5.152285742578412	24367	341	1562	45	2.880921895006402	0.423231031594662	207|247|1365|1803|2309|3146|3204|3418|3611|3728|4035|4092|4681|4780|4851|5176|5795|5797|5801|6237|6376|6722|8428|8519|9231|10193|10221|10370|11057|22998|23189|23603|23613|56999|79812|84830|153090|375056|406890|406921|406941|406991|406994|407021|407024	AKT1|ALOX15B|CLDN3|DPP4|FOXO3|HMGB1|HOXA7|IDH2|ILK|JUP|LRP1|SMAD7|NBL1|NFE2L2|NOTCH1|SERPINF1|PTPRJ|PTPRM|PTPRR|RRAS|CX3CL1|SRF|STK24|IFITM1|DLG5|RNF41|TRIB1|CITED2|ABHD2|LIMCH1|KANK1|CORO1C|ZMYND8|ADAMTS9|MMRN2|ADTRP|DAB2IP|MIA3|MIRLET7G|MIR132|MIR149|MIR21|MIR212|MIR29A|MIR29B1	-3.2315220223232357	0	28	0	0	-6.350254003652758	2.079982927870252
1	-5.322919786134331	GO:2000146	M1	1	0	GO Biological Processes	19	negative regulation of cell motility	19_GO:0040011 locomotion	-5.322919786134331	2.0157137924585307	5.052529074792343	24367	356	1562	46	2.9449423815621	0.4277666988065664	207|247|1365|1803|2192|2309|3146|3204|3418|3611|3728|4035|4092|4681|4780|4851|5176|5795|5797|5801|6237|6376|6722|8428|8519|9231|10193|10221|10370|11057|22998|23189|23603|23613|56999|79812|84830|153090|375056|406890|406921|406941|406991|406994|407021|407024	AKT1|ALOX15B|CLDN3|DPP4|FBLN1|FOXO3|HMGB1|HOXA7|IDH2|ILK|JUP|LRP1|SMAD7|NBL1|NFE2L2|NOTCH1|SERPINF1|PTPRJ|PTPRM|PTPRR|RRAS|CX3CL1|SRF|STK24|IFITM1|DLG5|RNF41|TRIB1|CITED2|ABHD2|LIMCH1|KANK1|CORO1C|ZMYND8|ADAMTS9|MMRN2|ADTRP|DAB2IP|MIA3|MIRLET7G|MIR132|MIR149|MIR21|MIR212|MIR29A|MIR29B1	-3.130694228443479	0	28	0	0	-6.350254003652758	2.079982927870252
1	-5.254459125818194	GO:0040013	M1	1	0	GO Biological Processes	19	negative regulation of locomotion	19_GO:0040011 locomotion	-5.254459125818194	1.9402825819685185	4.975082621539215	24367	402	1562	50	3.201024327784891	0.4453888631934277	207|247|1365|1803|2192|2309|3146|3204|3418|3611|3728|4035|4092|4681|4780|4851|5176|5795|5797|5801|6237|6376|6722|8428|8519|9231|10193|10221|10370|11057|22998|23189|23603|23613|54910|56999|57556|57561|79812|84830|85363|153090|375056|406890|406921|406941|406991|406994|407021|407024	AKT1|ALOX15B|CLDN3|DPP4|FBLN1|FOXO3|HMGB1|HOXA7|IDH2|ILK|JUP|LRP1|SMAD7|NBL1|NFE2L2|NOTCH1|SERPINF1|PTPRJ|PTPRM|PTPRR|RRAS|CX3CL1|SRF|STK24|IFITM1|DLG5|RNF41|TRIB1|CITED2|ABHD2|LIMCH1|KANK1|CORO1C|ZMYND8|SEMA4C|ADAMTS9|SEMA6A|ARRDC3|MMRN2|ADTRP|TRIM5|DAB2IP|MIA3|MIRLET7G|MIR132|MIR149|MIR21|MIR212|MIR29A|MIR29B1	-3.0814811021866557	0	28	0	0	-6.350254003652758	2.079982927870252
1	-6.231325823702486	GO:0060541	M1	1	0	GO Biological Processes	19	respiratory system development	19_GO:0032502 developmental process	-6.231325823702486	2.5611730081984447	5.816534032921651	24367	201	1562	33	2.112676056338028	0.3638640660854087	220|1956|2294|3169|3202|3397|3675|4054|4323|4851|5754|5914|5916|6493|6670|6678|6720|6722|7067|7068|7534|7965|9231|10551|23152|23210|25803|54768|55036|64759|79977|80004|83716	ALDH1A3|EGFR|FOXF1|FOXA1|HOXA5|ID1|ITGA3|LTBP3|MMP14|NOTCH1|PTK7|RARA|RARG|SIM2|SP3|SPARC|SREBF1|SRF|THRA|THRB|YWHAZ|AIMP2|DLG5|AGR2|CIC|JMJD6|SPDEF|HYDIN|CCDC40|TNS3|GRHL2|ESRP2|CRISPLD2	-3.7590423347686484	0	29	1	1	-6.231325823702486	2.614503680283836
1	-5.917814078339884	GO:0030323	M1	1	0	GO Biological Processes	19	respiratory tube development	19_GO:0032502 developmental process	-5.917814078339884	2.614503680283836	5.673919518592192	24367	179	1562	30	1.9206145966709347	0.3472709584609166	1956|2294|3169|3202|3397|3675|4054|4323|4851|5754|6493|6670|6678|6720|6722|7067|7068|7534|7965|9231|9618|10551|23152|23210|25803|55036|64759|79977|80004|83716	EGFR|FOXF1|FOXA1|HOXA5|ID1|ITGA3|LTBP3|MMP14|NOTCH1|PTK7|SIM2|SP3|SPARC|SREBF1|SRF|THRA|THRB|YWHAZ|AIMP2|DLG5|TRAF4|AGR2|CIC|JMJD6|SPDEF|CCDC40|TNS3|GRHL2|ESRP2|CRISPLD2	-3.5480980256750203	0	29	0	0	-6.231325823702486	2.614503680283836
1	-5.640810638713371	GO:0030324	M1	1	0	GO Biological Processes	19	lung development	19_GO:0032502 developmental process	-5.640810638713371	2.5851216389244556	5.507611886259848	24367	175	1562	29	1.8565941101152368	0.341545471972582	1956|2294|3169|3202|3397|3675|4054|4323|4851|5754|6493|6670|6678|6720|6722|7067|7068|7534|7965|9231|10551|23152|23210|25803|55036|64759|79977|80004|83716	EGFR|FOXF1|FOXA1|HOXA5|ID1|ITGA3|LTBP3|MMP14|NOTCH1|PTK7|SIM2|SP3|SPARC|SREBF1|SRF|THRA|THRB|YWHAZ|AIMP2|DLG5|AGR2|CIC|JMJD6|SPDEF|CCDC40|TNS3|GRHL2|ESRP2|CRISPLD2	-3.333486636237386	0	29	0	0	-6.231325823702486	2.614503680283836
1	-6.220366350733567	GO:0016338	M1	1	0	GO Biological Processes	19	calcium-independent cell-cell adhesion via plasma membrane cell-adhesion molecules	19_GO:0022610 biological adhesion	-6.220366350733567	6.782553025663864	7.2611459908982425	24367	23	1562	10	0.6402048655569782	0.20180146473426705	1364|1365|1366|5010|6376|9069|9073|9074|9080|23562	CLDN4|CLDN3|CLDN7|CLDN11|CX3CL1|CLDN12|CLDN8|CLDN6|CLDN9|CLDN14	-3.7590423347686484	0	30	1	1	-6.220366350733567	6.782553025663864
1	-5.386295636164372	R-HSA-446728	M1	1	0	Reactome Gene Sets	6	Cell junction organization		-5.386295636164372	3.2571161233133066	5.645515852766745	24367	91	1562	19	1.2163892445582587	0.2773564175744805	60|87|667|1364|1365|1366|3611|3728|3909|3987|5010|5339|5818|9069|9073|9074|9080|23562|55742	ACTB|ACTN1|DST|CLDN4|CLDN3|CLDN7|ILK|JUP|LAMA3|LIMS1|CLDN11|PLEC|NECTIN1|CLDN12|CLDN8|CLDN6|CLDN9|CLDN14|PARVA	-3.18446087251036	0	30	0	0	-6.220366350733567	6.782553025663864
1	-5.145133882120557	R-HSA-1500931	M1	1	0	Reactome Gene Sets	6	Cell-Cell communication		-5.145133882120557	2.7813725198265	5.3090743749870635	24367	129	1562	23	1.47247119078105	0.30476260956438245	60|81|87|667|1364|1365|1366|3611|3728|3909|3987|5010|5291|5339|5777|5818|9069|9073|9074|9080|23562|55742|729238	ACTB|ACTN4|ACTN1|DST|CLDN4|CLDN3|CLDN7|ILK|JUP|LAMA3|LIMS1|CLDN11|PIK3CB|PLEC|PTPN6|NECTIN1|CLDN12|CLDN8|CLDN6|CLDN9|CLDN14|PARVA|SFTPA2	-3.0021190818664616	0	30	0	0	-6.220366350733567	6.782553025663864
1	-4.946357663970373	hsa04530	M1	1	0	KEGG Pathway	24	Tight junction		-4.946357663970373	2.4776267229042706	5.059714728450545	24367	170	1562	27	1.7285531370038412	0.3297725691215553	60|81|87|595|776|861|1364|1365|1366|2064|4627|5010|6794|7082|7430|7846|8531|9073|9074|9080|9181|11346|23327|23562|57530|79778|84790	ACTB|ACTN4|ACTN1|CCND1|CACNA1D|RUNX1|CLDN4|CLDN3|CLDN7|ERBB2|MYH9|CLDN11|STK11|TJP1|EZR|TUBA1A|YBX3|CLDN8|CLDN6|CLDN9|ARHGEF2|SYNPO|NEDD4L|CLDN14|CGN|MICALL2|TUBA1C	-2.8577005260388706	0	30	0	0	-6.220366350733567	6.782553025663864
1	-4.257026250992112	R-HSA-420029	M1	1	0	Reactome Gene Sets	6	Tight junction interactions		-4.257026250992112	4.841339573491104	5.416975263234317	24367	29	1562	9	0.5761843790012804	0.19150734627097452	1364|1365|1366|5010|9069|9073|9074|9080|23562	CLDN4|CLDN3|CLDN7|CLDN11|CLDN12|CLDN8|CLDN6|CLDN9|CLDN14	-2.334119538778072	0	30	0	0	-6.220366350733567	6.782553025663864
1	-3.1715526056199295	R-HSA-421270	M1	1	0	Reactome Gene Sets	6	Cell-cell junction organization		-3.1715526056199295	2.924975992317542	4.035552090049443	24367	64	1562	12	0.7682458386683739	0.2209199456953171	60|1364|1365|1366|3728|5010|5818|9069|9073|9074|9080|23562	ACTB|CLDN4|CLDN3|CLDN7|JUP|CLDN11|NECTIN1|CLDN12|CLDN8|CLDN6|CLDN9|CLDN14	-1.567613904158611	0	30	0	0	-6.220366350733567	6.782553025663864
1	-2.2083205442086613	hsa04670	M1	1	0	KEGG Pathway	24	Leukocyte transendothelial migration		-2.2083205442086613	2.0526147314509062	2.948198578263375	24367	114	1562	15	0.9603072983354674	0.24675686391426488	60|81|87|1364|1365|1366|5010|5291|7430|8503|9073|9074|9080|23562|29895	ACTB|ACTN4|ACTN1|CLDN4|CLDN3|CLDN7|CLDN11|PIK3CB|EZR|PIK3R3|CLDN8|CLDN6|CLDN9|CLDN14|MYLPF	-0.8900822064301119	0	30	0	0	-6.220366350733567	6.782553025663864
1	-2.0118367313746437	hsa05160	M1	1	0	KEGG Pathway	24	Hepatitis C		-2.0118367313746437	1.905327872858246	2.7191218127306875	24367	131	1562	16	1.0243277848911652	0.25476701097987803	207|1364|1365|1366|1956|3659|5010|5291|6256|7132|8503|9073|9074|9080|23562|27102	AKT1|CLDN4|CLDN3|CLDN7|EGFR|IRF1|CLDN11|PIK3CB|RXRA|TNFRSF1A|PIK3R3|CLDN8|CLDN6|CLDN9|CLDN14|EIF2AK1	-0.7590565974269052	0	30	0	0	-6.220366350733567	6.782553025663864
1	-6.214825533957969	GO:0040008	M1	1	0	GO Biological Processes	19	regulation of growth	19_GO:0040007 growth	-6.214825533957969	1.773746374349996	5.379950283892801	24367	686	1562	78	4.99359795134443	0.5511156038954877	25|153|154|166|207|247|598|604|694|1027|1410|1956|1981|2064|2475|2593|2810|3021|3249|3303|3304|3611|4035|4088|4092|4211|4323|4739|4851|5641|5727|5795|5925|5967|6464|6695|6722|6794|6928|7349|7430|8425|8531|8643|8835|9518|9792|10269|10481|10551|10743|11007|23111|23286|23327|23493|23499|23677|29882|29946|51330|51542|54910|55540|56848|57142|57556|58189|80736|81621|84275|91584|112398|114804|153090|285…	ABL1|ADRB1|ADRB2|TLE5|AKT1|ALOX15B|BCL2L1|BCL6|BTG1|CDKN1B|CRYAB|EGFR|EIF4G1|ERBB2|MTOR|GAMT|SFN|H3-3B|HPN|HSPA1A|HSPA1B|ILK|LRP1|SMAD3|SMAD7|MEIS1|MMP14|NEDD9|NOTCH1|LGMN|PTCH1|PTPRJ|RB1|REG1A|SHC1|SPOCK1|SRF|STK11|HNF1B|UCN|EZR|LTBP4|YBX3|PTCH2|SOCS2|GDF15|SERTAD2|ZMPSTE24|HOXB13|AGR2|RAI1|CCDC85B|SPART|WWC1|NEDD4L|HEY2|MACF1|SH3BP4|ANAPC2|SERTAD3|TNFRSF12A|VPS54|SEMA4C|IL17RB|SPHK2|RTN4|SEMA6A…	-3.7590423347686484	0	31	1	1	-6.214825533957969	1.983798746234633
1	-5.786868660624727	GO:0048589	M1	1	0	GO Biological Processes	19	developmental growth	19_GO:0040007 growth	-5.786868660624727	1.7435151013030052	5.146438845972719	24367	680	1562	76	4.865556978233035	0.5443705930550844	25|153|154|207|214|658|677|928|1027|2309|2475|2593|2934|3021|3202|3207|3239|3326|3611|4035|4088|4092|4211|4814|4851|5315|5530|5573|5641|5727|5754|5914|5915|5916|5967|6256|6491|6722|6794|6881|6895|6928|7430|8470|8531|8835|8837|9518|9839|10269|10551|10611|10743|22941|23111|23242|23286|23327|23493|23499|29882|51330|54910|55897|57142|57556|64856|79977|84159|84445|90780|91584|114804|285590|407014|4070…	ABL1|ADRB1|ADRB2|AKT1|ALCAM|BMPR1B|ZFP36L1|CD9|CDKN1B|FOXO3|MTOR|GAMT|GSN|H3-3B|HOXA5|HOXA11|HOXD13|HSP90AB1|ILK|LRP1|SMAD3|SMAD7|MEIS1|NINJ1|NOTCH1|PKM|PPP3CA|PRKAR1A|LGMN|PTCH1|PTK7|RARA|RARB|RARG|REG1A|RXRA|STIL|SRF|STK11|TAF10|TARBP2|HNF1B|EZR|SORBS2|YBX3|SOCS2|CFLAR|GDF15|ZEB2|ZMPSTE24|AGR2|PDLIM5|RAI1|SHANK2|SPART|COBL|WWC1|NEDD4L|HEY2|MACF1|ANAPC2|TNFRSF12A|SEMA4C|MESP1|RTN4|SEMA6A|VWA1|GR…	-3.454534335581195	0	31	0	0	-6.214825533957969	1.983798746234633
1	-5.309060626535662	GO:0016049	M1	1	0	GO Biological Processes	19	cell growth	19_GO:0040007 growth	-5.309060626535662	1.8465154563746111	4.954053005168249	24367	490	1562	58	3.7131882202304736	0.47842775961251943	25|207|214|604|694|1027|1410|1956|1981|2064|2475|2810|3021|3249|3303|3304|3326|3611|4035|4088|4092|4323|5795|5916|5925|5967|6695|6722|6794|7349|8425|8470|8643|8835|9792|9839|10611|11007|23111|23242|23327|23499|23677|29882|29946|51330|54910|55540|56848|57142|57556|58189|80736|81621|84275|91584|112398|114804	ABL1|AKT1|ALCAM|BCL6|BTG1|CDKN1B|CRYAB|EGFR|EIF4G1|ERBB2|MTOR|SFN|H3-3B|HPN|HSPA1A|HSPA1B|HSP90AB1|ILK|LRP1|SMAD3|SMAD7|MMP14|PTPRJ|RARG|RB1|REG1A|SPOCK1|SRF|STK11|UCN|LTBP4|SORBS2|PTCH2|SOCS2|SERTAD2|ZEB2|PDLIM5|CCDC85B|SPART|COBL|NEDD4L|MACF1|SH3BP4|ANAPC2|SERTAD3|TNFRSF12A|SEMA4C|IL17RB|SPHK2|RTN4|SEMA6A|WFDC1|SLC44A4|KAZALD1|SLC25A33|PLXNA4|EGLN2|RNF157	-3.1234934755961032	0	31	0	0	-6.214825533957969	1.983798746234633
1	-5.02294169032024	GO:0001558	M1	1	0	GO Biological Processes	19	regulation of cell growth	19_GO:0040007 growth	-5.02294169032024	1.889770712376179	4.819702830776055	24367	421	1562	51	3.265044814340589	0.4496719274960147	25|207|604|694|1027|1410|1956|1981|2064|2475|2810|3021|3249|3303|3304|3611|4035|4088|4092|4323|5795|5925|5967|6695|6722|6794|7349|8425|8643|8835|9792|11007|23111|23327|23499|23677|29882|29946|51330|54910|55540|56848|57142|57556|58189|80736|81621|84275|91584|112398|114804	ABL1|AKT1|BCL6|BTG1|CDKN1B|CRYAB|EGFR|EIF4G1|ERBB2|MTOR|SFN|H3-3B|HPN|HSPA1A|HSPA1B|ILK|LRP1|SMAD3|SMAD7|MMP14|PTPRJ|RB1|REG1A|SPOCK1|SRF|STK11|UCN|LTBP4|PTCH2|SOCS2|SERTAD2|CCDC85B|SPART|NEDD4L|MACF1|SH3BP4|ANAPC2|SERTAD3|TNFRSF12A|SEMA4C|IL17RB|SPHK2|RTN4|SEMA6A|WFDC1|SLC44A4|KAZALD1|SLC25A33|PLXNA4|EGLN2|RNF157	-2.9079556136663887	0	31	0	0	-6.214825533957969	1.983798746234633
1	-3.250321023838087	GO:0048638	M1	1	0	GO Biological Processes	19	regulation of developmental growth	19_GO:0040007 growth	-3.250321023838087	1.7382714468629958	3.6408963179733282	24367	350	1562	39	2.496798975672215	0.3947850615732865	25|153|154|207|1027|2475|2593|3611|4035|4092|4211|4851|5641|5727|5967|6722|6928|7430|8531|8835|9518|10269|10551|10743|23111|23286|23327|23493|23499|29882|51330|54910|57142|57556|91584|114804|285590|407014|407024	ABL1|ADRB1|ADRB2|AKT1|CDKN1B|MTOR|GAMT|ILK|LRP1|SMAD7|MEIS1|NOTCH1|LGMN|PTCH1|REG1A|SRF|HNF1B|EZR|YBX3|SOCS2|GDF15|ZMPSTE24|AGR2|RAI1|SPART|WWC1|NEDD4L|HEY2|MACF1|ANAPC2|TNFRSF12A|SEMA4C|RTN4|SEMA6A|PLXNA4|RNF157|SH3PXD2B|MIR25|MIR29B1	-1.6227374798801641	0	31	0	0	-6.214825533957969	1.983798746234633
1	-2.782195693864224	GO:0030307	M1	1	0	GO Biological Processes	19	positive regulation of cell growth	19_GO:0040007 growth	-2.782195693864224	1.983798746234633	3.398545389771891	24367	173	1562	22	1.408450704225352	0.29816053328431674	207|1956|1981|2064|2475|2810|3021|3249|3611|4035|4092|4323|5967|6722|7349|23327|23499|29882|51330|80736|84275|114804	AKT1|EGFR|EIF4G1|ERBB2|MTOR|SFN|H3-3B|HPN|ILK|LRP1|SMAD7|MMP14|REG1A|SRF|UCN|NEDD4L|MACF1|ANAPC2|TNFRSF12A|SLC44A4|SLC25A33|RNF157	-1.2891644372552742	0	31	0	0	-6.214825533957969	1.983798746234633
1	-2.6189693280889133	GO:0060560	M1	1	0	GO Biological Processes	19	developmental growth involved in morphogenesis	19_GO:0040007 growth	-2.6189693280889133	1.7923257144413873	3.1941743667547455	24367	235	1562	27	1.7285531370038412	0.3297725691215553	25|214|3239|3326|3611|4035|4851|5754|5916|5967|6722|6794|6928|9839|23111|23242|23327|23499|29882|51330|54910|55897|57142|57556|84445|91584|114804	ABL1|ALCAM|HOXD13|HSP90AB1|ILK|LRP1|NOTCH1|PTK7|RARG|REG1A|SRF|STK11|HNF1B|ZEB2|SPART|COBL|NEDD4L|MACF1|ANAPC2|TNFRSF12A|SEMA4C|MESP1|RTN4|SEMA6A|LZTS2|PLXNA4|RNF157	-1.1760811093707793	0	31	0	0	-6.214825533957969	1.983798746234633
1	-2.5338926572245937	GO:0008361	M1	1	0	GO Biological Processes	19	regulation of cell size	19_GO:0071840 cellular component organization or biogenesis	-2.5338926572245937	1.8961170336938757	3.1669382264078574	24367	181	1562	22	1.408450704225352	0.29816053328431674	25|207|2475|2784|3326|3611|4035|5916|6722|7349|7430|9821|23111|23499|29882|51330|54910|56262|56996|57142|57556|91584	ABL1|AKT1|MTOR|GNB3|HSP90AB1|ILK|LRP1|RARG|SRF|UCN|EZR|RB1CC1|SPART|MACF1|ANAPC2|TNFRSF12A|SEMA4C|LRRC8A|SLC12A9|RTN4|SEMA6A|PLXNA4	-1.121121639719908	0	31	0	0	-6.214825533957969	1.983798746234633
1	-2.4222159795410505	GO:0090066	M1	1	0	GO Biological Processes	19	regulation of anatomical structure size	19_GO:0065007 biological regulation	-2.4222159795410505	1.484259662121005	2.9069469435986526	24367	515	1562	49	3.1370038412291934	0.44105825989215863	25|59|153|154|207|832|1072|1236|1889|1956|2475|2784|2934|2982|3326|3611|4035|5345|5797|5865|5916|6722|6928|7349|7430|8864|9463|9732|9821|10458|10788|11078|23111|23189|23499|23645|29882|51330|51474|54434|54795|54910|55971|56262|56996|57142|57556|91584|406991	ABL1|ACTA2|ADRB1|ADRB2|AKT1|CAPZB|CFL1|CCR7|ECE1|EGFR|MTOR|GNB3|GSN|GUCY1A1|HSP90AB1|ILK|LRP1|SERPINF2|PTPRM|RAB3B|RARG|SRF|HNF1B|UCN|EZR|PER2|PICK1|DOCK4|RB1CC1|BAIAP2|IQGAP2|TRIOBP|SPART|KANK1|MACF1|PPP1R15A|ANAPC2|TNFRSF12A|LIMA1|SSH1|TRPM4|SEMA4C|BAIAP2L1|LRRC8A|SLC12A9|RTN4|SEMA6A|PLXNA4|MIR21	-1.0372167092610294	0	31	0	0	-6.214825533957969	1.983798746234633
1	-2.0230697786208722	GO:0048588	M1	1	0	GO Biological Processes	19	developmental cell growth	19_GO:0040007 growth	-2.0230697786208722	1.65252880921895	2.636244147825491	24367	236	1562	25	1.6005121638924455	0.31753046090026865	25|214|2475|3326|3611|4035|4092|5916|5967|6722|6794|8470|9839|10611|23111|23242|23327|23499|29882|51330|54910|57142|57556|91584|114804	ABL1|ALCAM|MTOR|HSP90AB1|ILK|LRP1|SMAD7|RARG|REG1A|SRF|STK11|SORBS2|ZEB2|PDLIM5|SPART|COBL|NEDD4L|MACF1|ANAPC2|TNFRSF12A|SEMA4C|RTN4|SEMA6A|PLXNA4|RNF157	-0.7680471552746919	0	31	0	0	-6.214825533957969	1.983798746234633
1	-6.155674625051054	GO:0048608	M1	1	0	GO Biological Processes	19	reproductive structure development	19_GO:0022414 reproductive process	-6.155674625051054	1.9899608877118582	5.477907480813543	24367	439	1562	56	3.585147247119078	0.47041910913397317	207|247|595|598|599|638|658|677|1027|1051|1508|1718|1956|2309|2624|3021|3169|3205|3206|3207|3239|3326|3625|3726|3856|3955|4323|4824|4851|4920|5155|5176|5727|5777|5914|5916|6256|6382|6670|6794|6926|8061|8204|8531|8890|8893|10116|10370|10481|11144|23493|25976|26528|79977|84159|113026	AKT1|ALOX15B|CCND1|BCL2L1|BCL2L2|BIK|BMPR1B|ZFP36L1|CDKN1B|CEBPB|CTSB|DHCR24|EGFR|FOXO3|GATA2|H3-3B|FOXA1|HOXA9|HOXA10|HOXA11|HOXD13|HSP90AB1|INHBB|JUNB|KRT8|LFNG|MMP14|NKX3-1|NOTCH1|ROR2|PDGFB|SERPINF1|PTCH1|PTPN6|RARA|RARG|RXRA|SDC1|SP3|STK11|TBX3|FOSL1|NRIP1|YBX3|EIF2B4|EIF2B5|FEM1B|CITED2|HOXB13|DMC1|HEY2|TIPARP|DAZAP1|GRHL2|ARID5B|PLCD3	-3.718509269595985	0	32	1	1	-6.155674625051054	2.8363403561867067
1	-6.029370834888279	GO:0061458	M1	1	0	GO Biological Processes	19	reproductive system development	19_GO:0032502 developmental process	-6.029370834888279	1.9719928435790197	5.40338148169552	24367	443	1562	56	3.585147247119078	0.47041910913397317	207|247|595|598|599|638|658|677|1027|1051|1508|1718|1956|2309|2624|3021|3169|3205|3206|3207|3239|3326|3625|3726|3856|3955|4323|4824|4851|4920|5155|5176|5727|5777|5914|5916|6256|6382|6670|6794|6926|8061|8204|8531|8890|8893|10116|10370|10481|11144|23493|25976|26528|79977|84159|113026	AKT1|ALOX15B|CCND1|BCL2L1|BCL2L2|BIK|BMPR1B|ZFP36L1|CDKN1B|CEBPB|CTSB|DHCR24|EGFR|FOXO3|GATA2|H3-3B|FOXA1|HOXA9|HOXA10|HOXA11|HOXD13|HSP90AB1|INHBB|JUNB|KRT8|LFNG|MMP14|NKX3-1|NOTCH1|ROR2|PDGFB|SERPINF1|PTCH1|PTPN6|RARA|RARG|RXRA|SDC1|SP3|STK11|TBX3|FOSL1|NRIP1|YBX3|EIF2B4|EIF2B5|FEM1B|CITED2|HOXB13|DMC1|HEY2|TIPARP|DAZAP1|GRHL2|ARID5B|PLCD3	-3.618749794457152	0	32	0	0	-6.155674625051054	2.8363403561867067
1	-4.9006347193754225	GO:0003006	M1	1	0	GO Biological Processes	19	developmental process involved in reproduction	19_GO:0022414 reproductive process	-4.9006347193754225	1.667336241594382	4.62961773610159	24367	683	1562	73	4.673495518565941	0.5340565361451166	207|247|595|598|599|638|658|677|994|1027|1051|1508|1656|1718|1811|1956|2176|2309|2475|2624|2683|3021|3169|3205|3206|3207|3239|3326|3625|3726|3856|3955|4323|4824|4851|4920|5087|5155|5176|5727|5777|5914|5916|6256|6382|6670|6794|6895|6926|7704|8061|8204|8531|8890|8893|9444|9665|10116|10370|10481|11057|11144|11331|23493|25976|26528|29118|79670|79977|84159|90780|113026|342977	AKT1|ALOX15B|CCND1|BCL2L1|BCL2L2|BIK|BMPR1B|ZFP36L1|CDC25B|CDKN1B|CEBPB|CTSB|DDX6|DHCR24|SLC26A3|EGFR|FANCC|FOXO3|MTOR|GATA2|B4GALT1|H3-3B|FOXA1|HOXA9|HOXA10|HOXA11|HOXD13|HSP90AB1|INHBB|JUNB|KRT8|LFNG|MMP14|NKX3-1|NOTCH1|ROR2|PBX1|PDGFB|SERPINF1|PTCH1|PTPN6|RARA|RARG|RXRA|SDC1|SP3|STK11|TARBP2|TBX3|ZBTB16|FOSL1|NRIP1|YBX3|EIF2B4|EIF2B5|QKI|MARF1|FEM1B|CITED2|HOXB13|ABHD2|DMC1|PHB2|HEY2|TIPARP|DA…	-2.829501926427453	0	32	0	0	-6.155674625051054	2.8363403561867067
1	-2.6285922618782074	GO:0001541	M1	1	0	GO Biological Processes	19	ovarian follicle development	19_GO:0022414 reproductive process	-2.6285922618782074	2.8363403561867067	3.5681390972258176	24367	55	1562	10	0.6402048655569782	0.20180146473426705	598|658|1051|2309|3625|3955|4323|8890|8893|11144	BCL2L1|BMPR1B|CEBPB|FOXO3|INHBB|LFNG|MMP14|EIF2B4|EIF2B5|DMC1	-1.1787443200816794	0	32	0	0	-6.155674625051054	2.8363403561867067
1	-2.596139500083499	GO:0007548	M1	1	0	GO Biological Processes	19	sex differentiation	19_GO:0022414 reproductive process	-2.596139500083499	1.7269230950952275	3.1493304455220286	24367	271	1562	30	1.9206145966709347	0.3472709584609166	595|598|599|638|658|1051|1718|2309|3021|3205|3206|3207|3239|3625|3955|4323|4824|4920|5087|5914|6382|6926|8204|8531|8890|8893|10370|11144|25976|84159	CCND1|BCL2L1|BCL2L2|BIK|BMPR1B|CEBPB|DHCR24|FOXO3|H3-3B|HOXA9|HOXA10|HOXA11|HOXD13|INHBB|LFNG|MMP14|NKX3-1|ROR2|PBX1|RARA|SDC1|TBX3|NRIP1|YBX3|EIF2B4|EIF2B5|CITED2|DMC1|TIPARP|ARID5B	-1.1612993096991469	0	32	0	0	-6.155674625051054	2.8363403561867067
1	-2.457145689686011	GO:0008406	M1	1	0	GO Biological Processes	19	gonad development	19_GO:0022414 reproductive process	-2.457145689686011	1.7889761420902395	3.0623874633832906	24367	218	1562	25	1.6005121638924455	0.31753046090026865	595|598|599|638|658|1051|2309|3021|3205|3206|3207|3625|3955|4323|4824|5914|6382|8204|8531|8890|8893|10370|11144|25976|84159	CCND1|BCL2L1|BCL2L2|BIK|BMPR1B|CEBPB|FOXO3|H3-3B|HOXA9|HOXA10|HOXA11|INHBB|LFNG|MMP14|NKX3-1|RARA|SDC1|NRIP1|YBX3|EIF2B4|EIF2B5|CITED2|DMC1|TIPARP|ARID5B	-1.0624154238333992	0	32	0	0	-6.155674625051054	2.8363403561867067
1	-2.3041277644451084	GO:0045137	M1	1	0	GO Biological Processes	19	development of primary sexual characteristics	19_GO:0022414 reproductive process	-2.3041277644451084	1.741057138284251	2.91606824367133	24367	224	1562	25	1.6005121638924455	0.31753046090026865	595|598|599|638|658|1051|2309|3021|3205|3206|3207|3625|3955|4323|4824|5914|6382|8204|8531|8890|8893|10370|11144|25976|84159	CCND1|BCL2L1|BCL2L2|BIK|BMPR1B|CEBPB|FOXO3|H3-3B|HOXA9|HOXA10|HOXA11|INHBB|LFNG|MMP14|NKX3-1|RARA|SDC1|NRIP1|YBX3|EIF2B4|EIF2B5|CITED2|DMC1|TIPARP|ARID5B	-0.963202222072746	0	32	0	0	-6.155674625051054	2.8363403561867067
1	-2.1572759836598134	GO:0046661	M1	1	0	GO Biological Processes	19	male sex differentiation	19_GO:0022414 reproductive process	-2.1572759836598134	1.852484795134443	2.8313512121747695	24367	160	1562	19	1.2163892445582587	0.2773564175744805	595|598|599|638|1718|3021|3205|3206|3207|3239|4323|4824|4920|5914|6382|6926|8531|10370|84159	CCND1|BCL2L1|BCL2L2|BIK|DHCR24|H3-3B|HOXA9|HOXA10|HOXA11|HOXD13|MMP14|NKX3-1|ROR2|RARA|SDC1|TBX3|YBX3|CITED2|ARID5B	-0.8503208241277487	0	32	0	0	-6.155674625051054	2.8363403561867067
1	-2.012444953323822	GO:0008585	M1	1	0	GO Biological Processes	19	female gonad development	19_GO:0022414 reproductive process	-2.012444953323822	2.0693707700749955	2.7760865530033914	24367	98	1562	13	0.8322663252240717	0.22986658336957838	598|658|1051|2309|3625|3955|4323|8204|8890|8893|11144|25976|84159	BCL2L1|BMPR1B|CEBPB|FOXO3|INHBB|LFNG|MMP14|NRIP1|EIF2B4|EIF2B5|DMC1|TIPARP|ARID5B	-0.7592918743279153	0	32	0	0	-6.155674625051054	2.8363403561867067
1	-5.938510718838214	GO:0040015	M1	1	0	GO Biological Processes	19	negative regulation of multicellular organism growth	19_GO:0040007 growth	-5.938510718838214	9.927191246653475	7.7504299440841224	24367	11	1562	7	0.44814340588988477	0.169002322292619	153|154|5641|5727|8835|9518|10743	ADRB1|ADRB2|LGMN|PTCH1|SOCS2|GDF15|RAI1	-3.5488235852427303	0	33	1	1	-5.938510718838214	9.927191246653475
1	-4.112354328381035	GO:0035264	M1	1	0	GO Biological Processes	19	multicellular organism growth	19_GO:0040007 growth	-4.112354328381035	2.4080339265611976	4.51185062016269	24367	149	1562	23	1.47247119078105	0.30476260956438245	153|154|677|2475|2593|3021|3202|5641|5727|5914|5915|5916|6491|6881|6895|7430|8835|9518|10269|10743|79977|84159|285590	ADRB1|ADRB2|ZFP36L1|MTOR|GAMT|H3-3B|HOXA5|LGMN|PTCH1|RARA|RARB|RARG|STIL|TAF10|TARBP2|EZR|SOCS2|GDF15|ZMPSTE24|RAI1|GRHL2|ARID5B|SH3PXD2B	-2.2434973773906197	0	33	0	0	-5.938510718838214	9.927191246653475
1	-3.823608219082927	GO:0045926	M1	1	0	GO Biological Processes	19	negative regulation of growth	19_GO:0040007 growth	-3.823608219082927	1.9967836107554418	4.145976610659753	24367	250	1562	32	2.0486555697823303	0.35842571499821285	153|154|247|604|694|1027|1410|3303|3304|4088|4211|4851|5641|5727|5795|5925|6794|8835|9518|9792|10743|11007|23111|23286|23677|29946|54910|56848|57142|57556|58189|407014	ADRB1|ADRB2|ALOX15B|BCL6|BTG1|CDKN1B|CRYAB|HSPA1A|HSPA1B|SMAD3|MEIS1|NOTCH1|LGMN|PTCH1|PTPRJ|RB1|STK11|SOCS2|GDF15|SERTAD2|RAI1|CCDC85B|SPART|WWC1|SH3BP4|SERTAD3|SEMA4C|SPHK2|RTN4|SEMA6A|WFDC1|MIR25	-2.0331538827763405	0	33	0	0	-5.938510718838214	9.927191246653475
1	-2.4731104655757927	GO:0040014	M1	1	0	GO Biological Processes	19	regulation of multicellular organism growth	19_GO:0040007 growth	-2.4731104655757927	2.561173008198444	3.3489055171361244	24367	67	1562	11	0.704225352112676	0.21158296421416498	153|154|2593|5641|5727|7430|8835|9518|10269|10743|285590	ADRB1|ADRB2|GAMT|LGMN|PTCH1|EZR|SOCS2|GDF15|ZMPSTE24|RAI1|SH3PXD2B	-1.0720347430508965	0	33	0	0	-5.938510718838214	9.927191246653475
1	-2.2437835881929575	GO:0048640	M1	1	0	GO Biological Processes	19	negative regulation of developmental growth	19_GO:0040007 growth	-2.2437835881929575	2.0707794635876398	2.9858306019347083	24367	113	1562	15	0.9603072983354674	0.24675686391426488	153|154|1027|4211|5641|5727|8835|9518|10743|23111|23286|54910|57142|57556|407014	ADRB1|ADRB2|CDKN1B|MEIS1|LGMN|PTCH1|SOCS2|GDF15|RAI1|SPART|WWC1|SEMA4C|RTN4|SEMA6A|MIR25	-0.915460220686319	0	33	0	0	-5.938510718838214	9.927191246653475
1	-5.921023931966129	GO:1903827	M1	1	0	GO Biological Processes	19	regulation of cellular protein localization	19_GO:0051179 localization	-5.921023931966129	1.8626712786897777	5.285355417270736	24367	536	1562	64	4.097311139564661	0.501561681115005	60|207|288|598|636|1128|1263|1857|1956|1969|2040|2064|2810|2817|2934|3305|3326|3675|3728|4000|4035|4088|4323|4931|5583|5925|6720|6794|6844|7323|7430|7534|8878|9531|9696|10055|10347|10434|10551|10580|11079|23245|23327|23433|23613|23650|27113|51104|51128|54434|54471|55432|57142|58476|58480|64771|79778|80149|80279|84445|84662|113130|160622|163882	ACTB|AKT1|ANK3|BCL2L1|BICD1|CHRM1|PLK3|DVL3|EGFR|EPHA2|STOM|ERBB2|SFN|GPC1|GSN|HSPA1L|HSP90AB1|ITGA3|JUP|LMNA|LRP1|SMAD3|MMP14|NVL|PRKCH|RB1|SREBF1|STK11|VAMP2|UBE2D3|EZR|YWHAZ|SQSTM1|BAG3|CROCC|SAE1|ABCA7|LYPLA1|AGR2|SORBS1|RER1|ASTN2|NEDD4L|RHOQ|ZMYND8|TRIM29|BBC3|ABHD17B|SAR1B|SSH1|MIEF1|YOD1|RTN4|TP53INP2|RHOU|ILRUN|MICALL2|ZC3H12A|CDK5RAP3|LZTS2|GLIS2|CDCA5|TAMALIN|CNST	-3.5480980256750203	0	34	1	1	-5.921023931966129	2.047042021772759
1	-4.725413109306239	GO:1903829	M1	1	0	GO Biological Processes	19	positive regulation of cellular protein localization	19_GO:0048518 positive regulation of biological process	-4.725413109306239	1.9794399464626264	4.695461764255435	24367	331	1562	42	2.6888604353393086	0.40928412025975003	207|288|636|1128|1263|1956|1969|2040|2064|2810|3305|3326|3675|3728|4035|4088|5583|6794|6844|7323|7430|7534|8878|9531|9696|10055|10347|10551|10580|11079|27113|51104|51128|54434|54471|57142|58480|79778|80149|80279|84662|163882	AKT1|ANK3|BICD1|CHRM1|PLK3|EGFR|EPHA2|STOM|ERBB2|SFN|HSPA1L|HSP90AB1|ITGA3|JUP|LRP1|SMAD3|PRKCH|STK11|VAMP2|UBE2D3|EZR|YWHAZ|SQSTM1|BAG3|CROCC|SAE1|ABCA7|AGR2|SORBS1|RER1|BBC3|ABHD17B|SAR1B|SSH1|MIEF1|RTN4|RHOU|MICALL2|ZC3H12A|CDK5RAP3|GLIS2|CNST	-2.6860983876845537	0	34	0	0	-5.921023931966129	2.047042021772759
1	-3.7089746925561387	GO:0032388	M1	1	0	GO Biological Processes	19	positive regulation of intracellular transport	19_GO:0048518 positive regulation of biological process	-3.7089746925561387	2.047042021772759	4.092184886052068	24367	221	1562	29	1.8565941101152368	0.341545471972582	288|302|776|1128|1263|2040|2064|2268|2624|2810|3305|3326|3566|3728|4088|6844|7323|7430|9066|9531|10055|10497|30846|51128|54471|56848|58480|79778|80149	ANK3|ANXA2|CACNA1D|CHRM1|PLK3|STOM|ERBB2|FGR|GATA2|SFN|HSPA1L|HSP90AB1|IL4R|JUP|SMAD3|VAMP2|UBE2D3|EZR|SYT7|BAG3|SAE1|UNC13B|EHD2|SAR1B|MIEF1|SPHK2|RHOU|MICALL2|ZC3H12A	-1.9580703573133573	0	34	0	0	-5.921023931966129	2.047042021772759
1	-2.8992134019560263	GO:0051222	M1	1	0	GO Biological Processes	19	positive regulation of protein transport	19_GO:0048518 positive regulation of biological process	-2.8992134019560263	1.611254380744561	3.33098929746015	24367	426	1562	44	2.816901408450704	0.4186399594939643	25|177|247|288|1128|1263|1956|2040|2064|2268|2810|3098|3146|3305|3326|3566|3670|3728|4035|4088|5019|5208|6659|6844|7323|7430|7494|8660|9531|10055|10497|25874|51128|54471|54795|55540|58480|65220|79778|80149|81285|83786|114899|163882	ABL1|AGER|ALOX15B|ANK3|CHRM1|PLK3|EGFR|STOM|ERBB2|FGR|SFN|HK1|HMGB1|HSPA1L|HSP90AB1|IL4R|ISL1|JUP|LRP1|SMAD3|OXCT1|PFKFB2|SOX4|VAMP2|UBE2D3|EZR|XBP1|IRS2|BAG3|SAE1|UNC13B|MPC2|SAR1B|MIEF1|TRPM4|IL17RB|RHOU|NADK|MICALL2|ZC3H12A|OR51E2|FRMD8|C1QTNF3|CNST	-1.3726485052497568	0	34	0	0	-5.921023931966129	2.047042021772759
1	-2.6458048967830647	GO:1904951	M1	1	0	GO Biological Processes	19	positive regulation of establishment of protein localization	19_GO:0048518 positive regulation of biological process	-2.6458048967830647	1.5465390304207693	3.1107962228708943	24367	464	1562	46	2.9449423815621	0.4277666988065664	25|177|247|288|1128|1263|1956|2040|2064|2268|2810|3098|3146|3305|3326|3566|3670|3728|4035|4088|5019|5208|6659|6844|7323|7430|7494|7534|8660|9531|10055|10497|25874|27113|51128|54471|54795|55540|58480|65220|79778|80149|81285|83786|114899|163882	ABL1|AGER|ALOX15B|ANK3|CHRM1|PLK3|EGFR|STOM|ERBB2|FGR|SFN|HK1|HMGB1|HSPA1L|HSP90AB1|IL4R|ISL1|JUP|LRP1|SMAD3|OXCT1|PFKFB2|SOX4|VAMP2|UBE2D3|EZR|XBP1|YWHAZ|IRS2|BAG3|SAE1|UNC13B|MPC2|BBC3|SAR1B|MIEF1|TRPM4|IL17RB|RHOU|NADK|MICALL2|ZC3H12A|OR51E2|FRMD8|C1QTNF3|CNST	-1.1894263657912632	0	34	0	0	-5.921023931966129	2.047042021772759
1	-2.244679778822061	GO:0090316	M1	1	0	GO Biological Processes	19	positive regulation of intracellular protein transport	19_GO:0048518 positive regulation of biological process	-2.244679778822061	1.8878825937675852	2.920959732627174	24367	157	1562	19	1.2163892445582587	0.2773564175744805	288|1128|1263|2040|2064|2810|3305|3326|3728|4088|6844|7323|9531|10055|51128|54471|58480|79778|80149	ANK3|CHRM1|PLK3|STOM|ERBB2|SFN|HSPA1L|HSP90AB1|JUP|SMAD3|VAMP2|UBE2D3|BAG3|SAE1|SAR1B|MIEF1|RHOU|MICALL2|ZC3H12A	-0.9159125742998863	0	34	0	0	-5.921023931966129	2.047042021772759
1	-5.8232884150765996	GO:0030850	M1	1	0	GO Biological Processes	19	prostate gland development	19_GO:0022414 reproductive process	-5.8232884150765996	4.457106274007683	6.339637704171971	24367	49	1562	14	0.8962868117797695	0.23846681525444388	247|1027|3169|3239|4824|4851|5176|5727|5914|5916|6256|6794|10116|10481	ALOX15B|CDKN1B|FOXA1|HOXD13|NKX3-1|NOTCH1|SERPINF1|PTCH1|RARA|RARG|RXRA|STK11|FEM1B|HOXB13	-3.4679701831123784	0	35	1	1	-5.8232884150765996	15.59987195902689
1	-4.406448842109446	GO:0022612	M1	1	0	GO Biological Processes	19	gland morphogenesis	19_GO:0032502 developmental process	-4.406448842109446	2.6419137995126185	4.797175546147542	24367	124	1562	21	1.3444302176696543	0.29139991611511556	1051|1956|1969|1999|3169|3239|3249|4824|4851|5727|5916|6256|6778|6926|7430|7494|8837|10116|10481|11331|80004	CEBPB|EGFR|EPHA2|ELF3|FOXA1|HOXD13|HPN|NKX3-1|NOTCH1|PTCH1|RARG|RXRA|STAT6|TBX3|EZR|XBP1|CFLAR|FEM1B|HOXB13|PHB2|ESRP2	-2.447178265139558	0	35	0	0	-5.8232884150765996	15.59987195902689
1	-3.811857094921865	GO:0060740	M1	1	0	GO Biological Processes	19	prostate gland epithelium morphogenesis	19_GO:0022414 reproductive process	-3.811857094921865	4.799960602777504	5.073575835086213	24367	26	1562	8	0.5121638924455826	0.18061297922967348	3169|3239|4824|4851|5916|6256|10116|10481	FOXA1|HOXD13|NKX3-1|NOTCH1|RARG|RXRA|FEM1B|HOXB13	-2.028045155654859	0	35	0	0	-5.8232884150765996	15.59987195902689
1	-3.5801441879377047	GO:0060743	M1	1	0	GO Biological Processes	19	epithelial cell maturation involved in prostate gland development	19_GO:0022414 reproductive process	-3.5801441879377047	15.59987195902689	6.6183994526073295	24367	3	1562	3	0.19206145966709348	0.11078019891993338	3169|10116|10481	FOXA1|FEM1B|HOXB13	-1.8598286353910434	0	35	0	0	-5.8232884150765996	15.59987195902689
1	-3.563070572250204	GO:0060512	M1	1	0	GO Biological Processes	19	prostate gland morphogenesis	19_GO:0022414 reproductive process	-3.563070572250204	4.457106274007683	4.790247766140099	24367	28	1562	8	0.5121638924455826	0.18061297922967348	3169|3239|4824|4851|5916|6256|10116|10481	FOXA1|HOXD13|NKX3-1|NOTCH1|RARG|RXRA|FEM1B|HOXB13	-1.849269559081537	0	35	0	0	-5.8232884150765996	15.59987195902689
1	-3.502268631530102	GO:0002070	M1	1	0	GO Biological Processes	19	epithelial cell maturation	19_GO:0032502 developmental process	-3.502268631530102	5.849951984635084	5.078747557094845	24367	16	1562	6	0.38412291933418696	0.15651604933038119	3169|3202|7494|10116|10481|84283	FOXA1|HOXA5|XBP1|FEM1B|HOXB13|TMEM79	-1.8022559028470684	0	35	0	0	-5.8232884150765996	15.59987195902689
1	-3.4455962855926314	GO:0060525	M1	1	0	GO Biological Processes	19	prostate glandular acinus development	19_GO:0022414 reproductive process	-3.4455962855926314	7.0908508904667675	5.287969286433894	24367	11	1562	5	0.3201024327784891	0.14292485626823145	3169|3239|4851|6256|10481	FOXA1|HOXD13|NOTCH1|RXRA|HOXB13	-1.763979955795366	0	35	0	0	-5.8232884150765996	15.59987195902689
1	-3.235044816566843	GO:0060442	M1	1	0	GO Biological Processes	19	branching involved in prostate gland morphogenesis	19_GO:0022414 reproductive process	-3.235044816566843	6.499946649594537	4.987381951059812	24367	12	1562	5	0.3201024327784891	0.14292485626823145	3239|4824|6256|10116|10481	HOXD13|NKX3-1|RXRA|FEM1B|HOXB13	-1.619230135375728	0	35	0	0	-5.8232884150765996	15.59987195902689
1	-3.235044816566843	GO:0060742	M1	1	0	GO Biological Processes	19	epithelial cell differentiation involved in prostate gland development	19_GO:0022414 reproductive process	-3.235044816566843	6.499946649594537	4.987381951059812	24367	12	1562	5	0.3201024327784891	0.14292485626823145	3169|4851|6256|10116|10481	FOXA1|NOTCH1|RXRA|FEM1B|HOXB13	-1.619230135375728	0	35	0	0	-5.8232884150765996	15.59987195902689
1	-2.9994430915047223	GO:0060528	M1	1	0	GO Biological Processes	19	secretory columnal luminar epithelial cell differentiation involved in prostate glandular acinus dev	19_GO:0022414 reproductive process	-2.9994430915047223	11.699903969270167	5.600955077550666	24367	4	1562	3	0.19206145966709348	0.11078019891993338	3169|4851|6256	FOXA1|NOTCH1|RXRA	-1.4489751334425605	0	35	0	0	-5.8232884150765996	15.59987195902689
1	-5.757223905931638	GO:0071364	M1	1	0	GO Biological Processes	19	cellular response to epidermal growth factor stimulus	19_GO:0050896 response to stimulus	-5.757223905931638	4.716240359705804	6.383195155368776	24367	43	1562	13	0.8322663252240717	0.22986658336957838	207|677|678|1277|1915|1956|2064|3397|4176|7538|8837|10458|153090	AKT1|ZFP36L1|ZFP36L2|COL1A1|EEF1A1|EGFR|ERBB2|ID1|MCM7|ZFP36|CFLAR|BAIAP2|DAB2IP	-3.4337530412194117	0	36	1	1	-5.757223905931638	4.716240359705804
1	-5.276848875636353	GO:0070849	M1	1	0	GO Biological Processes	19	response to epidermal growth factor	19_GO:0050896 response to stimulus	-5.276848875636353	4.314858201432969	5.95318934186149	24367	47	1562	13	0.8322663252240717	0.22986658336957838	207|677|678|1277|1915|1956|2064|3397|4176|7538|8837|10458|153090	AKT1|ZFP36L1|ZFP36L2|COL1A1|EEF1A1|EGFR|ERBB2|ID1|MCM7|ZFP36|CFLAR|BAIAP2|DAB2IP	-3.097621902727813	0	36	0	0	-5.757223905931638	4.716240359705804
1	-2.931673751706079	GO:0071385	M1	1	0	GO Biological Processes	19	cellular response to glucocorticoid stimulus	19_GO:0050896 response to stimulus	-2.931673751706079	2.9084507042253516	3.8410497732449755	24367	59	1562	11	0.704225352112676	0.21158296421416498	677|678|687|1956|2309|3192|3670|5176|7538|8837|11335	ZFP36L1|ZFP36L2|KLF9|EGFR|FOXO3|HNRNPU|ISL1|SERPINF1|ZFP36|CFLAR|CBX3	-1.4000281669147179	0	36	0	0	-5.757223905931638	4.716240359705804
1	-2.748939635273809	GO:0071384	M1	1	0	GO Biological Processes	19	cellular response to corticosteroid stimulus	19_GO:0050896 response to stimulus	-2.748939635273809	2.767719218537028	3.6473623605760737	24367	62	1562	11	0.704225352112676	0.21158296421416498	677|678|687|1956|2309|3192|3670|5176|7538|8837|11335	ZFP36L1|ZFP36L2|KLF9|EGFR|FOXO3|HNRNPU|ISL1|SERPINF1|ZFP36|CFLAR|CBX3	-1.2674220141995443	0	36	0	0	-5.757223905931638	4.716240359705804
1	-2.073054316422616	GO:0031960	M1	1	0	GO Biological Processes	19	response to corticosteroid	19_GO:0050896 response to stimulus	-2.073054316422616	1.8183899829540544	2.7436463528592085	24367	163	1562	19	1.2163892445582587	0.2773564175744805	595|677|678|687|1277|1956|2309|2353|3192|3670|4851|5176|6382|6678|7349|7538|8061|8837|11335	CCND1|ZFP36L1|ZFP36L2|KLF9|COL1A1|EGFR|FOXO3|FOS|HNRNPU|ISL1|NOTCH1|SERPINF1|SDC1|SPARC|UCN|ZFP36|FOSL1|CFLAR|CBX3	-0.7988798032619998	0	36	0	0	-5.757223905931638	4.716240359705804
1	-5.733150472055012	GO:0030111	M1	1	0	GO Biological Processes	19	regulation of Wnt signaling pathway	19_GO:0023052 signaling	-5.733150472055012	2.0329620372136104	5.282891660114316	24367	376	1562	49	3.1370038412291934	0.44105825989215863	25|166|861|865|1277|1452|1453|1857|1956|2309|2889|3090|3611|3670|3675|3728|4035|4088|4851|4920|5218|5691|5696|5698|5707|5708|5754|6659|6794|6928|7088|7090|8840|9479|9839|23189|23399|23499|51741|54795|55897|64359|81029|84445|85458|115701|153090|407024|440193	ABL1|TLE5|RUNX1|CBFB|COL1A1|CSNK1A1|CSNK1D|DVL3|EGFR|FOXO3|RAPGEF1|HIC1|ILK|ISL1|ITGA3|JUP|LRP1|SMAD3|NOTCH1|ROR2|CDK14|PSMB3|PSMB8|PSMB9|PSMD1|PSMD2|PTK7|SOX4|STK11|HNF1B|TLE1|TLE3|CCN4|MAPK8IP1|ZEB2|KANK1|CTDNEP1|MACF1|WWOX|TRPM4|MESP1|NXN|WNT5B|LZTS2|DIXDC1|ALPK2|DAB2IP|MIR29B1|CCDC88C	-3.4183657865278785	0	37	1	1	-5.733150472055012	2.0329620372136104
1	-5.550367552162271	GO:1905114	M1	1	0	GO Biological Processes	19	cell surface receptor signaling pathway involved in cell-cell signaling	19_GO:0023052 signaling	-5.550367552162271	1.7552946261345626	5.030890955749348	24367	631	1562	71	4.545454545454546	0.5270434881122229	25|154|166|207|595|801|861|865|1277|1452|1453|1857|1956|2030|2309|2889|2902|3090|3611|3670|3675|3728|4035|4088|4851|4920|4929|5218|5530|5691|5696|5698|5707|5708|5754|5916|6382|6659|6794|6928|7088|7090|7316|8840|9479|9839|10458|10497|22941|23189|23316|23399|23499|23554|23613|51741|54434|54623|54795|55897|64359|81029|84445|85458|90780|115701|153090|283149|407024|407030|440193	ABL1|ADRB2|TLE5|AKT1|CCND1|CALM1|RUNX1|CBFB|COL1A1|CSNK1A1|CSNK1D|DVL3|EGFR|SLC29A1|FOXO3|RAPGEF1|GRIN1|HIC1|ILK|ISL1|ITGA3|JUP|LRP1|SMAD3|NOTCH1|ROR2|NR4A2|CDK14|PPP3CA|PSMB3|PSMB8|PSMB9|PSMD1|PSMD2|PTK7|RARG|SDC1|SOX4|STK11|HNF1B|TLE1|TLE3|UBC|CCN4|MAPK8IP1|ZEB2|BAIAP2|UNC13B|SHANK2|KANK1|CUX2|CTDNEP1|MACF1|TSPAN12|ZMYND8|WWOX|SSH1|PAF1|TRPM4|MESP1|NXN|WNT5B|LZTS2|DIXDC1|PYGO2|ALPK2|DAB2IP|BCL9…	-3.2994473545986565	0	37	0	0	-5.733150472055012	2.0329620372136104
1	-4.993550992264198	GO:0016055	M1	1	0	GO Biological Processes	19	Wnt signaling pathway	19_GO:0023052 signaling	-4.993550992264198	1.782842509603073	4.745700284587639	24367	525	1562	60	3.8412291933418694	0.4862829551112782	25|166|595|801|861|865|1277|1452|1453|1857|1956|2309|2889|3090|3611|3670|3675|3728|4035|4088|4851|4920|4929|5218|5530|5691|5696|5698|5707|5708|5754|5916|6382|6659|6794|6928|7088|7090|7316|8840|9479|9839|23189|23399|23499|23554|51741|54623|54795|55897|64359|81029|84445|85458|90780|115701|153090|283149|407024|440193	ABL1|TLE5|CCND1|CALM1|RUNX1|CBFB|COL1A1|CSNK1A1|CSNK1D|DVL3|EGFR|FOXO3|RAPGEF1|HIC1|ILK|ISL1|ITGA3|JUP|LRP1|SMAD3|NOTCH1|ROR2|NR4A2|CDK14|PPP3CA|PSMB3|PSMB8|PSMB9|PSMD1|PSMD2|PTK7|RARG|SDC1|SOX4|STK11|HNF1B|TLE1|TLE3|UBC|CCN4|MAPK8IP1|ZEB2|KANK1|CTDNEP1|MACF1|TSPAN12|WWOX|PAF1|TRPM4|MESP1|NXN|WNT5B|LZTS2|DIXDC1|PYGO2|ALPK2|DAB2IP|BCL9L|MIR29B1|CCDC88C	-2.891928877168328	0	37	0	0	-5.733150472055012	2.0329620372136104
1	-4.943102672108863	GO:0198738	M1	1	0	GO Biological Processes	19	cell-cell signaling by wnt	19_GO:0023052 signaling	-4.943102672108863	1.776076503874029	4.713834315519666	24367	527	1562	60	3.8412291933418694	0.4862829551112782	25|166|595|801|861|865|1277|1452|1453|1857|1956|2309|2889|3090|3611|3670|3675|3728|4035|4088|4851|4920|4929|5218|5530|5691|5696|5698|5707|5708|5754|5916|6382|6659|6794|6928|7088|7090|7316|8840|9479|9839|23189|23399|23499|23554|51741|54623|54795|55897|64359|81029|84445|85458|90780|115701|153090|283149|407024|440193	ABL1|TLE5|CCND1|CALM1|RUNX1|CBFB|COL1A1|CSNK1A1|CSNK1D|DVL3|EGFR|FOXO3|RAPGEF1|HIC1|ILK|ISL1|ITGA3|JUP|LRP1|SMAD3|NOTCH1|ROR2|NR4A2|CDK14|PPP3CA|PSMB3|PSMB8|PSMB9|PSMD1|PSMD2|PTK7|RARG|SDC1|SOX4|STK11|HNF1B|TLE1|TLE3|UBC|CCN4|MAPK8IP1|ZEB2|KANK1|CTDNEP1|MACF1|TSPAN12|WWOX|PAF1|TRPM4|MESP1|NXN|WNT5B|LZTS2|DIXDC1|PYGO2|ALPK2|DAB2IP|BCL9L|MIR29B1|CCDC88C	-2.856992723191241	0	37	0	0	-5.733150472055012	2.0329620372136104
1	-4.120466862401927	GO:0060070	M1	1	0	GO Biological Processes	19	canonical Wnt signaling pathway	19_GO:0023052 signaling	-4.120466862401927	1.881161030353243	4.2821567703542724	24367	340	1562	41	2.624839948783611	0.40451533583791444	166|1277|1452|1453|1857|1956|2309|2889|3611|3670|3728|4088|4851|4920|4929|5218|5691|5696|5698|5707|5708|5754|5916|6382|6659|6794|7088|7090|9479|23189|23399|54795|55897|81029|84445|85458|90780|153090|283149|407024|440193	TLE5|COL1A1|CSNK1A1|CSNK1D|DVL3|EGFR|FOXO3|RAPGEF1|ILK|ISL1|JUP|SMAD3|NOTCH1|ROR2|NR4A2|CDK14|PSMB3|PSMB8|PSMB9|PSMD1|PSMD2|PTK7|RARG|SDC1|SOX4|STK11|TLE1|TLE3|MAPK8IP1|KANK1|CTDNEP1|TRPM4|MESP1|WNT5B|LZTS2|DIXDC1|PYGO2|DAB2IP|BCL9L|MIR29B1|CCDC88C	-2.24851883443437	0	37	0	0	-5.733150472055012	2.0329620372136104
1	-3.503877092694894	GO:0060828	M1	1	0	GO Biological Processes	19	regulation of canonical Wnt signaling pathway	19_GO:0023052 signaling	-3.503877092694894	1.8571276141698676	3.8696495970937748	24367	294	1562	35	2.240717029449424	0.3744829043781526	166|1277|1452|1453|1857|1956|2309|2889|3611|3670|3728|4088|4851|4920|5218|5691|5696|5698|5707|5708|5754|6659|6794|7088|7090|9479|23189|23399|54795|55897|81029|84445|153090|407024|440193	TLE5|COL1A1|CSNK1A1|CSNK1D|DVL3|EGFR|FOXO3|RAPGEF1|ILK|ISL1|JUP|SMAD3|NOTCH1|ROR2|CDK14|PSMB3|PSMB8|PSMB9|PSMD1|PSMD2|PTK7|SOX4|STK11|TLE1|TLE3|MAPK8IP1|KANK1|CTDNEP1|TRPM4|MESP1|WNT5B|LZTS2|DAB2IP|MIR29B1|CCDC88C	-1.8022559028470684	0	37	0	0	-5.733150472055012	2.0329620372136104
1	-3.38332062077768	GO:0030178	M1	1	0	GO Biological Processes	19	negative regulation of Wnt signaling pathway	19_GO:0048519 negative regulation of biological process	-3.38332062077768	1.985438249330695	3.842614002395512	24367	220	1562	28	1.792573623559539	0.33571453996393463	166|1452|1857|2309|2889|3090|3670|4035|4851|4920|5691|5696|5698|5707|5708|6794|7088|7090|9479|51741|55897|64359|81029|84445|115701|153090|407024|440193	TLE5|CSNK1A1|DVL3|FOXO3|RAPGEF1|HIC1|ISL1|LRP1|NOTCH1|ROR2|PSMB3|PSMB8|PSMB9|PSMD1|PSMD2|STK11|TLE1|TLE3|MAPK8IP1|WWOX|MESP1|NXN|WNT5B|LZTS2|ALPK2|DAB2IP|MIR29B1|CCDC88C	-1.7137738026575604	0	37	0	0	-5.733150472055012	2.0329620372136104
1	-2.8454275757283334	GO:0030177	M1	1	0	GO Biological Processes	19	positive regulation of Wnt signaling pathway	19_GO:0048518 positive regulation of biological process	-2.8454275757283334	1.971412390426475	3.4425787461857107	24367	182	1562	23	1.47247119078105	0.30476260956438245	25|1277|1453|1956|3611|3728|4088|4920|5691|5696|5698|5707|5708|5754|6659|8840|9839|23189|23399|23499|54795|85458|407024	ABL1|COL1A1|CSNK1D|EGFR|ILK|JUP|SMAD3|ROR2|PSMB3|PSMB8|PSMB9|PSMD1|PSMD2|PTK7|SOX4|CCN4|ZEB2|KANK1|CTDNEP1|MACF1|TRPM4|DIXDC1|MIR29B1	-1.3331795459373745	0	37	0	0	-5.733150472055012	2.0329620372136104
1	-2.751011220875477	GO:0090090	M1	1	0	GO Biological Processes	19	negative regulation of canonical Wnt signaling pathway	19_GO:0048519 negative regulation of biological process	-2.751011220875477	1.9394435408519919	3.356819867995099	24367	185	1562	23	1.47247119078105	0.30476260956438245	166|1452|1857|2309|2889|3670|4851|4920|5691|5696|5698|5707|5708|6794|7088|7090|9479|55897|81029|84445|153090|407024|440193	TLE5|CSNK1A1|DVL3|FOXO3|RAPGEF1|ISL1|NOTCH1|ROR2|PSMB3|PSMB8|PSMB9|PSMD1|PSMD2|STK11|TLE1|TLE3|MAPK8IP1|MESP1|WNT5B|LZTS2|DAB2IP|MIR29B1|CCDC88C	-1.2682292772724524	0	37	0	0	-5.733150472055012	2.0329620372136104
1	-2.177364613441684	GO:0090263	M1	1	0	GO Biological Processes	19	positive regulation of canonical Wnt signaling pathway	19_GO:0048518 positive regulation of biological process	-2.177364613441684	1.8972817247465137	2.865491819299671	24367	148	1562	18	1.1523687580025608	0.2700463777281498	1277|1453|1956|3611|3728|4088|4920|5691|5696|5698|5707|5708|5754|6659|23189|23399|54795|407024	COL1A1|CSNK1D|EGFR|ILK|JUP|SMAD3|ROR2|PSMB3|PSMB8|PSMB9|PSMD1|PSMD2|PTK7|SOX4|KANK1|CTDNEP1|TRPM4|MIR29B1	-0.8660063321326477	0	37	0	0	-5.733150472055012	2.0329620372136104
1	-5.63860774575838	GO:0042593	M1	1	0	GO Biological Processes	19	glucose homeostasis	19_GO:0065007 biological regulation	-5.63860774575838	2.3110921420780577	5.375628995539551	24367	243	1562	36	2.3047375160051216	0.37967060373244593	177|207|2030|2309|3098|3169|3171|3480|4035|5019|5176|5530|5727|6659|6722|6794|7343|7494|8609|8660|8840|9515|9572|10497|25874|54097|54795|55198|56652|64710|65220|79058|168620|200186|406890|100132074	AGER|AKT1|SLC29A1|FOXO3|HK1|FOXA1|FOXA3|IGF1R|LRP1|OXCT1|SERPINF1|PPP3CA|PTCH1|SOX4|SRF|STK11|UBTF|XBP1|KLF7|IRS2|CCN4|STXBP5L|NR1D1|UNC13B|MPC2|FAM3B|TRPM4|APPL2|TWNK|NUCKS1|NADK|ASPSCR1|BHLHA15|CRTC2|MIRLET7G|FOXO6	-3.333486636237386	0	38	1	1	-5.63860774575838	2.4817978116633688
1	-5.596439513015491	GO:0033500	M1	1	0	GO Biological Processes	19	carbohydrate homeostasis	19_GO:0065007 biological regulation	-5.596439513015491	2.3016204529711803	5.347874603688726	24367	244	1562	36	2.3047375160051216	0.37967060373244593	177|207|2030|2309|3098|3169|3171|3480|4035|5019|5176|5530|5727|6659|6722|6794|7343|7494|8609|8660|8840|9515|9572|10497|25874|54097|54795|55198|56652|64710|65220|79058|168620|200186|406890|100132074	AGER|AKT1|SLC29A1|FOXO3|HK1|FOXA1|FOXA3|IGF1R|LRP1|OXCT1|SERPINF1|PPP3CA|PTCH1|SOX4|SRF|STK11|UBTF|XBP1|KLF7|IRS2|CCN4|STXBP5L|NR1D1|UNC13B|MPC2|FAM3B|TRPM4|APPL2|TWNK|NUCKS1|NADK|ASPSCR1|BHLHA15|CRTC2|MIRLET7G|FOXO6	-3.322656432492372	0	38	0	0	-5.63860774575838	2.4817978116633688
1	-4.854828014994809	GO:0002790	M1	1	0	GO Biological Processes	19	peptide secretion	19_GO:0051179 localization	-4.854828014994809	1.6825747875683854	4.612656932537354	24367	649	1562	70	4.481434058898848	0.5234942156012867	25|177|247|307|776|1236|1803|1956|2029|2268|3098|3146|3382|3418|3566|3625|3670|3708|4035|4851|5019|5208|5452|5530|5865|6284|6376|6659|6720|6928|6992|7349|7430|7494|8425|8609|8660|8840|8864|9066|9463|9515|9572|10497|10758|23178|25874|26286|27086|51043|54097|54795|55024|55540|56848|63941|65220|80149|81285|83786|84300|84830|90007|114899|283849|284119|375056|406941|407024|594855	ABL1|AGER|ALOX15B|ANXA4|CACNA1D|CCR7|DPP4|EGFR|ENSA|FGR|HK1|HMGB1|ICA1|IDH2|IL4R|INHBB|ISL1|ITPR1|LRP1|NOTCH1|OXCT1|PFKFB2|POU2F2|PPP3CA|RAB3B|S100A13|CX3CL1|SOX4|SREBF1|HNF1B|PPP1R11|UCN|EZR|XBP1|LTBP4|KLF7|IRS2|CCN4|PER2|SYT7|PICK1|STXBP5L|NR1D1|UNC13B|TRAF3IP2|PASK|MPC2|ARFGAP3|FOXP1|ZBTB7B|FAM3B|TRPM4|BANK1|IL17RB|SPHK2|NECAB3|NADK|ZC3H12A|OR51E2|FRMD8|UQCC2|ADTRP|MIDN|C1QTNF3|EXOC3L1|CAVIN1|…	-2.7934005305542176	0	38	0	0	-5.63860774575838	2.4817978116633688
1	-4.704179615984842	GO:0034284	M1	1	0	GO Biological Processes	19	response to monosaccharide	19_GO:0050896 response to stimulus	-4.704179615984842	2.2829080915649103	4.8275149932317944	24367	205	1562	30	1.9206145966709347	0.3472709584609166	177|1027|2029|2030|2309|3480|4035|5019|5176|5208|5530|6659|6678|6720|6722|6844|6928|7343|7494|8609|8660|8890|8893|9572|10497|25874|54795|56652|65220|406890	AGER|CDKN1B|ENSA|SLC29A1|FOXO3|IGF1R|LRP1|OXCT1|SERPINF1|PFKFB2|PPP3CA|SOX4|SPARC|SREBF1|SRF|VAMP2|HNF1B|UBTF|XBP1|KLF7|IRS2|EIF2B4|EIF2B5|NR1D1|UNC13B|MPC2|TRPM4|TWNK|NADK|MIRLET7G	-2.6757005763894477	0	38	0	0	-5.63860774575838	2.4817978116633688
1	-4.702550564342748	GO:0009749	M1	1	0	GO Biological Processes	19	response to glucose	19_GO:0050896 response to stimulus	-4.702550564342748	2.319980958009127	4.843354699526177	24367	195	1562	29	1.8565941101152368	0.341545471972582	177|1027|2029|2030|2309|3480|4035|5019|5176|5208|5530|6659|6720|6722|6844|6928|7343|7494|8609|8660|8890|8893|9572|10497|25874|54795|56652|65220|406890	AGER|CDKN1B|ENSA|SLC29A1|FOXO3|IGF1R|LRP1|OXCT1|SERPINF1|PFKFB2|PPP3CA|SOX4|SREBF1|SRF|VAMP2|HNF1B|UBTF|XBP1|KLF7|IRS2|EIF2B4|EIF2B5|NR1D1|UNC13B|MPC2|TRPM4|TWNK|NADK|MIRLET7G	-2.6757005763894477	0	38	0	0	-5.63860774575838	2.4817978116633688
1	-4.56699545403747	GO:0009306	M1	1	0	GO Biological Processes	19	protein secretion	19_GO:0051179 localization	-4.56699545403747	1.6768592008074508	4.445707489964649	24367	614	1562	66	4.225352112676056	0.5089981691815402	25|177|247|307|776|1236|1803|1956|2029|2268|3098|3146|3382|3418|3566|3625|3670|3708|4035|4851|5019|5208|5452|5530|5865|6284|6376|6659|6720|6928|6992|7430|7494|8609|8660|8840|8864|9066|9463|9515|9572|10497|10758|25874|26286|27086|51043|54097|54795|55024|55540|56848|63941|65220|80149|81285|83786|84300|84830|90007|114899|284119|375056|406941|407024|594855	ABL1|AGER|ALOX15B|ANXA4|CACNA1D|CCR7|DPP4|EGFR|ENSA|FGR|HK1|HMGB1|ICA1|IDH2|IL4R|INHBB|ISL1|ITPR1|LRP1|NOTCH1|OXCT1|PFKFB2|POU2F2|PPP3CA|RAB3B|S100A13|CX3CL1|SOX4|SREBF1|HNF1B|PPP1R11|EZR|XBP1|KLF7|IRS2|CCN4|PER2|SYT7|PICK1|STXBP5L|NR1D1|UNC13B|TRAF3IP2|MPC2|ARFGAP3|FOXP1|ZBTB7B|FAM3B|TRPM4|BANK1|IL17RB|SPHK2|NECAB3|NADK|ZC3H12A|OR51E2|FRMD8|UQCC2|ADTRP|MIDN|C1QTNF3|CAVIN1|MIA3|MIR149|MIR29B1|CPL…	-2.578303168076885	0	38	0	0	-5.63860774575838	2.4817978116633688
1	-4.532396438292842	GO:0051223	M1	1	0	GO Biological Processes	19	regulation of protein transport	19_GO:0051179 localization	-4.532396438292842	1.6137798578303675	4.390936185692368	24367	725	1562	75	4.801536491677337	0.5409592753355752	25|177|247|288|307|776|1128|1236|1263|1803|1956|2029|2040|2064|2268|2810|3098|3146|3305|3326|3382|3418|3566|3625|3670|3708|3728|4035|4088|5019|5208|5530|6376|6659|6720|6844|6992|7323|7430|7494|8609|8660|8840|8864|9066|9463|9515|9531|9572|10055|10434|10497|25874|27086|51128|54471|54795|55024|55432|55540|58480|65220|79778|80149|81285|83786|84300|84830|90007|114899|160622|163882|406940|406941|407024	ABL1|AGER|ALOX15B|ANK3|ANXA4|CACNA1D|CHRM1|CCR7|PLK3|DPP4|EGFR|ENSA|STOM|ERBB2|FGR|SFN|HK1|HMGB1|HSPA1L|HSP90AB1|ICA1|IDH2|IL4R|INHBB|ISL1|ITPR1|JUP|LRP1|SMAD3|OXCT1|PFKFB2|PPP3CA|CX3CL1|SOX4|SREBF1|VAMP2|PPP1R11|UBE2D3|EZR|XBP1|KLF7|IRS2|CCN4|PER2|SYT7|PICK1|STXBP5L|BAG3|NR1D1|SAE1|LYPLA1|UNC13B|MPC2|FOXP1|SAR1B|MIEF1|TRPM4|BANK1|YOD1|IL17RB|RHOU|NADK|MICALL2|ZC3H12A|OR51E2|FRMD8|UQCC2|ADTRP|MID…	-2.5497501128315956	0	38	0	0	-5.63860774575838	2.4817978116633688
1	-4.493449330364624	GO:0009746	M1	1	0	GO Biological Processes	19	response to hexose	19_GO:0050896 response to stimulus	-4.493449330364624	2.2619814340588986	4.690014538070323	24367	200	1562	29	1.8565941101152368	0.341545471972582	177|1027|2029|2030|2309|3480|4035|5019|5176|5208|5530|6659|6720|6722|6844|6928|7343|7494|8609|8660|8890|8893|9572|10497|25874|54795|56652|65220|406890	AGER|CDKN1B|ENSA|SLC29A1|FOXO3|IGF1R|LRP1|OXCT1|SERPINF1|PFKFB2|PPP3CA|SOX4|SREBF1|SRF|VAMP2|HNF1B|UBTF|XBP1|KLF7|IRS2|EIF2B4|EIF2B5|NR1D1|UNC13B|MPC2|TRPM4|TWNK|NADK|MIRLET7G	-2.518735544739958	0	38	0	0	-5.63860774575838	2.4817978116633688
1	-4.486977667319822	GO:0009743	M1	1	0	GO Biological Processes	19	response to carbohydrate	19_GO:0050896 response to stimulus	-4.486977667319822	2.1610212237613005	4.640140133934162	24367	231	1562	32	2.0486555697823303	0.35842571499821285	177|677|1027|2029|2030|2309|3480|4035|4199|5019|5176|5208|5530|6659|6678|6720|6722|6844|6928|7343|7494|8609|8660|8890|8893|9572|10497|25874|54795|56652|65220|406890	AGER|ZFP36L1|CDKN1B|ENSA|SLC29A1|FOXO3|IGF1R|LRP1|ME1|OXCT1|SERPINF1|PFKFB2|PPP3CA|SOX4|SPARC|SREBF1|SRF|VAMP2|HNF1B|UBTF|XBP1|KLF7|IRS2|EIF2B4|EIF2B5|NR1D1|UNC13B|MPC2|TRPM4|TWNK|NADK|MIRLET7G	-2.5161764710582064	0	38	0	0	-5.63860774575838	2.4817978116633688
1	-4.473865467695543	GO:0001678	M1	1	0	GO Biological Processes	19	cellular glucose homeostasis	19_GO:0065007 biological regulation	-4.473865467695543	2.4794498477923534	4.77260084269104	24367	151	1562	24	1.5364916773367479	0.3112162348789158	177|2030|2309|3098|3171|3480|4035|5019|5176|5530|6659|6722|7343|7494|8609|8660|9572|10497|25874|54795|56652|64710|65220|406890	AGER|SLC29A1|FOXO3|HK1|FOXA3|IGF1R|LRP1|OXCT1|SERPINF1|PPP3CA|SOX4|SRF|UBTF|XBP1|KLF7|IRS2|NR1D1|UNC13B|MPC2|TRPM4|TWNK|NUCKS1|NADK|MIRLET7G	-2.5069419264971287	0	38	0	0	-5.63860774575838	2.4817978116633688
1	-4.427104619519879	GO:0090087	M1	1	0	GO Biological Processes	19	regulation of peptide transport	19_GO:0051179 localization	-4.427104619519879	1.590980319000093	4.317155611833129	24367	755	1562	77	4.929577464788732	0.5477558759870221	25|177|247|288|307|776|1128|1236|1263|1803|1956|2029|2040|2064|2268|2810|3098|3146|3305|3326|3382|3418|3566|3625|3670|3708|3728|4035|4088|5019|5208|5530|6376|6659|6720|6844|6992|7323|7349|7430|7494|8609|8660|8840|8864|9066|9463|9515|9531|9572|10055|10434|10497|23178|25874|27086|51128|54471|54795|55024|55432|55540|58480|65220|79778|80149|81285|83786|84300|84830|90007|114899|160622|163882|406940|40…	ABL1|AGER|ALOX15B|ANK3|ANXA4|CACNA1D|CHRM1|CCR7|PLK3|DPP4|EGFR|ENSA|STOM|ERBB2|FGR|SFN|HK1|HMGB1|HSPA1L|HSP90AB1|ICA1|IDH2|IL4R|INHBB|ISL1|ITPR1|JUP|LRP1|SMAD3|OXCT1|PFKFB2|PPP3CA|CX3CL1|SOX4|SREBF1|VAMP2|PPP1R11|UBE2D3|UCN|EZR|XBP1|KLF7|IRS2|CCN4|PER2|SYT7|PICK1|STXBP5L|BAG3|NR1D1|SAE1|LYPLA1|UNC13B|PASK|MPC2|FOXP1|SAR1B|MIEF1|TRPM4|BANK1|YOD1|IL17RB|RHOU|NADK|MICALL2|ZC3H12A|OR51E2|FRMD8|UQCC2|…	-2.4640244174032255	0	38	0	0	-5.63860774575838	2.4817978116633688
1	-4.167868651307668	GO:0046879	M1	1	0	GO Biological Processes	19	hormone secretion	19_GO:0023052 signaling	-4.167868651307668	1.9253006531710397	4.332887741824831	24367	316	1562	39	2.496798975672215	0.3947850615732865	776|1803|1956|2029|3382|3625|3670|3708|4035|4824|5019|5208|5530|6659|6720|6844|6926|6928|7349|8425|8609|8660|8864|9066|9463|9515|9572|23178|25874|54097|54795|64855|65220|80736|84300|90007|114899|283849|594855	CACNA1D|DPP4|EGFR|ENSA|ICA1|INHBB|ISL1|ITPR1|LRP1|NKX3-1|OXCT1|PFKFB2|PPP3CA|SOX4|SREBF1|VAMP2|TBX3|HNF1B|UCN|LTBP4|KLF7|IRS2|PER2|SYT7|PICK1|STXBP5L|NR1D1|PASK|MPC2|FAM3B|TRPM4|NIBAN2|NADK|SLC44A4|UQCC2|MIDN|C1QTNF3|EXOC3L1|CPLX3	-2.28333149603209	0	38	0	0	-5.63860774575838	2.4817978116633688
1	-4.107790736896364	GO:0070201	M1	1	0	GO Biological Processes	19	regulation of establishment of protein localization	19_GO:0051179 localization	-4.107790736896364	1.5559457782967232	4.108172701542099	24367	772	1562	77	4.929577464788732	0.5477558759870221	25|177|247|288|307|776|1128|1236|1263|1803|1956|2029|2040|2064|2268|2810|3098|3146|3305|3326|3382|3418|3566|3625|3670|3708|3728|4035|4088|5019|5208|5530|6376|6659|6720|6844|6992|7323|7430|7494|7534|8609|8660|8840|8864|9066|9463|9515|9531|9572|10055|10434|10497|25874|27086|27113|51128|54471|54795|55024|55432|55540|58480|65220|79778|80149|81285|83786|84300|84830|90007|114899|160622|163882|406940|40…	ABL1|AGER|ALOX15B|ANK3|ANXA4|CACNA1D|CHRM1|CCR7|PLK3|DPP4|EGFR|ENSA|STOM|ERBB2|FGR|SFN|HK1|HMGB1|HSPA1L|HSP90AB1|ICA1|IDH2|IL4R|INHBB|ISL1|ITPR1|JUP|LRP1|SMAD3|OXCT1|PFKFB2|PPP3CA|CX3CL1|SOX4|SREBF1|VAMP2|PPP1R11|UBE2D3|EZR|XBP1|YWHAZ|KLF7|IRS2|CCN4|PER2|SYT7|PICK1|STXBP5L|BAG3|NR1D1|SAE1|LYPLA1|UNC13B|MPC2|FOXP1|BBC3|SAR1B|MIEF1|TRPM4|BANK1|YOD1|IL17RB|RHOU|NADK|MICALL2|ZC3H12A|OR51E2|FRMD8|UQCC…	-2.2434396779230643	0	38	0	0	-5.63860774575838	2.4817978116633688
1	-4.081897267709186	GO:0030072	M1	1	0	GO Biological Processes	19	peptide hormone secretion	19_GO:0023052 signaling	-4.081897267709186	2.0347659076991595	4.329974516268743	24367	253	1562	33	2.112676056338028	0.3638640660854087	776|1803|1956|2029|3382|3625|3670|3708|4035|5019|5208|5530|6659|6720|6928|7349|8425|8609|8660|8864|9066|9463|9515|9572|23178|25874|54097|54795|65220|84300|90007|283849|594855	CACNA1D|DPP4|EGFR|ENSA|ICA1|INHBB|ISL1|ITPR1|LRP1|OXCT1|PFKFB2|PPP3CA|SOX4|SREBF1|HNF1B|UCN|LTBP4|KLF7|IRS2|PER2|SYT7|PICK1|STXBP5L|NR1D1|PASK|MPC2|FAM3B|TRPM4|NADK|UQCC2|MIDN|EXOC3L1|CPLX3	-2.226684197385317	0	38	0	0	-5.63860774575838	2.4817978116633688
1	-3.999384647736329	GO:0071333	M1	1	0	GO Biological Processes	19	cellular response to glucose stimulus	19_GO:0050896 response to stimulus	-3.999384647736329	2.4817978116633688	4.467576512738674	24367	132	1562	21	1.3444302176696543	0.29139991611511556	177|2030|2309|3480|4035|5019|5176|5530|6659|6722|7343|7494|8609|8660|9572|10497|25874|54795|56652|65220|406890	AGER|SLC29A1|FOXO3|IGF1R|LRP1|OXCT1|SERPINF1|PPP3CA|SOX4|SRF|UBTF|XBP1|KLF7|IRS2|NR1D1|UNC13B|MPC2|TRPM4|TWNK|NADK|MIRLET7G	-2.1645784277733386	0	38	0	0	-5.63860774575838	2.4817978116633688
1	-3.9388808895533676	GO:0071322	M1	1	0	GO Biological Processes	19	cellular response to carbohydrate stimulus	19_GO:0050896 response to stimulus	-3.9388808895533676	2.3999803013887515	4.39424847989826	24367	143	1562	22	1.408450704225352	0.29816053328431674	177|677|2030|2309|3480|4035|5019|5176|5530|6659|6722|7343|7494|8609|8660|9572|10497|25874|54795|56652|65220|406890	AGER|ZFP36L1|SLC29A1|FOXO3|IGF1R|LRP1|OXCT1|SERPINF1|PPP3CA|SOX4|SRF|UBTF|XBP1|KLF7|IRS2|NR1D1|UNC13B|MPC2|TRPM4|TWNK|NADK|MIRLET7G	-2.122201950228024	0	38	0	0	-5.63860774575838	2.4817978116633688
1	-3.9339129294355377	GO:0009914	M1	1	0	GO Biological Processes	19	hormone transport	19_GO:0051179 localization	-3.9339129294355377	1.8777623654384215	4.162677155010825	24367	324	1562	39	2.496798975672215	0.3947850615732865	776|1803|1956|2029|3382|3625|3670|3708|4035|4824|5019|5208|5530|6659|6720|6844|6926|6928|7349|8425|8609|8660|8864|9066|9463|9515|9572|23178|25874|54097|54795|64855|65220|80736|84300|90007|114899|283849|594855	CACNA1D|DPP4|EGFR|ENSA|ICA1|INHBB|ISL1|ITPR1|LRP1|NKX3-1|OXCT1|PFKFB2|PPP3CA|SOX4|SREBF1|VAMP2|TBX3|HNF1B|UCN|LTBP4|KLF7|IRS2|PER2|SYT7|PICK1|STXBP5L|NR1D1|PASK|MPC2|FAM3B|TRPM4|NIBAN2|NADK|SLC44A4|UQCC2|MIDN|C1QTNF3|EXOC3L1|CPLX3	-2.1185975531829424	0	38	0	0	-5.63860774575838	2.4817978116633688
1	-3.9039486803994174	GO:0071331	M1	1	0	GO Biological Processes	19	cellular response to hexose stimulus	19_GO:0050896 response to stimulus	-3.9039486803994174	2.4447560532803334	4.388952970388984	24367	134	1562	21	1.3444302176696543	0.29139991611511556	177|2030|2309|3480|4035|5019|5176|5530|6659|6722|7343|7494|8609|8660|9572|10497|25874|54795|56652|65220|406890	AGER|SLC29A1|FOXO3|IGF1R|LRP1|OXCT1|SERPINF1|PPP3CA|SOX4|SRF|UBTF|XBP1|KLF7|IRS2|NR1D1|UNC13B|MPC2|TRPM4|TWNK|NADK|MIRLET7G	-2.09806022115758	0	38	0	0	-5.63860774575838	2.4817978116633688
1	-3.8571227436821056	GO:0071326	M1	1	0	GO Biological Processes	19	cellular response to monosaccharide stimulus	19_GO:0050896 response to stimulus	-3.8571227436821056	2.4266467491819608	4.3501707270326815	24367	135	1562	21	1.3444302176696543	0.29139991611511556	177|2030|2309|3480|4035|5019|5176|5530|6659|6722|7343|7494|8609|8660|9572|10497|25874|54795|56652|65220|406890	AGER|SLC29A1|FOXO3|IGF1R|LRP1|OXCT1|SERPINF1|PPP3CA|SOX4|SRF|UBTF|XBP1|KLF7|IRS2|NR1D1|UNC13B|MPC2|TRPM4|TWNK|NADK|MIRLET7G	-2.0591547680763655	0	38	0	0	-5.63860774575838	2.4817978116633688
1	-3.79051411218299	GO:0030073	M1	1	0	GO Biological Processes	19	insulin secretion	19_GO:0023052 signaling	-3.79051411218299	2.099982763715158	4.169612221475086	24367	208	1562	28	1.792573623559539	0.33571453996393463	776|1803|2029|3382|3625|3670|3708|4035|5019|5208|5530|6659|6720|6928|8609|8660|8864|9066|9463|9515|9572|25874|54097|54795|65220|84300|90007|594855	CACNA1D|DPP4|ENSA|ICA1|INHBB|ISL1|ITPR1|LRP1|OXCT1|PFKFB2|PPP3CA|SOX4|SREBF1|HNF1B|KLF7|IRS2|PER2|SYT7|PICK1|STXBP5L|NR1D1|MPC2|FAM3B|TRPM4|NADK|UQCC2|MIDN|CPLX3	-2.0142334798323933	0	38	0	0	-5.63860774575838	2.4817978116633688
1	-3.7777465461676374	GO:0050796	M1	1	0	GO Biological Processes	19	regulation of insulin secretion	19_GO:0023052 signaling	-3.7777465461676374	2.2033717456252666	4.205194674491297	24367	177	1562	25	1.6005121638924455	0.31753046090026865	776|1803|2029|3382|3625|3670|3708|4035|5019|5208|5530|6659|6720|8609|8660|8864|9066|9463|9515|9572|25874|54795|65220|84300|90007	CACNA1D|DPP4|ENSA|ICA1|INHBB|ISL1|ITPR1|LRP1|OXCT1|PFKFB2|PPP3CA|SOX4|SREBF1|KLF7|IRS2|PER2|SYT7|PICK1|STXBP5L|NR1D1|MPC2|TRPM4|NADK|UQCC2|MIDN	-2.0063063358959248	0	38	0	0	-5.63860774575838	2.4817978116633688
1	-3.7549032353406133	GO:0090276	M1	1	0	GO Biological Processes	19	regulation of peptide hormone secretion	19_GO:0023052 signaling	-3.7549032353406133	2.0899349992954686	4.141530362345323	24367	209	1562	28	1.792573623559539	0.33571453996393463	776|1803|1956|2029|3382|3625|3670|3708|4035|5019|5208|5530|6659|6720|7349|8609|8660|8864|9066|9463|9515|9572|23178|25874|54795|65220|84300|90007	CACNA1D|DPP4|EGFR|ENSA|ICA1|INHBB|ISL1|ITPR1|LRP1|OXCT1|PFKFB2|PPP3CA|SOX4|SREBF1|UCN|KLF7|IRS2|PER2|SYT7|PICK1|STXBP5L|NR1D1|PASK|MPC2|TRPM4|NADK|UQCC2|MIDN	-1.9896802026747114	0	38	0	0	-5.63860774575838	2.4817978116633688
1	-3.6286983222039577	GO:0010817	M1	1	0	GO Biological Processes	19	regulation of hormone levels	19_GO:0065007 biological regulation	-3.6286983222039577	1.626802289954387	3.8439107244532704	24367	537	1562	56	3.585147247119078	0.47041910913397317	220|476|587|776|1508|1609|1803|1889|1956|2029|2784|3169|3249|3382|3625|3670|3708|4035|4824|5019|5208|5530|5959|6659|6720|6844|6926|6928|7349|8425|8609|8660|8864|9066|9249|9463|9515|9572|10269|23178|25874|25976|51109|51171|54097|54795|64855|65220|80736|84300|84909|90007|114899|145226|283849|594855	ALDH1A3|ATP1A1|BCAT2|CACNA1D|CTSB|DGKQ|DPP4|ECE1|EGFR|ENSA|GNB3|FOXA1|HPN|ICA1|INHBB|ISL1|ITPR1|LRP1|NKX3-1|OXCT1|PFKFB2|PPP3CA|RDH5|SOX4|SREBF1|VAMP2|TBX3|HNF1B|UCN|LTBP4|KLF7|IRS2|PER2|SYT7|DHRS3|PICK1|STXBP5L|NR1D1|ZMPSTE24|PASK|MPC2|TIPARP|RDH11|HSD17B14|FAM3B|TRPM4|NIBAN2|NADK|SLC44A4|UQCC2|AOPEP|MIDN|C1QTNF3|RDH12|EXOC3L1|CPLX3	-1.8984239884883887	0	38	0	0	-5.63860774575838	2.4817978116633688
1	-3.5525648990570593	GO:0050708	M1	1	0	GO Biological Processes	19	regulation of protein secretion	19_GO:0051179 localization	-3.5525648990570593	1.648766955019102	3.804671617568587	24367	492	1562	52	3.329065300896287	0.45390879852988153	25|177|247|307|776|1236|1803|1956|2029|2268|3098|3146|3382|3418|3566|3625|3670|3708|4035|5019|5208|5530|6376|6659|6720|6992|7430|7494|8609|8660|8840|8864|9066|9463|9515|9572|10497|25874|27086|54795|55024|55540|65220|80149|81285|83786|84300|84830|90007|114899|406941|407024	ABL1|AGER|ALOX15B|ANXA4|CACNA1D|CCR7|DPP4|EGFR|ENSA|FGR|HK1|HMGB1|ICA1|IDH2|IL4R|INHBB|ISL1|ITPR1|LRP1|OXCT1|PFKFB2|PPP3CA|CX3CL1|SOX4|SREBF1|PPP1R11|EZR|XBP1|KLF7|IRS2|CCN4|PER2|SYT7|PICK1|STXBP5L|NR1D1|UNC13B|MPC2|FOXP1|TRPM4|BANK1|IL17RB|NADK|ZC3H12A|OR51E2|FRMD8|UQCC2|ADTRP|MIDN|C1QTNF3|MIR149|MIR29B1	-1.8409138629619515	0	38	0	0	-5.63860774575838	2.4817978116633688
1	-3.4766488015904367	GO:0002791	M1	1	0	GO Biological Processes	19	regulation of peptide secretion	19_GO:0051179 localization	-3.4766488015904367	1.6199867034374078	3.7401133801293835	24367	520	1562	54	3.4571062740076823	0.4622490277365614	25|177|247|307|776|1236|1803|1956|2029|2268|3098|3146|3382|3418|3566|3625|3670|3708|4035|5019|5208|5530|6376|6659|6720|6992|7349|7430|7494|8609|8660|8840|8864|9066|9463|9515|9572|10497|23178|25874|27086|54795|55024|55540|65220|80149|81285|83786|84300|84830|90007|114899|406941|407024	ABL1|AGER|ALOX15B|ANXA4|CACNA1D|CCR7|DPP4|EGFR|ENSA|FGR|HK1|HMGB1|ICA1|IDH2|IL4R|INHBB|ISL1|ITPR1|LRP1|OXCT1|PFKFB2|PPP3CA|CX3CL1|SOX4|SREBF1|PPP1R11|UCN|EZR|XBP1|KLF7|IRS2|CCN4|PER2|SYT7|PICK1|STXBP5L|NR1D1|UNC13B|PASK|MPC2|FOXP1|TRPM4|BANK1|IL17RB|NADK|ZC3H12A|OR51E2|FRMD8|UQCC2|ADTRP|MIDN|C1QTNF3|MIR149|MIR29B1	-1.7828551932423342	0	38	0	0	-5.63860774575838	2.4817978116633688
1	-3.1655462646516184	GO:1903530	M1	1	0	GO Biological Processes	19	regulation of secretion by cell	19_GO:0051179 localization	-3.1655462646516184	1.4656250360475713	3.4522358570342018	24367	777	1562	73	4.673495518565941	0.5340565361451166	25|177|247|307|488|776|1236|1731|1803|1956|2029|2268|2294|2624|2917|3098|3146|3382|3418|3566|3625|3670|3708|4035|4824|4851|5019|5208|5530|5865|6376|6382|6385|6659|6720|6844|6992|7132|7349|7430|7494|8609|8660|8840|8864|9066|9146|9463|9515|9572|10497|23178|23413|25874|25953|27086|54795|55024|55503|55540|56848|65220|80149|81285|83786|84300|84830|90007|114899|255057|406941|407024|594855	ABL1|AGER|ALOX15B|ANXA4|ATP2A2|CACNA1D|CCR7|SEPTIN1|DPP4|EGFR|ENSA|FGR|FOXF1|GATA2|GRM7|HK1|HMGB1|ICA1|IDH2|IL4R|INHBB|ISL1|ITPR1|LRP1|NKX3-1|NOTCH1|OXCT1|PFKFB2|PPP3CA|RAB3B|CX3CL1|SDC1|SDC4|SOX4|SREBF1|VAMP2|PPP1R11|TNFRSF1A|UCN|EZR|XBP1|KLF7|IRS2|CCN4|PER2|SYT7|HGS|PICK1|STXBP5L|NR1D1|UNC13B|PASK|NCS1|MPC2|PNKD|FOXP1|TRPM4|BANK1|TRPV6|IL17RB|SPHK2|NADK|ZC3H12A|OR51E2|FRMD8|UQCC2|ADTRP|MIDN|C1Q…	-1.5628526312559508	0	38	0	0	-5.63860774575838	2.4817978116633688
1	-2.940527314385099	GO:0046883	M1	1	0	GO Biological Processes	19	regulation of hormone secretion	19_GO:0023052 signaling	-2.940527314385099	1.7977547610774485	3.443282387770483	24367	269	1562	31	1.9846350832266326	0.3528961317999472	776|1803|1956|2029|3382|3625|3670|3708|4035|4824|5019|5208|5530|6659|6720|6844|7349|8609|8660|8864|9066|9463|9515|9572|23178|25874|54795|65220|84300|90007|114899	CACNA1D|DPP4|EGFR|ENSA|ICA1|INHBB|ISL1|ITPR1|LRP1|NKX3-1|OXCT1|PFKFB2|PPP3CA|SOX4|SREBF1|VAMP2|UCN|KLF7|IRS2|PER2|SYT7|PICK1|STXBP5L|NR1D1|PASK|MPC2|TRPM4|NADK|UQCC2|MIDN|C1QTNF3	-1.404113016605506	0	38	0	0	-5.63860774575838	2.4817978116633688
1	-2.3708182462490077	GO:0023061	M1	1	0	GO Biological Processes	19	signal release	19_GO:0023052 signaling	-2.3708182462490077	1.5031996534394219	2.873541142158199	24367	467	1562	45	2.880921895006402	0.423231031594662	488|776|1803|1956|2029|3382|3625|3670|3708|4035|4824|5019|5208|5530|6659|6720|6844|6926|6928|7349|8425|8541|8609|8660|8864|9066|9463|9515|9572|10497|23178|23413|25874|25953|54097|54795|64855|65220|80736|84300|90007|114899|283849|415117|594855	ATP2A2|CACNA1D|DPP4|EGFR|ENSA|ICA1|INHBB|ISL1|ITPR1|LRP1|NKX3-1|OXCT1|PFKFB2|PPP3CA|SOX4|SREBF1|VAMP2|TBX3|HNF1B|UCN|LTBP4|PPFIA3|KLF7|IRS2|PER2|SYT7|PICK1|STXBP5L|NR1D1|UNC13B|PASK|NCS1|MPC2|PNKD|FAM3B|TRPM4|NIBAN2|NADK|SLC44A4|UQCC2|MIDN|C1QTNF3|EXOC3L1|STX19|CPLX3	-1.0035352222551432	0	38	0	0	-5.63860774575838	2.4817978116633688
1	-5.631308291874862	M285	M1	1	0	Canonical Pathways	11	PID HNF3A PATHWAY		-5.631308291874862	4.609053078803399	6.270882078156465	24367	44	1562	13	0.8322663252240717	0.22986658336957838	354|1027|1051|2353|3169|3171|4782|4824|6667|7494|8204|80781|729238	KLK3|CDKN1B|CEBPB|FOS|FOXA1|FOXA3|NFIC|NKX3-1|SP1|XBP1|NRIP1|COL18A1|SFTPA2	-3.333486636237386	0	39	1	1	-5.631308291874862	4.609053078803399
1	-2.634549639136028	M200	M1	1	0	Canonical Pathways	11	PID ERA GENOMIC PATHWAY		-2.634549639136028	2.681227992957746	3.5245546790752234	24367	64	1562	11	0.704225352112676	0.21158296421416498	595|1051|7494|8125|8204|9612|9687|10521|11331|80781|84458	CCND1|CEBPB|XBP1|ANP32A|NRIP1|NCOR2|GREB1|DDX17|PHB2|COL18A1|LCOR	-1.1823213941637505	0	39	0	0	-5.631308291874862	4.609053078803399
1	-5.631308291874862	GO:0045746	M1	1	0	GO Biological Processes	19	negative regulation of Notch signaling pathway	19_GO:0048519 negative regulation of biological process	-5.631308291874862	4.609053078803399	6.270882078156465	24367	44	1562	13	0.8322663252240717	0.22986658336957838	207|604|1745|1746|1956|2624|3955|4323|9139|23493|51341|64855|92714	AKT1|BCL6|DLX1|DLX2|EGFR|GATA2|LFNG|MMP14|CBFA2T2|HEY2|ZBTB7A|NIBAN2|ARRDC1	-3.333486636237386	0	40	1	1	-5.631308291874862	4.609053078803399
1	-5.430113647818653	GO:0008593	M1	1	0	GO Biological Processes	19	regulation of Notch signaling pathway	19_GO:0023052 signaling	-5.430113647818653	3.0616571134538755	5.593459834304839	24367	107	1562	21	1.3444302176696543	0.29139991611511556	207|604|1745|1746|1956|1999|2624|3955|4323|4851|4855|5986|9139|22848|23493|51341|55534|55897|64855|92714|406994	AKT1|BCL6|DLX1|DLX2|EGFR|ELF3|GATA2|LFNG|MMP14|NOTCH1|NOTCH4|RFNG|CBFA2T2|AAK1|HEY2|ZBTB7A|MAML3|MESP1|NIBAN2|ARRDC1|MIR212	-3.21137813362644	0	40	0	0	-5.631308291874862	4.609053078803399
1	-5.3226954893884475	GO:0007219	M1	1	0	GO Biological Processes	19	Notch signaling pathway	19_GO:0023052 signaling	-5.3226954893884475	2.4502416689571027	5.266019171266935	24367	191	1562	30	1.9206145966709347	0.3472709584609166	207|604|1027|1745|1746|1956|1999|2624|2762|3169|3955|4323|4851|4855|5087|5986|6928|8470|9139|22848|23286|23493|51341|55534|55897|64855|84667|92714|145873|406994	AKT1|BCL6|CDKN1B|DLX1|DLX2|EGFR|ELF3|GATA2|GMDS|FOXA1|LFNG|MMP14|NOTCH1|NOTCH4|PBX1|RFNG|HNF1B|SORBS2|CBFA2T2|AAK1|WWC1|HEY2|ZBTB7A|MAML3|MESP1|NIBAN2|HES7|ARRDC1|MESP2|MIR212	-3.130694228443479	0	40	0	0	-5.631308291874862	4.609053078803399
1	-5.588955830322978	GO:0060322	M1	1	0	GO Biological Processes	19	head development	19_GO:0032502 developmental process	-5.588955830322978	1.671414852752881	5.001117364712026	24367	784	1562	84	5.377720870678617	0.570762347817035	25|60|220|473|567|599|801|928|1152|1277|1282|1453|1745|1746|1767|1956|2176|2309|2475|2624|2902|3337|3339|3397|3398|3670|3985|4035|4323|4851|4929|5013|5019|5194|5530|5727|5881|5914|5915|5916|6237|6310|6491|6722|6867|6926|6928|7067|7763|7832|8660|8871|8893|9231|9531|9839|10100|10458|10579|22941|23054|23135|23152|23603|25976|54768|54820|54910|56848|56949|57142|79969|79977|80279|83716|84002|84159|854…	ABL1|ACTB|ALDH1A3|RERE|B2M|BCL2L2|CALM1|CD9|CKB|COL1A1|COL4A1|CSNK1D|DLX1|DLX2|DNAH5|EGFR|FANCC|FOXO3|MTOR|GATA2|GRIN1|DNAJB1|HSPG2|ID1|ID2|ISL1|LIMK2|LRP1|MMP14|NOTCH1|NR4A2|OTX1|OXCT1|PEX13|PPP3CA|PTCH1|RAC3|RARA|RARB|RARG|RRAS|ATXN1|STIL|SRF|TACC1|TBX3|HNF1B|THRA|ZFAND5|BTG2|IRS2|SYNJ2|EIF2B5|DLG5|BAG3|ZEB2|TSPAN2|BAIAP2|TACC2|SHANK2|NCOA6|KDM6B|CIC|CORO1C|TIPARP|HYDIN|NDE1|SEMA4C|SPHK2|XAB2|R…	-3.3221651957154132	0	41	1	1	-5.588955830322978	1.8827431674687625
1	-4.2205088598477145	GO:0007420	M1	1	0	GO Biological Processes	19	brain development	19_GO:0032502 developmental process	-4.2205088598477145	1.5789344088083894	4.188523564408347	24367	741	1562	75	4.801536491677337	0.5409592753355752	25|60|220|473|567|599|801|928|1152|1282|1453|1745|1746|1767|1956|2176|2309|2475|2624|2902|3337|3339|3397|3398|3670|4035|4851|4929|5013|5019|5194|5530|5727|5881|5914|5915|6310|6491|6722|6867|6926|6928|7067|7832|8660|8871|8893|9231|9531|9839|10100|10458|10579|22941|23054|23135|23152|23603|54768|54820|54910|56848|56949|57142|79969|79977|80279|84002|85458|90780|91584|113246|153090|200894|317762	ABL1|ACTB|ALDH1A3|RERE|B2M|BCL2L2|CALM1|CD9|CKB|COL4A1|CSNK1D|DLX1|DLX2|DNAH5|EGFR|FANCC|FOXO3|MTOR|GATA2|GRIN1|DNAJB1|HSPG2|ID1|ID2|ISL1|LRP1|NOTCH1|NR4A2|OTX1|OXCT1|PEX13|PPP3CA|PTCH1|RAC3|RARA|RARB|ATXN1|STIL|SRF|TACC1|TBX3|HNF1B|THRA|BTG2|IRS2|SYNJ2|EIF2B5|DLG5|BAG3|ZEB2|TSPAN2|BAIAP2|TACC2|SHANK2|NCOA6|KDM6B|CIC|CORO1C|HYDIN|NDE1|SEMA4C|SPHK2|XAB2|RTN4|ATAT1|GRHL2|CDK5RAP3|B3GNT5|DIXDC1|PYGO…	-2.3130225065011683	0	41	0	0	-5.588955830322978	1.8827431674687625
1	-2.576948899447753	GO:0021537	M1	1	0	GO Biological Processes	19	telencephalon development	19_GO:0032502 developmental process	-2.576948899447753	1.739985718506845	3.139467738244983	24367	260	1562	29	1.8565941101152368	0.341545471972582	220|1745|1746|1767|1956|2902|3398|4035|5194|5914|5915|6722|6867|7832|8893|9839|10579|23135|23603|54820|56949|57142|79969|85458|91584|113246|153090|200894|317762	ALDH1A3|DLX1|DLX2|DNAH5|EGFR|GRIN1|ID2|LRP1|PEX13|RARA|RARB|SRF|TACC1|BTG2|EIF2B5|ZEB2|TACC2|KDM6B|CORO1C|NDE1|XAB2|RTN4|ATAT1|DIXDC1|PLXNA4|C12orf57|DAB2IP|ARL13B|CCDC85C	-1.1547368790435861	0	41	0	0	-5.588955830322978	1.8827431674687625
1	-2.4137817011698104	GO:0030900	M1	1	0	GO Biological Processes	19	forebrain development	19_GO:0032502 developmental process	-2.4137817011698104	1.563997445763621	2.9346955688183973	24367	389	1562	39	2.496798975672215	0.3947850615732865	220|567|1745|1746|1767|1956|2624|2902|3337|3398|3670|4035|4851|4929|5013|5194|5881|5914|5915|6491|6722|6867|6926|7832|8893|9839|10579|23135|23603|54820|56949|57142|79969|85458|91584|113246|153090|200894|317762	ALDH1A3|B2M|DLX1|DLX2|DNAH5|EGFR|GATA2|GRIN1|DNAJB1|ID2|ISL1|LRP1|NOTCH1|NR4A2|OTX1|PEX13|RAC3|RARA|RARB|STIL|SRF|TACC1|TBX3|BTG2|EIF2B5|ZEB2|TACC2|KDM6B|CORO1C|NDE1|XAB2|RTN4|ATAT1|DIXDC1|PLXNA4|C12orf57|DAB2IP|ARL13B|CCDC85C	-1.0356898855656038	0	41	0	0	-5.588955830322978	1.8827431674687625
1	-2.408305382570006	GO:0021543	M1	1	0	GO Biological Processes	19	pallium development	19_GO:0032502 developmental process	-2.408305382570006	1.8827431674687625	3.058311533950389	24367	174	1562	21	1.3444302176696543	0.29139991611511556	1745|1746|1956|2902|4035|5194|5914|6722|6867|7832|8893|9839|10579|23135|54820|56949|57142|79969|85458|153090|317762	DLX1|DLX2|EGFR|GRIN1|LRP1|PEX13|RARA|SRF|TACC1|BTG2|EIF2B5|ZEB2|TACC2|KDM6B|NDE1|XAB2|RTN4|ATAT1|DIXDC1|DAB2IP|CCDC85C	-1.0307107558946325	0	41	0	0	-5.588955830322978	1.8827431674687625
1	-5.58819281154177	GO:0070848	M1	1	0	GO Biological Processes	19	response to growth factor	19_GO:0050896 response to stimulus	-5.58819281154177	1.695638256415966	5.015323039378976	24367	736	1562	80	5.121638924455826	0.5577602383331758	25|207|658|677|678|860|967|1277|1284|1655|1745|1915|1956|1969|2064|2257|2309|2353|2817|2889|3164|3303|3315|3326|3397|3611|3675|3987|4054|4088|4092|4176|4212|4681|4851|4920|5155|5430|5641|6464|6678|6794|7050|7316|7323|7538|8425|8837|9146|9158|9518|9592|10140|10370|10458|23111|23625|26509|51341|51741|54845|55198|56937|57530|57556|64855|79812|80004|90993|92154|153090|199731|283149|283375|406890|4069…	ABL1|AKT1|BMPR1B|ZFP36L1|ZFP36L2|RUNX2|CD63|COL1A1|COL4A2|DDX5|DLX1|EEF1A1|EGFR|EPHA2|ERBB2|FGF12|FOXO3|FOS|GPC1|RAPGEF1|NR4A1|HSPA1A|HSPB1|HSP90AB1|ID1|ILK|ITGA3|LIMS1|LTBP3|SMAD3|SMAD7|MCM7|MEIS2|NBL1|NOTCH1|ROR2|PDGFB|POLR2A|LGMN|SHC1|SPARC|STK11|TGIF1|UBC|UBE2D3|ZFP36|LTBP4|CFLAR|HGS|FIBP|GDF15|IER2|TOB1|CITED2|BAIAP2|SPART|FAM89B|MYOF|ZBTB7A|WWOX|ESRP1|APPL2|PMEPA1|CGN|SEMA6A|NIBAN2|MMRN2|ES…	-3.3221651957154132	0	42	1	1	-5.58819281154177	2.321409517712335
1	-5.45589469389894	GO:0071363	M1	1	0	GO Biological Processes	19	cellular response to growth factor stimulus	19_GO:0050896 response to stimulus	-5.45589469389894	1.7014024657862186	4.949606661183494	24367	706	1562	77	4.929577464788732	0.5477558759870221	25|207|658|677|678|860|967|1277|1284|1655|1745|1915|1956|2064|2257|2309|2353|2817|2889|3164|3303|3315|3326|3397|3611|3675|3987|4054|4088|4092|4176|4681|4851|4920|5155|5430|5641|6464|6678|6794|7050|7316|7323|7538|8425|8837|9146|9158|9518|10140|10370|10458|23111|23625|26509|51341|51741|54845|55198|56937|57530|57556|64855|79812|80004|90993|92154|153090|199731|283149|283375|406890|406991|406994|40701…	ABL1|AKT1|BMPR1B|ZFP36L1|ZFP36L2|RUNX2|CD63|COL1A1|COL4A2|DDX5|DLX1|EEF1A1|EGFR|ERBB2|FGF12|FOXO3|FOS|GPC1|RAPGEF1|NR4A1|HSPA1A|HSPB1|HSP90AB1|ID1|ILK|ITGA3|LIMS1|LTBP3|SMAD3|SMAD7|MCM7|NBL1|NOTCH1|ROR2|PDGFB|POLR2A|LGMN|SHC1|SPARC|STK11|TGIF1|UBC|UBE2D3|ZFP36|LTBP4|CFLAR|HGS|FIBP|GDF15|TOB1|CITED2|BAIAP2|SPART|FAM89B|MYOF|ZBTB7A|WWOX|ESRP1|APPL2|PMEPA1|CGN|SEMA6A|NIBAN2|MMRN2|ESRP2|CREB3L1|MTSS2…	-3.2266937460285616	0	42	0	0	-5.58819281154177	2.321409517712335
1	-4.146932625133299	GO:0090288	M1	1	0	GO Biological Processes	19	negative regulation of cellular response to growth factor stimulus	19_GO:0048519 negative regulation of biological process	-4.146932625133299	2.321409517712335	4.497912038406999	24367	168	1562	25	1.6005121638924455	0.31753046090026865	25|1745|2817|3303|4088|4092|4681|4851|7316|8837|9146|10140|23111|23625|51341|56937|57556|64855|79812|90993|153090|199731|283149|406890|407024	ABL1|DLX1|GPC1|HSPA1A|SMAD3|SMAD7|NBL1|NOTCH1|UBC|CFLAR|HGS|TOB1|SPART|FAM89B|ZBTB7A|PMEPA1|SEMA6A|NIBAN2|MMRN2|CREB3L1|DAB2IP|CADM4|BCL9L|MIRLET7G|MIR29B1	-2.267159259653786	0	42	0	0	-5.58819281154177	2.321409517712335
1	-3.921923479512927	GO:0071560	M1	1	0	GO Biological Processes	19	cellular response to transforming growth factor beta stimulus	19_GO:0050896 response to stimulus	-3.921923479512927	2.0210360432747385	4.22103054187656	24367	247	1562	32	2.0486555697823303	0.35842571499821285	677|678|1277|1284|1745|2353|3303|3326|3397|3675|3987|4054|4088|4092|6794|7316|8425|8837|9518|10370|23625|51341|51741|55198|56937|57530|283149|406890|406991|406994|407024|407030	ZFP36L1|ZFP36L2|COL1A1|COL4A2|DLX1|FOS|HSPA1A|HSP90AB1|ID1|ITGA3|LIMS1|LTBP3|SMAD3|SMAD7|STK11|UBC|LTBP4|CFLAR|GDF15|CITED2|FAM89B|ZBTB7A|WWOX|APPL2|PMEPA1|CGN|BCL9L|MIRLET7G|MIR21|MIR212|MIR29B1|MIR30B	-2.111687127567535	0	42	0	0	-5.58819281154177	2.321409517712335
1	-3.727548729176868	GO:0071559	M1	1	0	GO Biological Processes	19	response to transforming growth factor beta	19_GO:0050896 response to stimulus	-3.727548729176868	1.9731063347385787	4.071960237274012	24367	253	1562	32	2.0486555697823303	0.35842571499821285	677|678|1277|1284|1745|2353|3303|3326|3397|3675|3987|4054|4088|4092|6794|7316|8425|8837|9518|10370|23625|51341|51741|55198|56937|57530|283149|406890|406991|406994|407024|407030	ZFP36L1|ZFP36L2|COL1A1|COL4A2|DLX1|FOS|HSPA1A|HSP90AB1|ID1|ITGA3|LIMS1|LTBP3|SMAD3|SMAD7|STK11|UBC|LTBP4|CFLAR|GDF15|CITED2|FAM89B|ZBTB7A|WWOX|APPL2|PMEPA1|CGN|BCL9L|MIRLET7G|MIR21|MIR212|MIR29B1|MIR30B	-1.9695440535161475	0	42	0	0	-5.58819281154177	2.321409517712335
1	-3.4483544756902065	GO:0090287	M1	1	0	GO Biological Processes	19	regulation of cellular response to growth factor stimulus	19_GO:0050896 response to stimulus	-3.4483544756902065	1.8445794546146659	3.8261051214296917	24367	296	1562	35	2.240717029449424	0.3744829043781526	25|860|967|1745|2817|3303|3326|3611|3675|4088|4092|4681|4851|6794|7316|8425|8837|9146|10140|10370|23111|23625|26509|51341|56937|57556|64855|79812|90993|153090|199731|283149|406890|407024|407030	ABL1|RUNX2|CD63|DLX1|GPC1|HSPA1A|HSP90AB1|ILK|ITGA3|SMAD3|SMAD7|NBL1|NOTCH1|STK11|UBC|LTBP4|CFLAR|HGS|TOB1|CITED2|SPART|FAM89B|MYOF|ZBTB7A|PMEPA1|SEMA6A|NIBAN2|MMRN2|CREB3L1|DAB2IP|CADM4|BCL9L|MIRLET7G|MIR29B1|MIR30B	-1.7642115957720017	0	42	0	0	-5.58819281154177	2.321409517712335
1	-3.11179709871884	GO:1903844	M1	1	0	GO Biological Processes	19	regulation of cellular response to transforming growth factor beta stimulus	19_GO:0050896 response to stimulus	-3.11179709871884	2.3016204529711803	3.7719921633907587	24367	122	1562	18	1.1523687580025608	0.2700463777281498	1745|3303|3326|3675|4088|4092|6794|7316|8425|8837|10370|23625|51341|56937|283149|406890|407024|407030	DLX1|HSPA1A|HSP90AB1|ITGA3|SMAD3|SMAD7|STK11|UBC|LTBP4|CFLAR|CITED2|FAM89B|ZBTB7A|PMEPA1|BCL9L|MIRLET7G|MIR29B1|MIR30B	-1.5194182484356358	0	42	0	0	-5.58819281154177	2.321409517712335
1	-3.1078498649388053	GO:0007178	M1	1	0	GO Biological Processes	19	transmembrane receptor protein serine/threonine kinase signaling pathway	19_GO:0023052 signaling	-3.1078498649388053	1.7089747370844062	3.5266976770510583	24367	356	1562	39	2.496798975672215	0.3947850615732865	25|658|860|1655|1745|2353|3303|3326|3397|3611|3625|3675|4054|4088|4092|4681|4851|4920|6794|7316|7323|8425|9518|10140|10370|11030|23111|23625|51341|55198|56937|57530|283149|283375|406890|406991|406994|407024|407030	ABL1|BMPR1B|RUNX2|DDX5|DLX1|FOS|HSPA1A|HSP90AB1|ID1|ILK|INHBB|ITGA3|LTBP3|SMAD3|SMAD7|NBL1|NOTCH1|ROR2|STK11|UBC|UBE2D3|LTBP4|GDF15|TOB1|CITED2|RBPMS|SPART|FAM89B|ZBTB7A|APPL2|PMEPA1|CGN|BCL9L|SLC39A5|MIRLET7G|MIR21|MIR212|MIR29B1|MIR30B	-1.5187180913285847	0	42	0	0	-5.58819281154177	2.321409517712335
1	-2.7251407314308866	GO:0007179	M1	1	0	GO Biological Processes	19	transforming growth factor beta receptor signaling pathway	19_GO:0023052 signaling	-2.7251407314308866	1.9004920153129206	3.321178750514579	24367	197	1562	24	1.5364916773367479	0.3112162348789158	2353|3303|3326|3397|3675|4054|4088|4092|6794|7316|8425|9518|10370|23625|51341|55198|56937|57530|283149|406890|406991|406994|407024|407030	FOS|HSPA1A|HSP90AB1|ID1|ITGA3|LTBP3|SMAD3|SMAD7|STK11|UBC|LTBP4|GDF15|CITED2|FAM89B|ZBTB7A|APPL2|PMEPA1|CGN|BCL9L|MIRLET7G|MIR21|MIR212|MIR29B1|MIR30B	-1.2486439117316723	0	42	0	0	-5.58819281154177	2.321409517712335
1	-2.376271336015337	GO:0017015	M1	1	0	GO Biological Processes	19	regulation of transforming growth factor beta receptor signaling pathway	19_GO:0023052 signaling	-2.376271336015337	2.079982927870252	3.1038169716778716	24367	120	1562	16	1.0243277848911652	0.25476701097987803	3303|3326|3675|4088|4092|6794|7316|8425|10370|23625|51341|56937|283149|406890|407024|407030	HSPA1A|HSP90AB1|ITGA3|SMAD3|SMAD7|STK11|UBC|LTBP4|CITED2|FAM89B|ZBTB7A|PMEPA1|BCL9L|MIRLET7G|MIR29B1|MIR30B	-1.0055782424841617	0	42	0	0	-5.58819281154177	2.321409517712335
1	-2.2300205292191997	GO:1903845	M1	1	0	GO Biological Processes	19	negative regulation of cellular response to transforming growth factor beta stimulus	19_GO:0048519 negative regulation of biological process	-2.2300205292191997	2.2829080915649107	3.045446769786008	24367	82	1562	12	0.7682458386683739	0.2209199456953171	1745|3303|4088|4092|7316|8837|23625|51341|56937|283149|406890|407024	DLX1|HSPA1A|SMAD3|SMAD7|UBC|CFLAR|FAM89B|ZBTB7A|PMEPA1|BCL9L|MIRLET7G|MIR29B1	-0.9061107615066027	0	42	0	0	-5.58819281154177	2.321409517712335
1	-2.170161636256223	GO:0090101	M1	1	0	GO Biological Processes	19	negative regulation of transmembrane receptor protein serine/threonine kinase signaling pathway	19_GO:0048519 negative regulation of biological process	-2.170161636256223	1.9809361217811923	2.889138292223685	24367	126	1562	16	1.0243277848911652	0.25476701097987803	25|1745|3303|4088|4092|4681|4851|7316|10140|23111|23625|51341|56937|283149|406890|407024	ABL1|DLX1|HSPA1A|SMAD3|SMAD7|NBL1|NOTCH1|UBC|TOB1|SPART|FAM89B|ZBTB7A|PMEPA1|BCL9L|MIRLET7G|MIR29B1	-0.859399284769611	0	42	0	0	-5.58819281154177	2.321409517712335
1	-2.047818059646583	GO:0090092	M1	1	0	GO Biological Processes	19	regulation of transmembrane receptor protein serine/threonine kinase signaling pathway	19_GO:0023052 signaling	-2.047818059646583	1.642091785160725	2.6544499126189844	24367	247	1562	26	1.6645326504481435	0.3237134449331351	25|1745|3303|3326|3611|3625|3675|4088|4092|4681|4851|6794|7316|8425|9518|10140|10370|11030|23111|23625|51341|56937|283149|406890|407024|407030	ABL1|DLX1|HSPA1A|HSP90AB1|ILK|INHBB|ITGA3|SMAD3|SMAD7|NBL1|NOTCH1|STK11|UBC|LTBP4|GDF15|TOB1|CITED2|RBPMS|SPART|FAM89B|ZBTB7A|PMEPA1|BCL9L|MIRLET7G|MIR29B1|MIR30B	-0.7802503908521342	0	42	0	0	-5.58819281154177	2.321409517712335
1	-5.393975585909928	CORUM:642	M1	1	0	CORUM	33	CtBP complex		-5.393975585909928	7.3411162160126535	6.844760979353314	24367	17	1562	8	0.5121638924455826	0.18061297922967348	1487|6239|8535|9658|9839|10919|79813|84458	CTBP1|RREB1|CBX4|ZNF516|ZEB2|EHMT2|EHMT1|LCOR	-3.1888128789069885	0	43	1	1	-5.393975585909928	7.3411162160126535
1	-5.393975585909928	GO:2001185	M1	1	0	GO Biological Processes	19	regulation of CD8-positive, alpha-beta T cell activation	19_GO:0002376 immune system process	-5.393975585909928	7.3411162160126535	6.844760979353314	24367	17	1562	8	0.5121638924455826	0.18061297922967348	861|865|3105|3659|9479|51043|57630|64115	RUNX1|CBFB|HLA-A|IRF1|MAPK8IP1|ZBTB7B|SH3RF1|VSIR	-3.1888128789069885	0	44	1	1	-5.393975585909928	8.914212548015366
1	-3.811857094921865	GO:0036037	M1	1	0	GO Biological Processes	19	CD8-positive, alpha-beta T cell activation	19_GO:0002376 immune system process	-3.811857094921865	4.799960602777504	5.073575835086213	24367	26	1562	8	0.5121638924455826	0.18061297922967348	861|865|3105|3659|9479|51043|57630|64115	RUNX1|CBFB|HLA-A|IRF1|MAPK8IP1|ZBTB7B|SH3RF1|VSIR	-2.028045155654859	0	44	0	0	-5.393975585909928	8.914212548015366
1	-3.298243002184038	GO:0035740	M1	1	0	GO Biological Processes	19	CD8-positive, alpha-beta T cell proliferation	19_GO:0008283 cell proliferation	-3.298243002184038	8.914212548015366	5.4806956290937405	24367	7	1562	4	0.2560819462227913	0.1278769231105096	3659|9479|57630|64115	IRF1|MAPK8IP1|SH3RF1|VSIR	-1.6530789415083496	0	44	0	0	-5.393975585909928	8.914212548015366
1	-3.298243002184038	GO:2000564	M1	1	0	GO Biological Processes	19	regulation of CD8-positive, alpha-beta T cell proliferation	19_GO:0008283 cell proliferation	-3.298243002184038	8.914212548015366	5.4806956290937405	24367	7	1562	4	0.2560819462227913	0.1278769231105096	3659|9479|57630|64115	IRF1|MAPK8IP1|SH3RF1|VSIR	-1.6530789415083496	0	44	0	0	-5.393975585909928	8.914212548015366
1	-2.529577221087902	GO:0045589	M1	1	0	GO Biological Processes	19	regulation of regulatory T cell differentiation	19_GO:0002376 immune system process	-2.529577221087902	3.522551732683491	3.678018645400697	24367	31	1562	7	0.44814340588988477	0.169002322292619	604|861|865|3659|64115|406991|407030	BCL6|RUNX1|CBFB|IRF1|VSIR|MIR21|MIR30B	-1.1184196833903979	0	44	0	0	-5.393975585909928	8.914212548015366
1	-2.291616014384447	GO:0045066	M1	1	0	GO Biological Processes	19	regulatory T cell differentiation	19_GO:0002376 immune system process	-2.291616014384447	3.211738344505536	3.3774814634247825	24367	34	1562	7	0.44814340588988477	0.169002322292619	604|861|865|3659|64115|406991|407030	BCL6|RUNX1|CBFB|IRF1|VSIR|MIR21|MIR30B	-0.9529678473507706	0	44	0	0	-5.393975585909928	8.914212548015366
1	-2.1210713570662953	GO:0045590	M1	1	0	GO Biological Processes	19	negative regulation of regulatory T cell differentiation	19_GO:0022610 biological adhesion	-2.1210713570662953	6.685659411011524	3.9373934542939253	24367	7	1562	3	0.19206145966709348	0.11078019891993338	3659|406991|407030	IRF1|MIR21|MIR30B	-0.8313490754417286	0	44	0	0	-5.393975585909928	8.914212548015366
1	-5.28933928120786	GO:0033598	M1	1	0	GO Biological Processes	19	mammary gland epithelial cell proliferation	19_GO:0008283 cell proliferation	-5.28933928120786	5.571382842509602	6.334215587800625	24367	28	1562	10	0.6402048655569782	0.20180146473426705	595|1051|1969|3202|3398|6239|6778|11331|57142|90780	CCND1|CEBPB|EPHA2|HOXA5|ID2|RREB1|STAT6|PHB2|RTN4|PYGO2	-3.10695378905449	0	45	1	1	-5.28933928120786	5.571382842509602
1	-4.92946712419696	GO:0030879	M1	1	0	GO Biological Processes	19	mammary gland development	19_GO:0032502 developmental process	-4.92946712419696	2.6365980775820095	5.118844213278565	24367	142	1562	24	1.5364916773367479	0.3112162348789158	207|595|1051|1969|1999|2030|2194|2294|3202|3205|3398|4855|5727|6239|6778|6926|7494|8660|8835|9612|11331|51043|57142|90780	AKT1|CCND1|CEBPB|EPHA2|ELF3|SLC29A1|FASN|FOXF1|HOXA5|HOXA9|ID2|NOTCH4|PTCH1|RREB1|STAT6|TBX3|XBP1|IRS2|SOCS2|NCOR2|PHB2|ZBTB7B|RTN4|PYGO2	-2.853399113573478	0	45	0	0	-5.28933928120786	5.571382842509602
1	-3.8475032299815224	GO:0061180	M1	1	0	GO Biological Processes	19	mammary gland epithelium development	19_GO:0032502 developmental process	-3.8475032299815224	3.0760310905123442	4.584724403415255	24367	71	1562	14	0.8962868117797695	0.23846681525444388	207|595|1051|1969|2294|3202|3398|5727|6239|6778|6926|11331|57142|90780	AKT1|CCND1|CEBPB|EPHA2|FOXF1|HOXA5|ID2|PTCH1|RREB1|STAT6|TBX3|PHB2|RTN4|PYGO2	-2.050841404178066	0	45	0	0	-5.28933928120786	5.571382842509602
1	-3.3373551709910148	GO:0033599	M1	1	0	GO Biological Processes	19	regulation of mammary gland epithelial cell proliferation	19_GO:0008283 cell proliferation	-3.3373551709910148	5.505837162009491	4.8637144211237855	24367	17	1562	6	0.38412291933418696	0.15651604933038119	595|3202|6239|11331|57142|90780	CCND1|HOXA5|RREB1|PHB2|RTN4|PYGO2	-1.6866350283712386	0	45	0	0	-5.28933928120786	5.571382842509602
1	-3.3373551709910148	GO:0060644	M1	1	0	GO Biological Processes	19	mammary gland epithelial cell differentiation	19_GO:0032502 developmental process	-3.3373551709910148	5.505837162009491	4.8637144211237855	24367	17	1562	6	0.38412291933418696	0.15651604933038119	207|1051|2294|3202|3398|5727	AKT1|CEBPB|FOXF1|HOXA5|ID2|PTCH1	-1.6866350283712386	0	45	0	0	-5.28933928120786	5.571382842509602
1	-3.0446402900641725	GO:0060749	M1	1	0	GO Biological Processes	19	mammary gland alveolus development	19_GO:0032502 developmental process	-3.0446402900641725	4.926275355482176	4.480675622495029	24367	19	1562	6	0.38412291933418696	0.15651604933038119	595|2294|3202|3398|8835|11331	CCND1|FOXF1|HOXA5|ID2|SOCS2|PHB2	-1.4775826785738349	0	45	0	0	-5.28933928120786	5.571382842509602
1	-3.0446402900641725	GO:0061377	M1	1	0	GO Biological Processes	19	mammary gland lobule development	19_GO:0032502 developmental process	-3.0446402900641725	4.926275355482176	4.480675622495029	24367	19	1562	6	0.38412291933418696	0.15651604933038119	595|2294|3202|3398|8835|11331	CCND1|FOXF1|HOXA5|ID2|SOCS2|PHB2	-1.4775826785738349	0	45	0	0	-5.28933928120786	5.571382842509602
1	-5.2242391738474225	GO:1990845	M1	1	0	GO Biological Processes	19	adaptive thermogenesis	19_GO:0008152 metabolic process	-5.2242391738474225	2.616752715707736	5.284595030149607	24367	155	1562	26	1.6645326504481435	0.3237134449331351	153|154|468|1051|3192|3397|3480|3566|4851|4883|5925|6778|6794|7067|7090|8864|9572|9658|10400|23135|51043|55198|57561|63892|79054|79813	ADRB1|ADRB2|ATF4|CEBPB|HNRNPU|ID1|IGF1R|IL4R|NOTCH1|NPR3|RB1|STAT6|STK11|THRA|TLE3|PER2|NR1D1|ZNF516|PEMT|KDM6B|ZBTB7B|APPL2|ARRDC3|THADA|TRPM8|EHMT1	-3.0589678970196537	0	46	1	1	-5.2242391738474225	2.987209524068979
1	-4.824164465901116	GO:0106106	M1	1	0	GO Biological Processes	19	cold-induced thermogenesis	19_GO:0032501 multicellular organismal process	-4.824164465901116	2.5999786598378147	5.039634821576984	24367	144	1562	24	1.5364916773367479	0.3112162348789158	153|154|468|1051|3397|3480|3566|4851|4883|5925|6778|6794|7067|7090|8864|9572|9658|10400|23135|51043|55198|57561|79054|79813	ADRB1|ADRB2|ATF4|CEBPB|ID1|IGF1R|IL4R|NOTCH1|NPR3|RB1|STAT6|STK11|THRA|TLE3|PER2|NR1D1|ZNF516|PEMT|KDM6B|ZBTB7B|APPL2|ARRDC3|TRPM8|EHMT1	-2.772230134994353	0	46	0	0	-5.2242391738474225	2.987209524068979
1	-4.824164465901116	GO:0120161	M1	1	0	GO Biological Processes	19	regulation of cold-induced thermogenesis	19_GO:0032501 multicellular organismal process	-4.824164465901116	2.5999786598378147	5.039634821576984	24367	144	1562	24	1.5364916773367479	0.3112162348789158	153|154|468|1051|3397|3480|3566|4851|4883|5925|6778|6794|7067|7090|8864|9572|9658|10400|23135|51043|55198|57561|79054|79813	ADRB1|ADRB2|ATF4|CEBPB|ID1|IGF1R|IL4R|NOTCH1|NPR3|RB1|STAT6|STK11|THRA|TLE3|PER2|NR1D1|ZNF516|PEMT|KDM6B|ZBTB7B|APPL2|ARRDC3|TRPM8|EHMT1	-2.772230134994353	0	46	0	0	-5.2242391738474225	2.987209524068979
1	-3.66010046431905	GO:0048871	M1	1	0	GO Biological Processes	19	multicellular organismal homeostasis	19_GO:0032501 multicellular organismal process	-3.66010046431905	1.6656947471650887	3.88364966091183	24367	487	1562	52	3.329065300896287	0.45390879852988153	31|60|153|154|468|567|1051|1200|1364|1956|1981|2624|2810|3315|3397|3480|3566|4054|4069|4583|4851|4883|5573|5881|5925|6337|6584|6722|6778|6794|7032|7067|7090|7287|8864|9455|9572|9658|9696|10400|23135|23178|51043|51542|55198|57561|58476|64072|79054|79813|84283|145226	ACACA|ACTB|ADRB1|ADRB2|ATF4|B2M|CEBPB|TPP1|CLDN4|EGFR|EIF4G1|GATA2|SFN|HSPB1|ID1|IGF1R|IL4R|LTBP3|LYZ|MUC2|NOTCH1|NPR3|PRKAR1A|RAC3|RB1|SCNN1A|SLC22A5|SRF|STAT6|STK11|TFF2|THRA|TLE3|TULP1|PER2|HOMER2|NR1D1|ZNF516|CROCC|PEMT|KDM6B|PASK|ZBTB7B|VPS54|APPL2|ARRDC3|TP53INP2|CDH23|TRPM8|EHMT1|TMEM79|RDH12	-1.9214481143670887	0	46	0	0	-5.2242391738474225	2.987209524068979
1	-3.4948717487660175	GO:0001659	M1	1	0	GO Biological Processes	19	temperature homeostasis	19_GO:0032501 multicellular organismal process	-3.4948717487660175	2.1517064771071572	3.9901494936088877	24367	174	1562	24	1.5364916773367479	0.3112162348789158	153|154|468|1051|3397|3480|3566|4851|4883|5925|6778|6794|7067|7090|8864|9572|9658|10400|23135|51043|55198|57561|79054|79813	ADRB1|ADRB2|ATF4|CEBPB|ID1|IGF1R|IL4R|NOTCH1|NPR3|RB1|STAT6|STK11|THRA|TLE3|PER2|NR1D1|ZNF516|PEMT|KDM6B|ZBTB7B|APPL2|ARRDC3|TRPM8|EHMT1	-1.7979797124225365	0	46	0	0	-5.2242391738474225	2.987209524068979
1	-2.8972665179003636	GO:0120162	M1	1	0	GO Biological Processes	19	positive regulation of cold-induced thermogenesis	19_GO:0048518 positive regulation of biological process	-2.8972665179003636	2.4123513338701374	3.6476345430811477	24367	97	1562	15	0.9603072983354674	0.24675686391426488	153|154|1051|3480|3566|6778|7067|8864|9658|10400|23135|51043|55198|79054|79813	ADRB1|ADRB2|CEBPB|IGF1R|IL4R|STAT6|THRA|PER2|ZNF516|PEMT|KDM6B|ZBTB7B|APPL2|TRPM8|EHMT1	-1.3726485052497568	0	46	0	0	-5.2242391738474225	2.987209524068979
1	-2.576215847062921	GO:0120163	M1	1	0	GO Biological Processes	19	negative regulation of cold-induced thermogenesis	19_GO:0048519 negative regulation of biological process	-2.576215847062921	2.987209524068979	3.5688508647576644	24367	47	1562	9	0.5761843790012804	0.19150734627097452	468|3397|4851|4883|5925|6794|7090|9572|57561	ATF4|ID1|NOTCH1|NPR3|RB1|STK11|TLE3|NR1D1|ARRDC3	-1.1547368790435861	0	46	0	0	-5.2242391738474225	2.987209524068979
1	-5.222737918864368	GO:0051098	M1	1	0	GO Biological Processes	19	regulation of binding	19_GO:0065007 biological regulation	-5.222737918864368	1.9816053569574696	4.979398710670428	24367	370	1562	47	3.0089628681177976	0.43224870525504855	25|60|154|166|177|207|302|488|567|1452|1981|3146|3200|3326|3397|3398|3428|3670|3955|4035|4088|4824|4931|5155|5195|5530|5914|5925|5986|6604|6881|8864|10211|10267|10269|23493|51341|57326|64324|64710|64771|64855|90780|113130|129531|406940|407019	ABL1|ACTB|ADRB2|TLE5|AGER|AKT1|ANXA2|ATP2A2|B2M|CSNK1A1|EIF4G1|HMGB1|HOXA3|HSP90AB1|ID1|ID2|IFI16|ISL1|LFNG|LRP1|SMAD3|NKX3-1|NVL|PDGFB|PEX14|PPP3CA|RARA|RB1|RFNG|SMARCD3|TAF10|PER2|FLOT1|RAMP1|ZMPSTE24|HEY2|ZBTB7A|PBXIP1|NSD1|NUCKS1|ILRUN|NIBAN2|PYGO2|CDCA5|MITD1|MIR148A|MIR27B	-3.0589678970196537	0	47	1	1	-5.222737918864368	1.9816053569574696
1	-2.591524385140306	GO:0043393	M1	1	0	GO Biological Processes	19	regulation of protein binding	19_GO:0065007 biological regulation	-2.591524385140306	1.8309708872097288	3.1878558559605548	24367	213	1562	25	1.6005121638924455	0.31753046090026865	25|60|154|166|207|302|488|567|3200|3326|3397|3955|4035|4824|4931|5155|5195|5986|6604|10211|10267|57326|129531|406940|407019	ABL1|ACTB|ADRB2|TLE5|AKT1|ANXA2|ATP2A2|B2M|HOXA3|HSP90AB1|ID1|LFNG|LRP1|NKX3-1|NVL|PDGFB|PEX14|RFNG|SMARCD3|FLOT1|RAMP1|PBXIP1|MITD1|MIR148A|MIR27B	-1.1612993096991469	0	47	0	0	-5.222737918864368	1.9816053569574696
1	-5.212262726154786	GO:0002065	M1	1	0	GO Biological Processes	19	columnar/cuboidal epithelial cell differentiation	19_GO:0032502 developmental process	-5.212262726154786	2.8840099420049707	5.39183142646767	24367	119	1562	22	1.408450704225352	0.29816053328431674	25|1051|2194|3169|3202|4646|4851|5914|5915|5916|6256|6659|9139|10551|11078|23493|25803|54845|79955|133396|286262|407024	ABL1|CEBPB|FASN|FOXA1|HOXA5|MYO6|NOTCH1|RARA|RARB|RARG|RXRA|SOX4|CBFA2T2|AGR2|TRIOBP|HEY2|SPDEF|ESRP1|PDZD7|IL31RA|TPRN|MIR29B1	-3.0545246690799845	0	48	1	1	-5.212262726154786	5.505837162009491
1	-4.686794749962775	M162	M1	1	0	Canonical Pathways	11	PID RXR VDR PATHWAY		-4.686794749962775	5.399955678124693	5.874668486738228	24367	26	1562	9	0.5761843790012804	0.19150734627097452	3164|5914|5915|5916|6256|6720|7067|7068|9612	NR4A1|RARA|RARB|RARG|RXRA|SREBF1|THRA|THRB|NCOR2	-2.662154916814592	0	48	0	0	-5.212262726154786	5.505837162009491
1	-3.6584908107651564	GO:0002067	M1	1	0	GO Biological Processes	19	glandular epithelial cell differentiation	19_GO:0032502 developmental process	-3.6584908107651564	3.502012072434607	4.58818700193208	24367	49	1562	11	0.704225352112676	0.21158296421416498	2194|3169|3202|4851|5914|5915|5916|6256|10551|25803|133396	FASN|FOXA1|HOXA5|NOTCH1|RARA|RARB|RARG|RXRA|AGR2|SPDEF|IL31RA	-1.9214481143670887	0	48	0	0	-5.212262726154786	5.505837162009491
1	-3.4187324736470495	R-HSA-383280	M1	1	0	Reactome Gene Sets	6	Nuclear Receptor transcription pathway		-3.4187324736470495	3.2999729144095338	4.34515079480139	24367	52	1562	11	0.704225352112676	0.21158296421416498	3164|4929|5914|5915|5916|6097|6256|7067|7068|9572|9612	NR4A1|NR4A2|RARA|RARB|RARG|RORC|RXRA|THRA|THRB|NR1D1|NCOR2	-1.7470093844518928	0	48	0	0	-5.212262726154786	5.505837162009491
1	-3.3373551709910148	GO:0055012	M1	1	0	GO Biological Processes	19	ventricular cardiac muscle cell differentiation	19_GO:0032502 developmental process	-3.3373551709910148	5.505837162009491	4.8637144211237855	24367	17	1562	6	0.38412291933418696	0.15651604933038119	2274|4000|5914|5915|6256|23493	FHL2|LMNA|RARA|RARB|RXRA|HEY2	-1.6866350283712386	0	48	0	0	-5.212262726154786	5.505837162009491
1	-2.6163667292473085	M207	M1	1	0	Canonical Pathways	11	PID RETINOIC ACID PATHWAY		-2.6163667292473085	3.6399701237729407	3.7865501645048973	24367	30	1562	7	0.44814340588988477	0.169002322292619	207|5914|5915|5916|6256|8204|9612	AKT1|RARA|RARB|RARG|RXRA|NRIP1|NCOR2	-1.1757824654387388	0	48	0	0	-5.212262726154786	5.505837162009491
1	-2.290559457163966	GO:0002066	M1	1	0	GO Biological Processes	19	columnar/cuboidal epithelial cell development	19_GO:0032502 developmental process	-2.290559457163966	2.557356058856867	3.187232050282483	24367	61	1562	10	0.6402048655569782	0.20180146473426705	2194|3202|5914|5915|5916|11078|25803|79955|286262|407024	FASN|HOXA5|RARA|RARB|RARG|TRIOBP|SPDEF|PDZD7|TPRN|MIR29B1	-0.9528189069327339	0	48	0	0	-5.212262726154786	5.505837162009491
1	-2.265796957621337	R-HSA-5362517	M1	1	0	Reactome Gene Sets	6	Signaling by Retinoic Acid		-2.265796957621337	2.9023017598189558	3.267486007898354	24367	43	1562	8	0.5121638924455826	0.18061297922967348	220|5914|5915|5916|5959|6256|9249|51109	ALDH1A3|RARA|RARB|RARG|RDH5|RXRA|DHRS3|RDH11	-0.9307679322143912	0	48	0	0	-5.212262726154786	5.505837162009491
1	-5.167784976342189	GO:0048469	M1	1	0	GO Biological Processes	19	cell maturation	19_GO:0032502 developmental process	-5.167784976342189	2.4959795134443024	5.197881567901385	24367	175	1562	28	1.792573623559539	0.33571453996393463	860|865|994|1811|2309|2475|2624|3169|3202|3398|4929|5452|5881|5925|6376|7494|9463|10116|10481|11057|11144|23787|51341|54738|79670|84283|84530|168620	RUNX2|CBFB|CDC25B|SLC26A3|FOXO3|MTOR|GATA2|FOXA1|HOXA5|ID2|NR4A2|POU2F2|RAC3|RB1|CX3CL1|XBP1|PICK1|FEM1B|HOXB13|ABHD2|DMC1|MTCH1|ZBTB7A|FEV|TUT7|TMEM79|SRRM4|BHLHA15	-3.0159962517805883	0	49	1	1	-5.167784976342189	2.987209524068979
1	-4.2298729643995205	GO:0021700	M1	1	0	GO Biological Processes	19	developmental maturation	19_GO:0032502 developmental process	-4.2298729643995205	1.9985601086297795	4.4061839871688315	24367	281	1562	36	2.3047375160051216	0.37967060373244593	473|860|865|967|994|1811|2309|2475|2624|2902|3169|3202|3398|4929|5452|5881|5925|6376|7494|7534|8642|9463|10116|10481|10497|11057|11144|23787|29882|51341|54738|79670|84283|84530|153090|168620	RERE|RUNX2|CBFB|CD63|CDC25B|SLC26A3|FOXO3|MTOR|GATA2|GRIN1|FOXA1|HOXA5|ID2|NR4A2|POU2F2|RAC3|RB1|CX3CL1|XBP1|YWHAZ|DCHS1|PICK1|FEM1B|HOXB13|UNC13B|ABHD2|DMC1|MTCH1|ANAPC2|ZBTB7A|FEV|TUT7|TMEM79|SRRM4|DAB2IP|BHLHA15	-2.3173070855236997	0	49	0	0	-5.167784976342189	2.987209524068979
1	-3.479744254373311	GO:0071695	M1	1	0	GO Biological Processes	19	anatomical structure maturation	19_GO:0032502 developmental process	-3.479744254373311	2.1877869210830396	3.9943255554073565	24367	164	1562	23	1.47247119078105	0.30476260956438245	473|994|2309|2475|2902|3169|3202|4929|5881|5925|6376|7494|8642|9463|10116|10481|11144|23787|51341|54738|79670|84283|84530	RERE|CDC25B|FOXO3|MTOR|GRIN1|FOXA1|HOXA5|NR4A2|RAC3|RB1|CX3CL1|XBP1|DCHS1|PICK1|FEM1B|HOXB13|DMC1|MTCH1|ZBTB7A|FEV|TUT7|TMEM79|SRRM4	-1.784920290899203	0	49	0	0	-5.167784976342189	2.987209524068979
1	-2.576215847062921	GO:0042551	M1	1	0	GO Biological Processes	19	neuron maturation	19_GO:0032502 developmental process	-2.576215847062921	2.987209524068979	3.5688508647576644	24367	47	1562	9	0.5761843790012804	0.19150734627097452	2475|4929|5881|5925|6376|9463|23787|54738|84530	MTOR|NR4A2|RAC3|RB1|CX3CL1|PICK1|MTCH1|FEV|SRRM4	-1.1547368790435861	0	49	0	0	-5.167784976342189	2.987209524068979
1	-5.128526710287649	GO:0030198	M1	1	0	GO Biological Processes	19	extracellular matrix organization	19_GO:0071840 cellular component organization or biogenesis	-5.128526710287649	1.9656675122634417	4.918677018415404	24367	373	1562	47	3.0089628681177976	0.43224870525504855	25|871|1277|1282|1284|1803|1999|2192|2294|2683|2934|3249|3339|3675|3679|3695|3817|3909|4035|4088|4323|4358|4851|5155|5345|5925|6678|7132|7837|8837|9622|9644|10211|23187|30008|54507|56547|56999|64856|79875|80781|81621|83716|84830|90993|285590|407024	ABL1|SERPINH1|COL1A1|COL4A1|COL4A2|DPP4|ELF3|FBLN1|FOXF1|B4GALT1|GSN|HPN|HSPG2|ITGA3|ITGA7|ITGB7|KLK2|LAMA3|LRP1|SMAD3|MMP14|MPV17|NOTCH1|PDGFB|SERPINF2|RB1|SPARC|TNFRSF1A|PXDN|CFLAR|KLK4|SH3PXD2A|FLOT1|PHLDB1|EFEMP2|ADAMTSL4|MMP26|ADAMTS9|VWA1|THSD4|COL18A1|KAZALD1|CRISPLD2|ADTRP|CREB3L1|SH3PXD2B|MIR29B1	-2.988397598271042	0	50	1	1	-5.128526710287649	1.9656675122634417
1	-5.115997915294689	GO:0043062	M1	1	0	GO Biological Processes	19	extracellular structure organization	19_GO:0071840 cellular component organization or biogenesis	-5.115997915294689	1.8908935707911378	4.8722339766446305	24367	429	1562	52	3.329065300896287	0.45390879852988153	25|871|1277|1282|1284|1803|1999|2192|2294|2683|2934|3249|3339|3675|3679|3695|3817|3909|4035|4088|4323|4358|4851|5034|5155|5345|5925|6382|6385|6646|6678|7132|7837|8837|9622|9644|10211|10347|23187|30008|54507|56547|56999|64856|79875|80781|81621|83716|84830|90993|285590|407024	ABL1|SERPINH1|COL1A1|COL4A1|COL4A2|DPP4|ELF3|FBLN1|FOXF1|B4GALT1|GSN|HPN|HSPG2|ITGA3|ITGA7|ITGB7|KLK2|LAMA3|LRP1|SMAD3|MMP14|MPV17|NOTCH1|P4HB|PDGFB|SERPINF2|RB1|SDC1|SDC4|SOAT1|SPARC|TNFRSF1A|PXDN|CFLAR|KLK4|SH3PXD2A|FLOT1|ABCA7|PHLDB1|EFEMP2|ADAMTSL4|MMP26|ADAMTS9|VWA1|THSD4|COL18A1|KAZALD1|CRISPLD2|ADTRP|CREB3L1|SH3PXD2B|MIR29B1	-2.9787354439296854	0	50	0	0	-5.128526710287649	1.9656675122634417
1	-5.072834744543322	hsa05206	M1	1	0	KEGG Pathway	24	MicroRNAs in cancer		-5.072834744543322	2.086939392511958	4.949240040068498	24367	299	1562	40	2.560819462227913	0.3996830930161245	25|595|599|894|994|1027|1956|2064|2065|2475|3236|4170|4851|4855|5155|6464|6659|7430|8660|9839|27086|85414|113130|406887|406890|406900|406910|406911|406926|406933|406985|406991|407011|407014|407019|407021|407024|407030|407033|494324	ABL1|CCND1|BCL2L2|CCND2|CDC25B|CDKN1B|EGFR|ERBB2|ERBB3|MTOR|HOXD10|MCL1|NOTCH1|NOTCH4|PDGFB|SHC1|SOX4|EZR|IRS2|ZEB2|FOXP1|SLC45A3|CDCA5|MIRLET7E|MIRLET7G|MIR106B|MIR125A|MIR125B1|MIR135A2|MIR141|MIR200C|MIR21|MIR23B|MIR25|MIR27B|MIR29A|MIR29B1|MIR30B|MIR30D|MIR375	-2.944093935528104	0	51	1	1	-5.072834744543322	2.1124826611182246
1	-2.602467814792186	GO:0035195	M1	1	0	GO Biological Processes	19	gene silencing by miRNA	19_GO:0048519 negative regulation of biological process	-2.602467814792186	1.5831553225745112	3.0932991979501083	24367	404	1562	41	2.624839948783611	0.40451533583791444	1655|1956|1981|3021|3181|4088|4855|5430|5530|6895|7538|8355|8968|9612|10269|51593|79670|80149|283131|406887|406890|406900|406910|406911|406921|406926|406933|406940|406941|406985|406991|406994|407014|407019|407021|407024|407030|407050|693120|693224|724031	DDX5|EGFR|EIF4G1|H3-3B|HNRNPA2B1|SMAD3|NOTCH4|POLR2A|PPP3CA|TARBP2|ZFP36|H3C8|H3C7|NCOR2|ZMPSTE24|SRRT|TUT7|ZC3H12A|NEAT1|MIRLET7E|MIRLET7G|MIR106B|MIR125A|MIR125B1|MIR132|MIR135A2|MIR141|MIR148A|MIR149|MIR200C|MIR21|MIR212|MIR25|MIR27B|MIR29A|MIR29B1|MIR30B|MIR93|MIR33B|MIR639|MIR661	-1.1653167268220104	0	51	0	0	-5.072834744543322	2.1124826611182246
1	-2.589909777662373	GO:0031047	M1	1	0	GO Biological Processes	19	gene silencing by RNA	19_GO:0048519 negative regulation of biological process	-2.589909777662373	1.5529284303103688	3.0702354281420705	24367	442	1562	44	2.816901408450704	0.4186399594939643	1655|1956|1981|3021|3181|4088|4855|5430|5530|6895|7538|8355|8968|9612|10269|10521|51593|55571|79670|80149|246175|283131|406887|406890|406900|406910|406911|406921|406926|406933|406940|406941|406985|406991|406994|407014|407019|407021|407024|407030|407050|693120|693224|724031	DDX5|EGFR|EIF4G1|H3-3B|HNRNPA2B1|SMAD3|NOTCH4|POLR2A|PPP3CA|TARBP2|ZFP36|H3C8|H3C7|NCOR2|ZMPSTE24|DDX17|SRRT|CNOT11|TUT7|ZC3H12A|CNOT6L|NEAT1|MIRLET7E|MIRLET7G|MIR106B|MIR125A|MIR125B1|MIR132|MIR135A2|MIR141|MIR148A|MIR149|MIR200C|MIR21|MIR212|MIR25|MIR27B|MIR29A|MIR29B1|MIR30B|MIR93|MIR33B|MIR639|MIR661	-1.1612993096991469	0	51	0	0	-5.072834744543322	2.1124826611182246
1	-2.5037660014733403	GO:0040029	M1	1	0	GO Biological Processes	19	regulation of gene expression, epigenetic	19_GO:0008152 metabolic process	-2.5037660014733403	1.450559056548993	2.956862853404616	24367	613	1562	57	3.649167733674776	0.4744430984441882	60|1487|1655|1956|1981|3008|3021|3146|3181|3192|3428|4088|4855|5252|5430|5530|5976|6895|7538|7703|8355|8968|9031|9612|10269|23558|29028|30834|51593|56848|57492|79670|80149|221830|283131|406887|406890|406900|406910|406911|406921|406926|406933|406940|406941|406985|406991|406994|407014|407019|407021|407024|407030|407050|693120|693224|724031	ACTB|CTBP1|DDX5|EGFR|EIF4G1|H1-4|H3-3B|HMGB1|HNRNPA2B1|HNRNPU|IFI16|SMAD3|NOTCH4|PHF1|POLR2A|PPP3CA|UPF1|TARBP2|ZFP36|PCGF2|H3C8|H3C7|BAZ1B|NCOR2|ZMPSTE24|WBP2|ATAD2|ZNRD1|SRRT|SPHK2|ARID1B|TUT7|ZC3H12A|TWISTNB|NEAT1|MIRLET7E|MIRLET7G|MIR106B|MIR125A|MIR125B1|MIR132|MIR135A2|MIR141|MIR148A|MIR149|MIR200C|MIR21|MIR212|MIR25|MIR27B|MIR29A|MIR29B1|MIR30B|MIR93|MIR33B|MIR639|MIR661	-1.0995163177338003	0	51	0	0	-5.072834744543322	2.1124826611182246
1	-2.413894054038088	GO:0035194	M1	1	0	GO Biological Processes	19	posttranscriptional gene silencing by RNA	19_GO:0048519 negative regulation of biological process	-2.413894054038088	1.5449148558456582	2.926620819945239	24367	414	1562	41	2.624839948783611	0.40451533583791444	1655|1956|1981|3021|3181|4088|4855|5430|5530|6895|7538|8355|8968|9612|10269|51593|79670|80149|283131|406887|406890|406900|406910|406911|406921|406926|406933|406940|406941|406985|406991|406994|407014|407019|407021|407024|407030|407050|693120|693224|724031	DDX5|EGFR|EIF4G1|H3-3B|HNRNPA2B1|SMAD3|NOTCH4|POLR2A|PPP3CA|TARBP2|ZFP36|H3C8|H3C7|NCOR2|ZMPSTE24|SRRT|TUT7|ZC3H12A|NEAT1|MIRLET7E|MIRLET7G|MIR106B|MIR125A|MIR125B1|MIR132|MIR135A2|MIR141|MIR148A|MIR149|MIR200C|MIR21|MIR212|MIR25|MIR27B|MIR29A|MIR29B1|MIR30B|MIR93|MIR33B|MIR639|MIR661	-1.0356898855656038	0	51	0	0	-5.072834744543322	2.1124826611182246
1	-2.3956610384866495	GO:0016441	M1	1	0	GO Biological Processes	19	posttranscriptional gene silencing	19_GO:0048519 negative regulation of biological process	-2.3956610384866495	1.5411921694460302	2.9101961203064035	24367	415	1562	41	2.624839948783611	0.40451533583791444	1655|1956|1981|3021|3181|4088|4855|5430|5530|6895|7538|8355|8968|9612|10269|51593|79670|80149|283131|406887|406890|406900|406910|406911|406921|406926|406933|406940|406941|406985|406991|406994|407014|407019|407021|407024|407030|407050|693120|693224|724031	DDX5|EGFR|EIF4G1|H3-3B|HNRNPA2B1|SMAD3|NOTCH4|POLR2A|PPP3CA|TARBP2|ZFP36|H3C8|H3C7|NCOR2|ZMPSTE24|SRRT|TUT7|ZC3H12A|NEAT1|MIRLET7E|MIRLET7G|MIR106B|MIR125A|MIR125B1|MIR132|MIR135A2|MIR141|MIR148A|MIR149|MIR200C|MIR21|MIR212|MIR25|MIR27B|MIR29A|MIR29B1|MIR30B|MIR93|MIR33B|MIR639|MIR661	-1.0220235643086928	0	51	0	0	-5.072834744543322	2.1124826611182246
1	-2.085743616842009	GO:0035278	M1	1	0	GO Biological Processes	19	miRNA mediated inhibition of translation	19_GO:0048519 negative regulation of biological process	-2.085743616842009	2.1124826611182246	2.858265904209103	24367	96	1562	13	0.8322663252240717	0.22986658336957838	1981|4855|7538|406900|406911|406921|406940|406985|406991|406994|407019|407021|407024	EIF4G1|NOTCH4|ZFP36|MIR106B|MIR125B1|MIR132|MIR148A|MIR200C|MIR21|MIR212|MIR27B|MIR29A|MIR29B1	-0.8068441851069438	0	51	0	0	-5.072834744543322	2.1124826611182246
1	-2.085743616842009	GO:0040033	M1	1	0	GO Biological Processes	19	negative regulation of translation, ncRNA-mediated	19_GO:0048519 negative regulation of biological process	-2.085743616842009	2.1124826611182246	2.858265904209103	24367	96	1562	13	0.8322663252240717	0.22986658336957838	1981|4855|7538|406900|406911|406921|406940|406985|406991|406994|407019|407021|407024	EIF4G1|NOTCH4|ZFP36|MIR106B|MIR125B1|MIR132|MIR148A|MIR200C|MIR21|MIR212|MIR27B|MIR29A|MIR29B1	-0.8068441851069438	0	51	0	0	-5.072834744543322	2.1124826611182246
1	-2.085743616842009	GO:0045974	M1	1	0	GO Biological Processes	19	regulation of translation, ncRNA-mediated	19_GO:0008152 metabolic process	-2.085743616842009	2.1124826611182246	2.858265904209103	24367	96	1562	13	0.8322663252240717	0.22986658336957838	1981|4855|7538|406900|406911|406921|406940|406985|406991|406994|407019|407021|407024	EIF4G1|NOTCH4|ZFP36|MIR106B|MIR125B1|MIR132|MIR148A|MIR200C|MIR21|MIR212|MIR27B|MIR29A|MIR29B1	-0.8068441851069438	0	51	0	0	-5.072834744543322	2.1124826611182246
1	-5.070075396483419	M19	M1	1	0	Canonical Pathways	11	PID P73PATHWAY		-5.070075396483419	3.3569344721956593	5.491396130257593	24367	79	1562	17	1.088348271446863	0.2625228789306787	25|355|1263|2194|2309|2319|2810|3566|5925|6273|6667|7846|9518|23327|23493|27113|51741	ABL1|FAS|PLK3|FASN|FOXO3|FLOT2|SFN|IL4R|RB1|S100A2|SP1|TUBA1A|GDF15|NEDD4L|HEY2|BBC3|WWOX	-2.944093935528104	0	52	1	1	-5.070075396483419	3.7555247308768434
1	-4.563187801230159	M256	M1	1	0	Canonical Pathways	11	PID TAP63 PATHWAY		-4.563187801230159	3.7555247308768434	5.305172557724796	24367	54	1562	13	0.8322663252240717	0.22986658336957838	25|355|667|2319|3675|6273|6604|6667|9249|9518|9618|23145|27113	ABL1|FAS|DST|FLOT2|ITGA3|S100A2|SMARCD3|SP1|DHRS3|GDF15|TRAF4|SSPOP|BBC3	-2.576520201835988	0	52	0	0	-5.070075396483419	3.7555247308768434
1	-4.222658029201492	M145	M1	1	0	Canonical Pathways	11	PID P53 DOWNSTREAM PATHWAY		-4.222658029201492	2.5050889277269452	4.6234198555732515	24367	137	1562	22	1.408450704225352	0.29816053328431674	355|598|599|604|1263|1655|1956|1969|2810|3090|3169|4170|5925|6273|6376|6667|6890|7832|9518|10397|27113|80781	FAS|BCL2L1|BCL2L2|BCL6|PLK3|DDX5|EGFR|EPHA2|SFN|HIC1|FOXA1|MCL1|RB1|S100A2|CX3CL1|SP1|TAP1|BTG2|GDF15|NDRG1|BBC3|COL18A1	-2.31348509322301	0	52	0	0	-5.070075396483419	3.7555247308768434
1	-5.01431958009201	R-HSA-3371571	M1	1	0	Reactome Gene Sets	6	HSF1-dependent transactivation		-5.01431958009201	5.849951984635084	6.221192027352113	24367	24	1562	9	0.5761843790012804	0.19150734627097452	1410|2475|3303|3304|3305|3326|3337|10728|26353	CRYAB|MTOR|HSPA1A|HSPA1B|HSPA1L|HSP90AB1|DNAJB1|PTGES3|HSPB8	-2.9020393968140836	0	53	1	1	-5.01431958009201	6.685659411011524
1	-3.8798546614496416	R-HSA-3371568	M1	1	0	Reactome Gene Sets	6	Attenuation phase		-3.8798546614496416	6.685659411011524	5.569115441217099	24367	14	1562	6	0.38412291933418696	0.15651604933038119	3303|3304|3305|3326|3337|10728	HSPA1A|HSPA1B|HSPA1L|HSP90AB1|DNAJB1|PTGES3	-2.0779445000898398	0	53	0	0	-5.01431958009201	6.685659411011524
1	-2.6285922618782074	R-HSA-3371497	M1	1	0	Reactome Gene Sets	6	HSP90 chaperone cycle for steroid hormone receptors (SHR)		-2.6285922618782074	2.8363403561867067	3.5681390972258176	24367	55	1562	10	0.6402048655569782	0.20180146473426705	832|2289|3303|3304|3305|3326|3337|7846|10728|84790	CAPZB|FKBP5|HSPA1A|HSPA1B|HSPA1L|HSP90AB1|DNAJB1|TUBA1A|PTGES3|TUBA1C	-1.1787443200816794	0	53	0	0	-5.01431958009201	6.685659411011524
1	-2.2604113995604065	GO:0097201	M1	1	0	GO Biological Processes	19	negative regulation of transcription from RNA polymerase II promoter in response to stress	19_GO:0048519 negative regulation of biological process	-2.2604113995604065	5.1999573196756295	3.808544457956879	24367	12	1562	4	0.2560819462227913	0.1278769231105096	3303|3337|9531|10370	HSPA1A|DNAJB1|BAG3|CITED2	-0.9298642971292457	0	53	0	0	-5.01431958009201	6.685659411011524
1	-2.130061063650163	GO:0051131	M1	1	0	GO Biological Processes	19	chaperone-mediated protein complex assembly	19_GO:0071840 cellular component organization or biogenesis	-2.130061063650163	3.899967989756722	3.3954948062077177	24367	20	1562	5	0.3201024327784891	0.14292485626823145	3303|3326|10471|10728|100885848	HSPA1A|HSP90AB1|PFDN6|PTGES3|PTGES3L	-0.8317304925339445	0	53	0	0	-5.01431958009201	6.685659411011524
1	-2.082351514542555	GO:0051084	M1	1	0	GO Biological Processes	19	'de novo' posttranslational protein folding	19_GO:0009987 cellular process	-2.082351514542555	2.9513271273834656	3.108690501005286	24367	37	1562	7	0.44814340588988477	0.169002322292619	957|3303|3304|3305|3337|10728|54788	ENTPD5|HSPA1A|HSPA1B|HSPA1L|DNAJB1|PTGES3|DNAJB12	-0.8054270497485447	0	53	0	0	-5.01431958009201	6.685659411011524
1	-4.996271757129393	hsa04520	M1	1	0	KEGG Pathway	24	Adherens junction		-4.996271757129393	3.4666382131170863	5.4856847775134945	24367	72	1562	16	1.0243277848911652	0.25476701097987803	60|81|87|1956|2064|3480|4088|5777|5787|5795|5797|5818|5881|7082|10458|10580	ACTB|ACTN4|ACTN1|EGFR|ERBB2|IGF1R|SMAD3|PTPN6|PTPRB|PTPRJ|PTPRM|NECTIN1|RAC3|TJP1|BAIAP2|SORBS1	-2.891959501297568	0	54	1	1	-4.996271757129393	3.4666382131170863
1	-4.9661865372435505	GO:1905475	M1	1	0	GO Biological Processes	19	regulation of protein localization to membrane	19_GO:0051179 localization	-4.9661865372435505	2.3936311471522735	5.033686406791526	24367	189	1562	29	1.8565941101152368	0.341545471972582	60|207|288|598|1956|1969|2040|2064|2810|2817|2934|3675|4035|4323|5583|7430|7534|8878|10434|10551|10580|11079|23433|23613|27113|54434|54471|160622|163882	ACTB|AKT1|ANK3|BCL2L1|EGFR|EPHA2|STOM|ERBB2|SFN|GPC1|GSN|ITGA3|LRP1|MMP14|PRKCH|EZR|YWHAZ|SQSTM1|LYPLA1|AGR2|SORBS1|RER1|RHOQ|ZMYND8|BBC3|SSH1|MIEF1|TAMALIN|CNST	-2.867188565973829	0	55	1	1	-4.9661865372435505	3.227559715660736
1	-4.402017186707366	GO:1903076	M1	1	0	GO Biological Processes	19	regulation of protein localization to plasma membrane	19_GO:0051179 localization	-4.402017186707366	2.894821600644165	4.893695044381553	24367	97	1562	18	1.1523687580025608	0.2700463777281498	60|207|598|1956|1969|3675|4035|4323|5583|7430|8878|10434|10551|10580|11079|23433|160622|163882	ACTB|AKT1|BCL2L1|EGFR|EPHA2|ITGA3|LRP1|MMP14|PRKCH|EZR|SQSTM1|LYPLA1|AGR2|SORBS1|RER1|RHOQ|TAMALIN|CNST	-2.4469913240161945	0	55	0	0	-4.9661865372435505	3.227559715660736
1	-3.972058647906019	GO:1905477	M1	1	0	GO Biological Processes	19	positive regulation of protein localization to membrane	19_GO:0048518 positive regulation of biological process	-3.972058647906019	2.5365645461832336	4.471145704524713	24367	123	1562	20	1.2804097311139564	0.284469454773297	207|288|1956|1969|2040|2064|2810|3675|4035|5583|7430|7534|8878|10551|10580|11079|27113|54434|54471|163882	AKT1|ANK3|EGFR|EPHA2|STOM|ERBB2|SFN|ITGA3|LRP1|PRKCH|EZR|YWHAZ|SQSTM1|AGR2|SORBS1|RER1|BBC3|SSH1|MIEF1|CNST	-2.1471071826146857	0	55	0	0	-4.9661865372435505	3.227559715660736
1	-3.5832219459903314	GO:1903078	M1	1	0	GO Biological Processes	19	positive regulation of protein localization to plasma membrane	19_GO:0048518 positive regulation of biological process	-3.5832219459903314	3.227559715660736	4.445057688508638	24367	58	1562	12	0.7682458386683739	0.2209199456953171	207|1956|1969|3675|4035|5583|7430|8878|10551|10580|11079|163882	AKT1|EGFR|EPHA2|ITGA3|LRP1|PRKCH|EZR|SQSTM1|AGR2|SORBS1|RER1|CNST	-1.8607129823070152	0	55	0	0	-4.9661865372435505	3.227559715660736
1	-3.546291965556309	GO:0072659	M1	1	0	GO Biological Processes	19	protein localization to plasma membrane	19_GO:0051179 localization	-3.546291965556309	1.9066510172143976	3.9206506197162985	24367	270	1562	33	2.112676056338028	0.3638640660854087	60|207|288|598|1956|1969|2319|3675|3728|4035|4323|5583|5727|5865|6844|7132|7430|8642|8878|10211|10267|10434|10551|10580|11079|23433|23499|29993|30846|55690|80262|160622|163882	ACTB|AKT1|ANK3|BCL2L1|EGFR|EPHA2|FLOT2|ITGA3|JUP|LRP1|MMP14|PRKCH|PTCH1|RAB3B|VAMP2|TNFRSF1A|EZR|DCHS1|SQSTM1|FLOT1|RAMP1|LYPLA1|AGR2|SORBS1|RER1|RHOQ|MACF1|PACSIN1|EHD2|PACS1|C16orf70|TAMALIN|CNST	-1.8387971388310431	0	55	0	0	-4.9661865372435505	3.227559715660736
1	-3.2876068530386373	GO:1904375	M1	1	0	GO Biological Processes	19	regulation of protein localization to cell periphery	19_GO:0051179 localization	-3.2876068530386373	2.3796414852752883	3.931677872178896	24367	118	1562	18	1.1523687580025608	0.2700463777281498	60|207|598|1956|1969|3675|4035|4323|5583|7430|8878|10434|10551|10580|11079|23433|160622|163882	ACTB|AKT1|BCL2L1|EGFR|EPHA2|ITGA3|LRP1|MMP14|PRKCH|EZR|SQSTM1|LYPLA1|AGR2|SORBS1|RER1|RHOQ|TAMALIN|CNST	-1.649004455204928	0	55	0	0	-4.9661865372435505	3.227559715660736
1	-3.108615858846523	GO:1904377	M1	1	0	GO Biological Processes	19	positive regulation of protein localization to cell periphery	19_GO:0048518 positive regulation of biological process	-3.108615858846523	2.8799763616665026	3.971967214436495	24367	65	1562	12	0.7682458386683739	0.2209199456953171	207|1956|1969|3675|4035|5583|7430|8878|10551|10580|11079|163882	AKT1|EGFR|EPHA2|ITGA3|LRP1|PRKCH|EZR|SQSTM1|AGR2|SORBS1|RER1|CNST	-1.5187180913285847	0	55	0	0	-4.9661865372435505	3.227559715660736
1	-3.0492394896858617	GO:1990778	M1	1	0	GO Biological Processes	19	protein localization to cell periphery	19_GO:0051179 localization	-3.0492394896858617	1.7386854195819443	3.4976393378374153	24367	323	1562	36	2.3047375160051216	0.37967060373244593	60|207|288|598|1956|1969|2319|2902|3675|3728|4035|4323|5583|5727|5865|6844|7132|7430|8642|8878|9179|10211|10267|10434|10551|10580|11079|23433|23499|29993|30846|55690|80262|160622|163882|200894	ACTB|AKT1|ANK3|BCL2L1|EGFR|EPHA2|FLOT2|GRIN1|ITGA3|JUP|LRP1|MMP14|PRKCH|PTCH1|RAB3B|VAMP2|TNFRSF1A|EZR|DCHS1|SQSTM1|AP4M1|FLOT1|RAMP1|LYPLA1|AGR2|SORBS1|RER1|RHOQ|MACF1|PACSIN1|EHD2|PACS1|C16orf70|TAMALIN|CNST|ARL13B	-1.4777824017983856	0	55	0	0	-4.9661865372435505	3.227559715660736
1	-2.7186165682280135	GO:0072657	M1	1	0	GO Biological Processes	19	protein localization to membrane	19_GO:0051179 localization	-2.7186165682280135	1.4726279129321385	3.132696499657783	24367	625	1562	59	3.7772087067861717	0.48237406725279086	60|177|207|288|598|1956|1969|2040|2064|2319|2810|2817|2902|2934|3675|3695|3728|4035|4323|5583|5727|5865|6141|6147|6157|6844|7132|7430|7534|8636|8642|8831|8878|9146|9179|9409|9463|10211|10267|10434|10551|10580|11079|23433|23499|23613|27113|29993|30846|54434|54471|55048|55690|80262|84243|160622|163882|200894|285590	ACTB|AGER|AKT1|ANK3|BCL2L1|EGFR|EPHA2|STOM|ERBB2|FLOT2|SFN|GPC1|GRIN1|GSN|ITGA3|ITGB7|JUP|LRP1|MMP14|PRKCH|PTCH1|RAB3B|RPL18|RPL23A|RPL27A|VAMP2|TNFRSF1A|EZR|YWHAZ|SSNA1|DCHS1|SYNGAP1|SQSTM1|HGS|AP4M1|PEX16|PICK1|FLOT1|RAMP1|LYPLA1|AGR2|SORBS1|RER1|RHOQ|MACF1|ZMYND8|BBC3|PACSIN1|EHD2|SSH1|MIEF1|VPS37C|PACS1|C16orf70|ZDHHC18|TAMALIN|CNST|ARL13B|SH3PXD2B	-1.2439876846639186	0	55	0	0	-4.9661865372435505	3.227559715660736
1	-4.953648119147768	GO:0071417	M1	1	0	GO Biological Processes	19	cellular response to organonitrogen compound	19_GO:0050896 response to stimulus	-4.953648119147768	1.72460896029443	4.691307183814503	24367	597	1562	66	4.225352112676056	0.5089981691815402	25|60|154|177|207|468|535|598|599|677|1051|1277|1282|1811|1956|2309|2475|2875|2889|2902|3164|3397|3480|3625|3728|4035|4780|4929|5031|5315|5573|5641|5967|6464|6667|6720|6778|6844|7071|7430|7494|8503|8660|8835|8837|9181|9518|10458|10580|22849|23189|23433|23545|23677|51043|51274|54434|54795|55198|55971|57492|64710|84275|90423|406900|100132074	ABL1|ACTB|ADRB2|AGER|AKT1|ATF4|ATP6V0A1|BCL2L1|BCL2L2|ZFP36L1|CEBPB|COL1A1|COL4A1|SLC26A3|EGFR|FOXO3|MTOR|GPT|RAPGEF1|GRIN1|NR4A1|ID1|IGF1R|INHBB|JUP|LRP1|NFE2L2|NR4A2|P2RY6|PKM|PRKAR1A|LGMN|REG1A|SHC1|SP1|SREBF1|STAT6|VAMP2|KLF10|EZR|XBP1|PIK3R3|IRS2|SOCS2|CFLAR|ARHGEF2|GDF15|BAIAP2|SORBS1|CPEB3|KANK1|RHOQ|ATP6V0A2|SH3BP4|ZBTB7B|KLF3|SSH1|TRPM4|APPL2|BAIAP2L1|ARID1B|NUCKS1|SLC25A33|ATP6V1E2|MIR1…	-2.859851341563855	0	56	1	1	-4.953648119147768	1.9587283177253494
1	-4.743774947113629	GO:1901653	M1	1	0	GO Biological Processes	19	cellular response to peptide	19_GO:0050896 response to stimulus	-4.743774947113629	1.8861306146934274	4.658826894733282	24367	397	1562	48	3.0729833546734957	0.43667870324195607	154|177|207|535|599|677|2309|2875|2902|3164|3397|3480|3625|4035|4780|4929|5315|5573|5641|5967|6464|6667|6720|6778|6844|7071|7494|8503|8660|8835|8837|9181|9518|10458|10580|23189|23433|23545|51043|51274|55198|55971|57492|64710|84275|90423|406900|100132074	ADRB2|AGER|AKT1|ATP6V0A1|BCL2L2|ZFP36L1|FOXO3|GPT|GRIN1|NR4A1|ID1|IGF1R|INHBB|LRP1|NFE2L2|NR4A2|PKM|PRKAR1A|LGMN|REG1A|SHC1|SP1|SREBF1|STAT6|VAMP2|KLF10|XBP1|PIK3R3|IRS2|SOCS2|CFLAR|ARHGEF2|GDF15|BAIAP2|SORBS1|KANK1|RHOQ|ATP6V0A2|ZBTB7B|KLF3|APPL2|BAIAP2L1|ARID1B|NUCKS1|SLC25A33|ATP6V1E2|MIR106B|FOXO6	-2.7011306919770965	0	56	0	0	-4.953648119147768	1.9587283177253494
1	-4.213926589078581	GO:1901652	M1	1	0	GO Biological Processes	19	response to peptide	19_GO:0050896 response to stimulus	-4.213926589078581	1.694368115399924	4.246084559418398	24367	534	1562	58	3.7131882202304736	0.47842775961251943	154|177|207|535|599|677|1027|1277|2309|2475|2875|2902|3164|3397|3480|3625|3727|4035|4780|4851|4929|5315|5573|5641|5967|6464|6667|6678|6720|6778|6844|7071|7494|7832|8503|8660|8835|8837|8890|8893|9181|9518|10458|10580|23189|23433|23545|51043|51274|55198|55971|57492|64710|84275|90423|406900|406985|100132074	ADRB2|AGER|AKT1|ATP6V0A1|BCL2L2|ZFP36L1|CDKN1B|COL1A1|FOXO3|MTOR|GPT|GRIN1|NR4A1|ID1|IGF1R|INHBB|JUND|LRP1|NFE2L2|NOTCH1|NR4A2|PKM|PRKAR1A|LGMN|REG1A|SHC1|SP1|SPARC|SREBF1|STAT6|VAMP2|KLF10|XBP1|BTG2|PIK3R3|IRS2|SOCS2|CFLAR|EIF2B4|EIF2B5|ARHGEF2|GDF15|BAIAP2|SORBS1|KANK1|RHOQ|ATP6V0A2|ZBTB7B|KLF3|APPL2|BAIAP2L1|ARID1B|NUCKS1|SLC25A33|ATP6V1E2|MIR106B|MIR200C|FOXO6	-2.308120293850057	0	56	0	0	-4.953648119147768	1.9587283177253494
1	-4.113545488261437	GO:1901699	M1	1	0	GO Biological Processes	19	cellular response to nitrogen compound	19_GO:0050896 response to stimulus	-4.113545488261437	1.6072595351724672	4.139287644592558	24367	660	1562	68	4.353393085787452	0.5163072349210871	25|60|154|177|207|468|535|598|599|677|1051|1128|1277|1282|1811|1956|2309|2475|2875|2889|2902|3164|3397|3480|3625|3728|4035|4780|4929|5031|5315|5573|5641|5967|6464|6667|6720|6778|6844|7071|7430|7494|8503|8660|8835|8837|9181|9518|10211|10458|10580|22849|23189|23433|23545|23677|51043|51274|54434|54795|55198|55971|57492|64710|84275|90423|406900|100132074	ABL1|ACTB|ADRB2|AGER|AKT1|ATF4|ATP6V0A1|BCL2L1|BCL2L2|ZFP36L1|CEBPB|CHRM1|COL1A1|COL4A1|SLC26A3|EGFR|FOXO3|MTOR|GPT|RAPGEF1|GRIN1|NR4A1|ID1|IGF1R|INHBB|JUP|LRP1|NFE2L2|NR4A2|P2RY6|PKM|PRKAR1A|LGMN|REG1A|SHC1|SP1|SREBF1|STAT6|VAMP2|KLF10|EZR|XBP1|PIK3R3|IRS2|SOCS2|CFLAR|ARHGEF2|GDF15|FLOT1|BAIAP2|SORBS1|CPEB3|KANK1|RHOQ|ATP6V0A2|SH3BP4|ZBTB7B|KLF3|SSH1|TRPM4|APPL2|BAIAP2L1|ARID1B|NUCKS1|SLC25A33|A…	-2.2434973773906197	0	56	0	0	-4.953648119147768	1.9587283177253494
1	-3.2880684236972124	GO:0032869	M1	1	0	GO Biological Processes	19	cellular response to insulin stimulus	19_GO:0050896 response to stimulus	-3.2880684236972124	1.9587283177253494	3.764098433204019	24367	223	1562	28	1.792573623559539	0.33571453996393463	207|535|677|2309|2875|3480|3625|5315|6464|6667|6720|6844|7494|8503|8660|8837|10458|10580|23189|23433|23545|51043|55198|55971|64710|84275|90423|100132074	AKT1|ATP6V0A1|ZFP36L1|FOXO3|GPT|IGF1R|INHBB|PKM|SHC1|SP1|SREBF1|VAMP2|XBP1|PIK3R3|IRS2|CFLAR|BAIAP2|SORBS1|KANK1|RHOQ|ATP6V0A2|ZBTB7B|APPL2|BAIAP2L1|NUCKS1|SLC25A33|ATP6V1E2|FOXO6	-1.649004455204928	0	56	0	0	-4.953648119147768	1.9587283177253494
1	-3.2396191457850696	GO:0071375	M1	1	0	GO Biological Processes	19	cellular response to peptide hormone stimulus	19_GO:0050896 response to stimulus	-3.2396191457850696	1.7651231268623695	3.645487138640361	24367	327	1562	37	2.3687580025608193	0.38478154982955665	207|535|677|2309|2875|3164|3480|3625|4780|4929|5315|5573|5967|6464|6667|6720|6778|6844|7494|8503|8660|8835|8837|9518|10458|10580|23189|23433|23545|51043|55198|55971|57492|64710|84275|90423|100132074	AKT1|ATP6V0A1|ZFP36L1|FOXO3|GPT|NR4A1|IGF1R|INHBB|NFE2L2|NR4A2|PKM|PRKAR1A|REG1A|SHC1|SP1|SREBF1|STAT6|VAMP2|XBP1|PIK3R3|IRS2|SOCS2|CFLAR|GDF15|BAIAP2|SORBS1|KANK1|RHOQ|ATP6V0A2|ZBTB7B|APPL2|BAIAP2L1|ARID1B|NUCKS1|SLC25A33|ATP6V1E2|FOXO6	-1.6207242506102761	0	56	0	0	-4.953648119147768	1.9587283177253494
1	-2.806501056184466	GO:0043434	M1	1	0	GO Biological Processes	19	response to peptide hormone	19_GO:0050896 response to stimulus	-2.806501056184466	1.5846371064474267	3.2500417419310557	24367	443	1562	45	2.880921895006402	0.423231031594662	207|535|677|1027|1277|2309|2475|2875|3164|3480|3625|3727|4780|4929|5315|5573|5967|6464|6667|6678|6720|6778|6844|7494|7832|8503|8660|8835|8837|8890|8893|9518|10458|10580|23189|23433|23545|51043|55198|55971|57492|64710|84275|90423|100132074	AKT1|ATP6V0A1|ZFP36L1|CDKN1B|COL1A1|FOXO3|MTOR|GPT|NR4A1|IGF1R|INHBB|JUND|NFE2L2|NR4A2|PKM|PRKAR1A|REG1A|SHC1|SP1|SPARC|SREBF1|STAT6|VAMP2|XBP1|BTG2|PIK3R3|IRS2|SOCS2|CFLAR|EIF2B4|EIF2B5|GDF15|BAIAP2|SORBS1|KANK1|RHOQ|ATP6V0A2|ZBTB7B|APPL2|BAIAP2L1|ARID1B|NUCKS1|SLC25A33|ATP6V1E2|FOXO6	-1.302883418246244	0	56	0	0	-4.953648119147768	1.9587283177253494
1	-2.2693396936898402	GO:0008286	M1	1	0	GO Biological Processes	19	insulin receptor signaling pathway	19_GO:0023052 signaling	-2.2693396936898402	1.9365358293964414	2.9601995933732717	24367	145	1562	18	1.1523687580025608	0.2700463777281498	207|535|2309|3480|6464|6720|8503|8660|10458|10580|23189|23433|23545|51043|55971|64710|90423|100132074	AKT1|ATP6V0A1|FOXO3|IGF1R|SHC1|SREBF1|PIK3R3|IRS2|BAIAP2|SORBS1|KANK1|RHOQ|ATP6V0A2|ZBTB7B|BAIAP2L1|NUCKS1|ATP6V1E2|FOXO6	-0.9329570220486093	0	56	0	0	-4.953648119147768	1.9587283177253494
1	-2.145301585846527	GO:0032868	M1	1	0	GO Biological Processes	19	response to insulin	19_GO:0050896 response to stimulus	-2.145301585846527	1.6214920674257336	2.732466942791087	24367	279	1562	29	1.8565941101152368	0.341545471972582	207|535|677|2309|2475|2875|3480|3625|5315|6464|6667|6720|6844|7494|8503|8660|8837|10458|10580|23189|23433|23545|51043|55198|55971|64710|84275|90423|100132074	AKT1|ATP6V0A1|ZFP36L1|FOXO3|MTOR|GPT|IGF1R|INHBB|PKM|SHC1|SP1|SREBF1|VAMP2|XBP1|PIK3R3|IRS2|CFLAR|BAIAP2|SORBS1|KANK1|RHOQ|ATP6V0A2|ZBTB7B|APPL2|BAIAP2L1|NUCKS1|SLC25A33|ATP6V1E2|FOXO6	-0.8415552819459652	0	56	0	0	-4.953648119147768	1.9587283177253494
1	-4.946357663970373	GO:0045931	M1	1	0	GO Biological Processes	19	positive regulation of mitotic cell cycle	19_GO:0048518 positive regulation of biological process	-4.946357663970373	2.4776267229042706	5.059714728450545	24367	170	1562	27	1.7285531370038412	0.3297725691215553	25|207|595|894|994|1956|1981|3169|3192|4212|4824|5087|5155|5514|5641|5890|5925|6604|8678|11331|23326|51433|51434|55904|113130|286053|407021	ABL1|AKT1|CCND1|CCND2|CDC25B|EGFR|EIF4G1|FOXA1|HNRNPU|MEIS2|NKX3-1|PBX1|PDGFB|PPP1R10|LGMN|RAD51B|RB1|SMARCD3|BECN1|PHB2|USP22|ANAPC5|ANAPC7|KMT2E|CDCA5|NSMCE2|MIR29A	-2.8577005260388706	0	57	1	1	-4.946357663970373	2.762477326077678
1	-4.6743280534592975	GO:0007346	M1	1	0	GO Biological Processes	19	regulation of mitotic cell cycle	19_GO:0050789 regulation of biological process	-4.6743280534592975	1.6295130876420842	4.481033507975966	24367	718	1562	75	4.801536491677337	0.5409592753355752	25|207|595|598|604|677|678|694|894|994|1027|1163|1263|1453|1956|1981|2810|3169|3192|3303|3304|3398|4088|4212|4824|5087|5155|5514|5641|5691|5696|5698|5707|5708|5727|5777|5890|5925|6604|6659|7832|7846|8428|8636|8678|9020|9656|10106|10269|10783|11331|23113|23326|29882|51347|51433|51434|54820|55198|55571|55904|79027|79035|79791|80198|80279|113130|146691|150094|246175|286053|339479|406991|407021|407024	ABL1|AKT1|CCND1|BCL2L1|BCL6|ZFP36L1|ZFP36L2|BTG1|CCND2|CDC25B|CDKN1B|CKS1B|PLK3|CSNK1D|EGFR|EIF4G1|SFN|FOXA1|HNRNPU|HSPA1A|HSPA1B|ID2|SMAD3|MEIS2|NKX3-1|PBX1|PDGFB|PPP1R10|LGMN|PSMB3|PSMB8|PSMB9|PSMD1|PSMD2|PTCH1|PTPN6|RAD51B|RB1|SMARCD3|SOX4|BTG2|TUBA1A|STK24|SSNA1|BECN1|MAP3K14|MDC1|CTDSP2|ZMPSTE24|NEK6|PHB2|CUL9|USP22|ANAPC2|TAOK3|ANAPC5|ANAPC7|NDE1|APPL2|CNOT11|KMT2E|ZNF655|NABP2|FBXO31|MUS81…	-2.6540750705592275	0	57	0	0	-4.946357663970373	2.762477326077678
1	-3.9283998148904997	GO:1901992	M1	1	0	GO Biological Processes	19	positive regulation of mitotic cell cycle phase transition	19_GO:0048518 positive regulation of biological process	-3.9283998148904997	2.762477326077678	4.528276281632855	24367	96	1562	17	1.088348271446863	0.2625228789306787	207|595|894|994|1956|1981|5087|5890|5925|6604|11331|51433|51434|55904|113130|286053|407021	AKT1|CCND1|CCND2|CDC25B|EGFR|EIF4G1|PBX1|RAD51B|RB1|SMARCD3|PHB2|ANAPC5|ANAPC7|KMT2E|CDCA5|NSMCE2|MIR29A	-2.1144437339006292	0	57	0	0	-4.946357663970373	2.762477326077678
1	-3.571032706916242	GO:1901989	M1	1	0	GO Biological Processes	19	positive regulation of cell cycle phase transition	19_GO:0048518 positive regulation of biological process	-3.571032706916242	2.5071222791293217	4.183834127539618	24367	112	1562	18	1.1523687580025608	0.2700463777281498	207|595|894|994|1956|1981|5087|5890|5925|6604|11331|51433|51434|54623|55904|113130|286053|407021	AKT1|CCND1|CCND2|CDC25B|EGFR|EIF4G1|PBX1|RAD51B|RB1|SMARCD3|PHB2|ANAPC5|ANAPC7|PAF1|KMT2E|CDCA5|NSMCE2|MIR29A	-1.856152700690936	0	57	0	0	-4.946357663970373	2.762477326077678
1	-3.536438308736993	GO:0045787	M1	1	0	GO Biological Processes	19	positive regulation of cell cycle	19_GO:0048518 positive regulation of biological process	-3.536438308736993	1.7289530634689747	3.832466772703037	24367	397	1562	44	2.816901408450704	0.4186399594939643	25|207|595|894|994|1027|1163|1263|1956|1981|2810|3169|3192|3326|3398|3955|4212|4824|5087|5155|5514|5641|5890|5914|5925|6604|6659|6926|7832|8061|8678|10370|11331|23326|51433|51434|54623|55571|55904|113130|153090|246175|286053|407021	ABL1|AKT1|CCND1|CCND2|CDC25B|CDKN1B|CKS1B|PLK3|EGFR|EIF4G1|SFN|FOXA1|HNRNPU|HSP90AB1|ID2|LFNG|MEIS2|NKX3-1|PBX1|PDGFB|PPP1R10|LGMN|RAD51B|RARA|RB1|SMARCD3|SOX4|TBX3|BTG2|FOSL1|BECN1|CITED2|PHB2|USP22|ANAPC5|ANAPC7|PAF1|CNOT11|KMT2E|CDCA5|DAB2IP|CNOT6L|NSMCE2|MIR29A	-1.8311740713032858	0	57	0	0	-4.946357663970373	2.762477326077678
1	-3.457173077942815	GO:0044772	M1	1	0	GO Biological Processes	19	mitotic cell cycle phase transition	19_GO:0009987 cellular process	-3.457173077942815	1.5730963320027114	3.7039988855047876	24367	595	1562	60	3.8412291933418694	0.4862829551112782	207|595|677|678|894|994|1027|1163|1263|1453|1719|1956|1981|2029|2810|3398|4176|5001|5087|5218|5500|5530|5558|5691|5696|5698|5707|5708|5777|5890|5925|6604|6659|6881|7832|7846|8636|10106|10783|11331|29882|51347|51433|51434|54820|54850|55198|55571|55904|58480|79027|79791|80028|80279|113130|246175|286053|406991|407021|407024	AKT1|CCND1|ZFP36L1|ZFP36L2|CCND2|CDC25B|CDKN1B|CKS1B|PLK3|CSNK1D|DHFR|EGFR|EIF4G1|ENSA|SFN|ID2|MCM7|ORC5|PBX1|CDK14|PPP1CB|PPP3CA|PRIM2|PSMB3|PSMB8|PSMB9|PSMD1|PSMD2|PTPN6|RAD51B|RB1|SMARCD3|SOX4|TAF10|BTG2|TUBA1A|SSNA1|CTDSP2|NEK6|PHB2|ANAPC2|TAOK3|ANAPC5|ANAPC7|NDE1|FBXL12|APPL2|CNOT11|KMT2E|RHOU|ZNF655|FBXO31|FBXL18|CDK5RAP3|CDCA5|CNOT6L|NSMCE2|MIR21|MIR29A|MIR29B1	-1.7715341437397343	0	57	0	0	-4.946357663970373	2.762477326077678
1	-3.1795946628166223	GO:1901990	M1	1	0	GO Biological Processes	19	regulation of mitotic cell cycle phase transition	19_GO:0050789 regulation of biological process	-3.1795946628166223	1.6329487351319907	3.542801928937152	24367	449	1562	47	3.0089628681177976	0.43224870525504855	207|595|677|678|894|994|1027|1263|1453|1956|1981|2810|3398|5087|5691|5696|5698|5707|5708|5777|5890|5925|6604|6659|7832|7846|8636|10106|10783|11331|29882|51347|51433|51434|54820|55198|55571|55904|79027|79791|80279|113130|246175|286053|406991|407021|407024	AKT1|CCND1|ZFP36L1|ZFP36L2|CCND2|CDC25B|CDKN1B|PLK3|CSNK1D|EGFR|EIF4G1|SFN|ID2|PBX1|PSMB3|PSMB8|PSMB9|PSMD1|PSMD2|PTPN6|RAD51B|RB1|SMARCD3|SOX4|BTG2|TUBA1A|SSNA1|CTDSP2|NEK6|PHB2|ANAPC2|TAOK3|ANAPC5|ANAPC7|NDE1|APPL2|CNOT11|KMT2E|ZNF655|FBXO31|CDK5RAP3|CDCA5|CNOT6L|NSMCE2|MIR21|MIR29A|MIR29B1	-1.5706059686186622	0	57	0	0	-4.946357663970373	2.762477326077678
1	-3.1017149346206927	GO:0044770	M1	1	0	GO Biological Processes	19	cell cycle phase transition	19_GO:0009987 cellular process	-3.1017149346206927	1.51123759603073	3.4301171451690378	24367	640	1562	62	3.9692701664532652	0.49399201616029104	207|595|677|678|894|994|1027|1163|1263|1453|1719|1956|1981|2029|2810|3398|4176|5001|5087|5218|5500|5530|5558|5691|5696|5698|5707|5708|5777|5890|5925|5976|6604|6659|6881|7832|7846|8636|10106|10783|11331|29882|51347|51433|51434|54623|54820|54850|55198|55571|55904|58480|79027|79791|80028|80279|113130|246175|286053|406991|407021|407024	AKT1|CCND1|ZFP36L1|ZFP36L2|CCND2|CDC25B|CDKN1B|CKS1B|PLK3|CSNK1D|DHFR|EGFR|EIF4G1|ENSA|SFN|ID2|MCM7|ORC5|PBX1|CDK14|PPP1CB|PPP3CA|PRIM2|PSMB3|PSMB8|PSMB9|PSMD1|PSMD2|PTPN6|RAD51B|RB1|UPF1|SMARCD3|SOX4|TAF10|BTG2|TUBA1A|SSNA1|CTDSP2|NEK6|PHB2|ANAPC2|TAOK3|ANAPC5|ANAPC7|PAF1|NDE1|FBXL12|APPL2|CNOT11|KMT2E|RHOU|ZNF655|FBXO31|FBXL18|CDK5RAP3|CDCA5|CNOT6L|NSMCE2|MIR21|MIR29A|MIR29B1	-1.515002635133885	0	57	0	0	-4.946357663970373	2.762477326077678
1	-2.938979983800052	GO:0045786	M1	1	0	GO Biological Processes	19	negative regulation of cell cycle	19_GO:0048519 negative regulation of biological process	-2.938979983800052	1.4938652896399376	3.305574481507129	24367	637	1562	61	3.905249679897567	0.490155318433991	25|247|595|598|604|677|678|694|1027|1263|1718|1956|2475|2810|3164|3326|3398|3611|3659|4088|4824|4851|5514|5573|5691|5696|5698|5707|5708|5925|6659|6794|7703|7832|9656|10106|10116|10614|10919|11335|23645|51347|51719|55571|55904|79027|79035|79791|79813|80198|80279|81617|84275|124790|146691|153090|246175|339479|406991|407021|407024	ABL1|ALOX15B|CCND1|BCL2L1|BCL6|ZFP36L1|ZFP36L2|BTG1|CDKN1B|PLK3|DHCR24|EGFR|MTOR|SFN|NR4A1|HSP90AB1|ID2|ILK|IRF1|SMAD3|NKX3-1|NOTCH1|PPP1R10|PRKAR1A|PSMB3|PSMB8|PSMB9|PSMD1|PSMD2|RB1|SOX4|STK11|PCGF2|BTG2|MDC1|CTDSP2|FEM1B|HEXIM1|EHMT2|CBX3|PPP1R15A|TAOK3|CAB39|CNOT11|KMT2E|ZNF655|NABP2|FBXO31|EHMT1|MUS81|CDK5RAP3|CAB39L|SLC25A33|HEXIM2|TOM1L2|DAB2IP|CNOT6L|BRINP3|MIR21|MIR29A|MIR29B1	-1.4038646034542457	0	57	0	0	-4.946357663970373	2.762477326077678
1	-2.9273702138777575	GO:0045930	M1	1	0	GO Biological Processes	19	negative regulation of mitotic cell cycle	19_GO:0048519 negative regulation of biological process	-2.9273702138777575	1.697633124952926	3.3902706841710795	24367	340	1562	37	2.3687580025608193	0.38478154982955665	25|595|598|604|677|678|694|1027|1263|1956|2810|4088|4824|5514|5691|5696|5698|5707|5708|5925|6659|7832|9656|10106|51347|55571|79027|79035|79791|80198|80279|146691|246175|339479|406991|407021|407024	ABL1|CCND1|BCL2L1|BCL6|ZFP36L1|ZFP36L2|BTG1|CDKN1B|PLK3|EGFR|SFN|SMAD3|NKX3-1|PPP1R10|PSMB3|PSMB8|PSMB9|PSMD1|PSMD2|RB1|SOX4|BTG2|MDC1|CTDSP2|TAOK3|CNOT11|ZNF655|NABP2|FBXO31|MUS81|CDK5RAP3|TOM1L2|CNOT6L|BRINP3|MIR21|MIR29A|MIR29B1	-1.397139270343398	0	57	0	0	-4.946357663970373	2.762477326077678
1	-2.7037562486265454	GO:1902806	M1	1	0	GO Biological Processes	19	regulation of cell cycle G1/S phase transition	19_GO:0050789 regulation of biological process	-2.7037562486265454	1.8660133922280968	3.290673994714103	24367	209	1562	25	1.6005121638924455	0.31753046090026865	207|595|894|1027|1263|1956|1981|2810|3398|5777|5925|6659|7832|10106|11331|54623|55198|55571|55904|79027|79791|246175|406991|407021|407024	AKT1|CCND1|CCND2|CDKN1B|PLK3|EGFR|EIF4G1|SFN|ID2|PTPN6|RB1|SOX4|BTG2|CTDSP2|PHB2|PAF1|APPL2|CNOT11|KMT2E|ZNF655|FBXO31|CNOT6L|MIR21|MIR29A|MIR29B1	-1.2322228484588813	0	57	0	0	-4.946357663970373	2.762477326077678
1	-2.684031621514923	GO:1901987	M1	1	0	GO Biological Processes	19	regulation of cell cycle phase transition	19_GO:0050789 regulation of biological process	-2.684031621514923	1.5375643819985436	3.136139707812925	24367	487	1562	48	3.0729833546734957	0.43667870324195607	207|595|677|678|894|994|1027|1263|1453|1956|1981|2810|3398|5087|5691|5696|5698|5707|5708|5777|5890|5925|6604|6659|7832|7846|8636|10106|10783|11331|29882|51347|51433|51434|54623|54820|55198|55571|55904|79027|79791|80279|113130|246175|286053|406991|407021|407024	AKT1|CCND1|ZFP36L1|ZFP36L2|CCND2|CDC25B|CDKN1B|PLK3|CSNK1D|EGFR|EIF4G1|SFN|ID2|PBX1|PSMB3|PSMB8|PSMB9|PSMD1|PSMD2|PTPN6|RAD51B|RB1|SMARCD3|SOX4|BTG2|TUBA1A|SSNA1|CTDSP2|NEK6|PHB2|ANAPC2|TAOK3|ANAPC5|ANAPC7|PAF1|NDE1|APPL2|CNOT11|KMT2E|ZNF655|FBXO31|CDK5RAP3|CDCA5|CNOT6L|NSMCE2|MIR21|MIR29A|MIR29B1	-1.219971923927273	0	57	0	0	-4.946357663970373	2.762477326077678
1	-2.6595176446856206	GO:2000045	M1	1	0	GO Biological Processes	19	regulation of G1/S transition of mitotic cell cycle	19_GO:0050789 regulation of biological process	-2.6595176446856206	1.9084949737107366	3.2726524189648885	24367	188	1562	23	1.47247119078105	0.30476260956438245	207|595|894|1027|1263|1956|1981|2810|3398|5777|5925|6659|7832|10106|55198|55571|55904|79027|79791|246175|406991|407021|407024	AKT1|CCND1|CCND2|CDKN1B|PLK3|EGFR|EIF4G1|SFN|ID2|PTPN6|RB1|SOX4|BTG2|CTDSP2|APPL2|CNOT11|KMT2E|ZNF655|FBXO31|CNOT6L|MIR21|MIR29A|MIR29B1	-1.2007495919468378	0	57	0	0	-4.946357663970373	2.762477326077678
1	-2.5928456231468635	GO:0007050	M1	1	0	GO Biological Processes	19	cell cycle arrest	19_GO:0048519 negative regulation of biological process	-2.5928456231468635	1.784731113956466	3.170347082852191	24367	236	1562	27	1.7285531370038412	0.3297725691215553	25|595|1027|1263|1718|2475|2810|3326|3398|3611|3659|4088|4824|4851|5925|6659|6794|7832|23645|51719|55571|55904|81617|84275|153090|246175|339479	ABL1|CCND1|CDKN1B|PLK3|DHCR24|MTOR|SFN|HSP90AB1|ID2|ILK|IRF1|SMAD3|NKX3-1|NOTCH1|RB1|SOX4|STK11|BTG2|PPP1R15A|CAB39|CNOT11|KMT2E|CAB39L|SLC25A33|DAB2IP|CNOT6L|BRINP3	-1.1612993096991469	0	57	0	0	-4.946357663970373	2.762477326077678
1	-2.5286396423449533	GO:0010564	M1	1	0	GO Biological Processes	19	regulation of cell cycle process	19_GO:0050789 regulation of biological process	-2.5286396423449533	1.3931961120640366	2.949933048703809	24367	795	1562	71	4.545454545454546	0.5270434881122229	207|595|598|604|677|678|801|894|994|1027|1263|1453|1956|1981|2810|3192|3303|3304|3326|3398|5087|5155|5514|5573|5691|5696|5698|5707|5708|5777|5890|5925|6491|6604|6659|7703|7832|7846|8636|8678|9903|10106|10269|10783|10919|11331|11335|23113|29882|51347|51433|51434|54623|54820|55198|55571|55904|79027|79791|79813|80279|84084|84275|113130|146691|153090|246175|286053|406991|407021|407024	AKT1|CCND1|BCL2L1|BCL6|ZFP36L1|ZFP36L2|CALM1|CCND2|CDC25B|CDKN1B|PLK3|CSNK1D|EGFR|EIF4G1|SFN|HNRNPU|HSPA1A|HSPA1B|HSP90AB1|ID2|PBX1|PDGFB|PPP1R10|PRKAR1A|PSMB3|PSMB8|PSMB9|PSMD1|PSMD2|PTPN6|RAD51B|RB1|STIL|SMARCD3|SOX4|PCGF2|BTG2|TUBA1A|SSNA1|BECN1|KLHL21|CTDSP2|ZMPSTE24|NEK6|EHMT2|PHB2|CBX3|CUL9|ANAPC2|TAOK3|ANAPC5|ANAPC7|PAF1|NDE1|APPL2|CNOT11|KMT2E|ZNF655|FBXO31|EHMT1|CDK5RAP3|RAB6C|SLC25A33|C…	-1.1180186019138267	0	57	0	0	-4.946357663970373	2.762477326077678
1	-2.369053511440705	GO:0044843	M1	1	0	GO Biological Processes	19	cell cycle G1/S phase transition	19_GO:0009987 cellular process	-2.369053511440705	1.6367078776683948	2.928477408645452	24367	305	1562	32	2.0486555697823303	0.35842571499821285	207|595|894|1027|1263|1719|1956|1981|2810|3398|4176|5001|5530|5558|5777|5925|6659|6881|7832|10106|11331|54623|55198|55571|55904|58480|79027|79791|246175|406991|407021|407024	AKT1|CCND1|CCND2|CDKN1B|PLK3|DHFR|EGFR|EIF4G1|SFN|ID2|MCM7|ORC5|PPP3CA|PRIM2|PTPN6|RB1|SOX4|TAF10|BTG2|CTDSP2|PHB2|PAF1|APPL2|CNOT11|KMT2E|RHOU|ZNF655|FBXO31|CNOT6L|MIR21|MIR29A|MIR29B1	-1.0027398951750206	0	57	0	0	-4.946357663970373	2.762477326077678
1	-2.3422457502391723	GO:0000082	M1	1	0	GO Biological Processes	19	G1/S transition of mitotic cell cycle	19_GO:0009987 cellular process	-2.3422457502391723	1.659560846704988	2.9155714718304853	24367	282	1562	30	1.9206145966709347	0.3472709584609166	207|595|894|1027|1263|1719|1956|1981|2810|3398|4176|5001|5530|5558|5777|5925|6659|6881|7832|10106|55198|55571|55904|58480|79027|79791|246175|406991|407021|407024	AKT1|CCND1|CCND2|CDKN1B|PLK3|DHFR|EGFR|EIF4G1|SFN|ID2|MCM7|ORC5|PPP3CA|PRIM2|PTPN6|RB1|SOX4|TAF10|BTG2|CTDSP2|APPL2|CNOT11|KMT2E|RHOU|ZNF655|FBXO31|CNOT6L|MIR21|MIR29A|MIR29B1	-0.9905783285403243	0	57	0	0	-4.946357663970373	2.762477326077678
1	-4.869710660076056	GO:0045216	M1	1	0	GO Biological Processes	19	cell-cell junction organization	19_GO:0071840 cellular component organization or biogenesis	-4.869710660076056	2.5036831539178954	5.02549556965679	24367	162	1562	26	1.6645326504481435	0.3237134449331351	81|861|865|928|1365|1969|3728|3987|4088|5010|5583|5818|6722|6904|7082|7094|8506|9069|9074|9080|9231|51564|57662|64072|79778|79977	ACTN4|RUNX1|CBFB|CD9|CLDN3|EPHA2|JUP|LIMS1|SMAD3|CLDN11|PRKCH|NECTIN1|SRF|TBCD|TJP1|TLN1|CNTNAP1|CLDN12|CLDN6|CLDN9|DLG5|HDAC7|CAMSAP3|CDH23|MICALL2|GRHL2	-2.8058771058695853	0	58	1	1	-4.869710660076056	4.069531815398319
1	-4.287046104512145	GO:0120193	M1	1	0	GO Biological Processes	19	tight junction organization	19_GO:0071840 cellular component organization or biogenesis	-4.287046104512145	3.359972421944253	4.986090930753794	24367	65	1562	14	0.8962868117797695	0.23846681525444388	81|861|865|1365|1969|5010|5583|6722|6904|7082|9069|9080|79778|79977	ACTN4|RUNX1|CBFB|CLDN3|EPHA2|CLDN11|PRKCH|SRF|TBCD|TJP1|CLDN12|CLDN9|MICALL2|GRHL2	-2.3606369984620343	0	58	0	0	-4.869710660076056	4.069531815398319
1	-3.972673704195049	GO:0120192	M1	1	0	GO Biological Processes	19	tight junction assembly	19_GO:0071840 cellular component organization or biogenesis	-3.972673704195049	3.324562876513927	4.757371482768262	24367	61	1562	13	0.8322663252240717	0.22986658336957838	81|861|865|1365|1969|5010|5583|6722|6904|7082|9069|79778|79977	ACTN4|RUNX1|CBFB|CLDN3|EPHA2|CLDN11|PRKCH|SRF|TBCD|TJP1|CLDN12|MICALL2|GRHL2	-2.1471071826146857	0	58	0	0	-4.869710660076056	4.069531815398319
1	-3.682772906077548	GO:0007043	M1	1	0	GO Biological Processes	19	cell-cell junction assembly	19_GO:0071840 cellular component organization or biogenesis	-3.682772906077548	2.4185847998491297	4.227847980027615	24367	129	1562	20	1.2804097311139564	0.284469454773297	81|861|865|928|1365|1969|3728|5010|5583|6722|6904|7082|7094|8506|9069|9231|51564|64072|79778|79977	ACTN4|RUNX1|CBFB|CD9|CLDN3|EPHA2|JUP|CLDN11|PRKCH|SRF|TBCD|TJP1|TLN1|CNTNAP1|CLDN12|DLG5|HDAC7|CDH23|MICALL2|GRHL2	-1.9376981144954906	0	58	0	0	-4.869710660076056	4.069531815398319
1	-3.06159787883105	GO:0070830	M1	1	0	GO Biological Processes	19	bicellular tight junction assembly	19_GO:0071840 cellular component organization or biogenesis	-3.06159787883105	3.0105016061279954	3.9771041961621103	24367	57	1562	11	0.704225352112676	0.21158296421416498	81|861|865|1365|1969|5583|6722|6904|7082|79778|79977	ACTN4|RUNX1|CBFB|CLDN3|EPHA2|PRKCH|SRF|TBCD|TJP1|MICALL2|GRHL2	-1.4863838124334752	0	58	0	0	-4.869710660076056	4.069531815398319
1	-3.047152145539101	GO:0043297	M1	1	0	GO Biological Processes	19	apical junction assembly	19_GO:0071840 cellular component organization or biogenesis	-3.047152145539101	2.836340356186707	3.9095850925485296	24367	66	1562	12	0.7682458386683739	0.2209199456953171	81|861|865|1365|1969|5583|6722|6904|7082|9231|79778|79977	ACTN4|RUNX1|CBFB|CLDN3|EPHA2|PRKCH|SRF|TBCD|TJP1|DLG5|MICALL2|GRHL2	-1.4777824017983856	0	58	0	0	-4.869710660076056	4.069531815398319
1	-2.5699960996170423	GO:2000810	M1	1	0	GO Biological Processes	19	regulation of bicellular tight junction assembly	19_GO:0071840 cellular component organization or biogenesis	-2.5699960996170423	4.069531815398319	3.854407998749878	24367	23	1562	6	0.38412291933418696	0.15651604933038119	861|865|1365|1969|5583|7082	RUNX1|CBFB|CLDN3|EPHA2|PRKCH|TJP1	-1.1496152218967595	0	58	0	0	-4.869710660076056	4.069531815398319
1	-4.832920294148205	GO:0045165	M1	1	0	GO Biological Processes	19	cell fate commitment	19_GO:0032502 developmental process	-4.832920294148205	2.106552052861295	4.820801902583222	24367	274	1562	37	2.3687580025608193	0.38478154982955665	860|1051|1745|1746|2114|2139|2475|2624|3110|3169|3207|3236|3398|3670|4170|4851|4855|4920|5727|5914|6097|6778|6926|6928|7005|8643|9181|23135|23493|25803|51043|54623|54738|54845|55897|81029|285590	RUNX2|CEBPB|DLX1|DLX2|ETS2|EYA2|MTOR|GATA2|MNX1|FOXA1|HOXA11|HOXD10|ID2|ISL1|MCL1|NOTCH1|NOTCH4|ROR2|PTCH1|RARA|RORC|STAT6|TBX3|HNF1B|TEAD3|PTCH2|ARHGEF2|KDM6B|HEY2|SPDEF|ZBTB7B|PAF1|FEV|ESRP1|MESP1|WNT5B|SH3PXD2B	-2.7738856228235034	0	59	1	1	-4.832920294148205	2.561173008198444
1	-2.4731104655757927	GO:0048663	M1	1	0	GO Biological Processes	19	neuron fate commitment	19_GO:0032502 developmental process	-2.4731104655757927	2.561173008198444	3.3489055171361244	24367	67	1562	11	0.704225352112676	0.21158296421416498	1745|1746|2624|3110|3169|3236|3398|3670|4851|54738|54845	DLX1|DLX2|GATA2|MNX1|FOXA1|HOXD10|ID2|ISL1|NOTCH1|FEV|ESRP1	-1.0720347430508965	0	59	0	0	-4.832920294148205	2.561173008198444
1	-2.3353114738751777	GO:0001708	M1	1	0	GO Biological Processes	19	cell fate specification	19_GO:0032502 developmental process	-2.3353114738751777	2.1839820742637643	3.1049504825284426	24367	100	1562	14	0.8962868117797695	0.23846681525444388	2139|3110|3169|3207|3236|3670|4851|5727|6926|6928|8643|54738|54845|55897	EYA2|MNX1|FOXA1|HOXA11|HOXD10|ISL1|NOTCH1|PTCH1|TBX3|HNF1B|PTCH2|FEV|ESRP1|MESP1	-0.986283728461618	0	59	0	0	-4.832920294148205	2.561173008198444
1	-4.785679399743241	GO:0007169	M1	1	0	GO Biological Processes	19	transmembrane receptor protein tyrosine kinase signaling pathway	19_GO:0023052 signaling	-4.785679399743241	1.6298373688535555	4.544100246611966	24367	737	1562	77	4.929577464788732	0.5477558759870221	25|60|154|207|535|860|920|924|967|1277|1282|1284|1609|1956|1969|2050|2064|2065|2257|2268|2309|2817|2889|2902|3249|3315|3480|4035|4739|4824|4920|5155|5291|5430|5641|5795|5801|6461|6464|6720|6778|7763|8503|8660|8835|9146|9158|9518|10188|10278|10458|10551|10580|22853|23189|23433|23545|23624|25976|26509|51043|54845|55971|57142|57556|64710|64855|79812|80004|84159|90423|90993|133396|153090|199731|40699…	ABL1|ACTB|ADRB2|AKT1|ATP6V0A1|RUNX2|CD4|CD7|CD63|COL1A1|COL4A1|COL4A2|DGKQ|EGFR|EPHA2|EPHB4|ERBB2|ERBB3|FGF12|FGR|FOXO3|GPC1|RAPGEF1|GRIN1|HPN|HSPB1|IGF1R|LRP1|NEDD9|NKX3-1|ROR2|PDGFB|PIK3CB|POLR2A|LGMN|PTPRJ|PTPRR|SHB|SHC1|SREBF1|STAT6|ZFAND5|PIK3R3|IRS2|SOCS2|HGS|FIBP|GDF15|TNK2|EFS|BAIAP2|AGR2|SORBS1|LMTK2|KANK1|RHOQ|ATP6V0A2|CBLC|TIPARP|MYOF|ZBTB7B|ESRP1|BAIAP2L1|RTN4|SEMA6A|NUCKS1|NIBAN2|MMR…	-2.736086284651381	0	60	1	1	-4.785679399743241	1.6956382564159664
1	-4.037131793870329	R-HSA-9006934	M1	1	0	Reactome Gene Sets	6	Signaling by Receptor Tyrosine Kinases		-4.037131793870329	1.6956382564159664	4.1383954923251425	24367	506	1562	55	3.5211267605633805	0.46635477364244116	60|207|535|801|1211|1277|1282|1284|1956|2064|2065|2353|2475|2889|3249|3315|3397|3398|3399|3480|3675|3708|3726|3727|3728|3909|4209|4665|5155|5291|5430|5777|5795|6461|6464|6678|6722|6778|7316|8061|8503|8660|9146|10193|10221|10458|23545|26018|51741|53916|54845|64759|80004|84951|90423	ACTB|AKT1|ATP6V0A1|CALM1|CLTA|COL1A1|COL4A1|COL4A2|EGFR|ERBB2|ERBB3|FOS|MTOR|RAPGEF1|HPN|HSPB1|ID1|ID2|ID3|IGF1R|ITGA3|ITPR1|JUNB|JUND|JUP|LAMA3|MEF2D|NAB2|PDGFB|PIK3CB|POLR2A|PTPN6|PTPRJ|SHB|SHC1|SPARC|SRF|STAT6|UBC|FOSL1|PIK3R3|IRS2|HGS|RNF41|TRIB1|BAIAP2|ATP6V0A2|LRIG1|WWOX|RAB4B|ESRP1|TNS3|ESRP2|TNS4|ATP6V1E2	-2.1936969228849823	0	60	0	0	-4.785679399743241	1.6956382564159664
1	-4.745899111583105	GO:0035966	M1	1	0	GO Biological Processes	19	response to topologically incorrect protein	19_GO:0050896 response to stimulus	-4.745899111583105	2.2940988175039543	4.857632925167355	24367	204	1562	30	1.9206145966709347	0.3472709584609166	468|595|871|1200|3303|3304|3305|3315|3326|3337|4000|4780|6048|6464|7094|7494|9531|10106|10551|23645|26353|54788|55432|80279|84447|90993|148327|153090|168620|200312	ATF4|CCND1|SERPINH1|TPP1|HSPA1A|HSPA1B|HSPA1L|HSPB1|HSP90AB1|DNAJB1|LMNA|NFE2L2|RNF5|SHC1|TLN1|XBP1|BAG3|CTDSP2|AGR2|PPP1R15A|HSPB8|DNAJB12|YOD1|CDK5RAP3|SYVN1|CREB3L1|CREB3L4|DAB2IP|BHLHA15|RNF215	-2.7011306919770965	0	61	1	1	-4.745899111583105	3.899967989756722
1	-4.403689636543719	GO:0006986	M1	1	0	GO Biological Processes	19	response to unfolded protein	19_GO:0050896 response to stimulus	-4.403689636543719	2.3142667191962967	4.657616805091438	24367	182	1562	27	1.7285531370038412	0.3297725691215553	468|595|871|1200|3303|3304|3305|3315|3326|3337|4000|4780|6464|7094|7494|9531|10106|10551|23645|26353|55432|80279|84447|90993|148327|153090|168620	ATF4|CCND1|SERPINH1|TPP1|HSPA1A|HSPA1B|HSPA1L|HSPB1|HSP90AB1|DNAJB1|LMNA|NFE2L2|SHC1|TLN1|XBP1|BAG3|CTDSP2|AGR2|PPP1R15A|HSPB8|YOD1|CDK5RAP3|SYVN1|CREB3L1|CREB3L4|DAB2IP|BHLHA15	-2.4469913240161945	0	61	0	0	-4.745899111583105	3.899967989756722
1	-4.322334649438828	GO:0035967	M1	1	0	GO Biological Processes	19	cellular response to topologically incorrect protein	19_GO:0050896 response to stimulus	-4.322334649438828	2.3780292620467818	4.634078217054043	24367	164	1562	25	1.6005121638924455	0.31753046090026865	468|595|1200|3303|3304|3305|4000|4780|6048|6464|7094|7494|9531|10106|10551|23645|26353|54788|55432|80279|84447|90993|148327|153090|168620	ATF4|CCND1|TPP1|HSPA1A|HSPA1B|HSPA1L|LMNA|NFE2L2|RNF5|SHC1|TLN1|XBP1|BAG3|CTDSP2|AGR2|PPP1R15A|HSPB8|DNAJB12|YOD1|CDK5RAP3|SYVN1|CREB3L1|CREB3L4|DAB2IP|BHLHA15	-2.3883854037831176	0	61	0	0	-4.745899111583105	3.899967989756722
1	-4.299936267725492	GO:0034620	M1	1	0	GO Biological Processes	19	cellular response to unfolded protein	19_GO:0050896 response to stimulus	-4.299936267725492	2.474462448673231	4.660476411051488	24367	145	1562	23	1.47247119078105	0.30476260956438245	468|595|1200|3303|3304|3305|4000|4780|6464|7094|7494|9531|10106|10551|23645|26353|55432|80279|84447|90993|148327|153090|168620	ATF4|CCND1|TPP1|HSPA1A|HSPA1B|HSPA1L|LMNA|NFE2L2|SHC1|TLN1|XBP1|BAG3|CTDSP2|AGR2|PPP1R15A|HSPB8|YOD1|CDK5RAP3|SYVN1|CREB3L1|CREB3L4|DAB2IP|BHLHA15	-2.371765315519095	0	61	0	0	-4.745899111583105	3.899967989756722
1	-2.9863038274028795	GO:0030968	M1	1	0	GO Biological Processes	19	endoplasmic reticulum unfolded protein response	19_GO:0023052 signaling	-2.9863038274028795	2.246381562099872	3.6562795657387075	24367	125	1562	18	1.1523687580025608	0.2700463777281498	468|595|1200|4000|4780|6464|7094|7494|10106|10551|23645|55432|80279|84447|90993|148327|153090|168620	ATF4|CCND1|TPP1|LMNA|NFE2L2|SHC1|TLN1|XBP1|CTDSP2|AGR2|PPP1R15A|YOD1|CDK5RAP3|SYVN1|CREB3L1|CREB3L4|DAB2IP|BHLHA15	-1.4402524614573657	0	61	0	0	-4.745899111583105	3.899967989756722
1	-2.691036550647037	GO:0070059	M1	1	0	GO Biological Processes	19	intrinsic apoptotic signaling pathway in response to endoplasmic reticulum stress	19_GO:0023052 signaling	-2.691036550647037	2.7237871674491387	3.585358903980388	24367	63	1562	11	0.704225352112676	0.21158296421416498	468|598|1051|3303|3708|7494|23645|27113|84447|90993|153090	ATF4|BCL2L1|CEBPB|HSPA1A|ITPR1|XBP1|PPP1R15A|BBC3|SYVN1|CREB3L1|DAB2IP	-1.224398854713646	0	61	0	0	-4.745899111583105	3.899967989756722
1	-2.6542122108207282	hsa04141	M1	1	0	KEGG Pathway	24	Protein processing in endoplasmic reticulum		-2.6542122108207282	1.9734777779491848	3.2936771488410317	24367	166	1562	21	1.3444302176696543	0.29139991611511556	468|1410|3303|3304|3305|3326|3337|4780|5034|6048|7323|7494|9871|23645|27102|51128|54788|55432|79748|84447|85479	ATF4|CRYAB|HSPA1A|HSPA1B|HSPA1L|HSP90AB1|DNAJB1|NFE2L2|P4HB|RNF5|UBE2D3|XBP1|SEC24D|PPP1R15A|EIF2AK1|SAR1B|DNAJB12|YOD1|LMAN1L|SYVN1|DNAJC5B	-1.197237530823989	0	61	0	0	-4.745899111583105	3.899967989756722
1	-2.636753811957238	GO:0034976	M1	1	0	GO Biological Processes	19	response to endoplasmic reticulum stress	19_GO:0050896 response to stimulus	-2.636753811957238	1.7037402822145407	3.1716823786445048	24367	293	1562	32	2.0486555697823303	0.35842571499821285	468|488|595|598|1051|1200|1981|3303|3708|4000|4780|5034|6048|6464|7094|7494|8893|10106|10211|10551|23645|27113|51035|54788|55432|80279|84447|90993|148327|153090|168620|406985	ATF4|ATP2A2|CCND1|BCL2L1|CEBPB|TPP1|EIF4G1|HSPA1A|ITPR1|LMNA|NFE2L2|P4HB|RNF5|SHC1|TLN1|XBP1|EIF2B5|CTDSP2|FLOT1|AGR2|PPP1R15A|BBC3|UBXN1|DNAJB12|YOD1|CDK5RAP3|SYVN1|CREB3L1|CREB3L4|DAB2IP|BHLHA15|MIR200C	-1.1828036209589823	0	61	0	0	-4.745899111583105	3.899967989756722
1	-2.142757707477903	GO:1903573	M1	1	0	GO Biological Processes	19	negative regulation of response to endoplasmic reticulum stress	19_GO:0048519 negative regulation of biological process	-2.142757707477903	2.773310570493669	3.1160829789557547	24367	45	1562	8	0.5121638924455826	0.18061297922967348	598|3303|7494|23645|51035|55432|84447|90993	BCL2L1|HSPA1A|XBP1|PPP1R15A|UBXN1|YOD1|SYVN1|CREB3L1	-0.8402671957253041	0	61	0	0	-4.745899111583105	3.899967989756722
1	-2.130061063650163	GO:1902236	M1	1	0	GO Biological Processes	19	negative regulation of endoplasmic reticulum stress-induced intrinsic apoptotic signaling pathway	19_GO:0048519 negative regulation of biological process	-2.130061063650163	3.899967989756722	3.3954948062077177	24367	20	1562	5	0.3201024327784891	0.14292485626823145	598|3303|7494|84447|90993	BCL2L1|HSPA1A|XBP1|SYVN1|CREB3L1	-0.8317304925339445	0	61	0	0	-4.745899111583105	3.899967989756722
1	-4.715242113401834	GO:0044262	M1	1	0	GO Biological Processes	19	cellular carbohydrate metabolic process	19_GO:0008152 metabolic process	-4.715242113401834	2.05831643903827	4.728355910396034	24367	288	1562	38	2.4327784891165174	0.38981876163612683	207|801|1609|2132|2475|2595|2683|2784|2875|3098|3418|3425|3612|3705|5031|5208|5500|6097|8660|8864|8871|9572|9821|10020|10269|10580|23178|26509|27232|51477|80168|84002|85414|90007|90673|114899|150094|374907	AKT1|CALM1|DGKQ|EXT2|MTOR|GANC|B4GALT1|GNB3|GPT|HK1|IDH2|IDUA|IMPA1|ITPK1|P2RY6|PFKFB2|PPP1CB|RORC|IRS2|PER2|SYNJ2|NR1D1|RB1CC1|GNE|ZMPSTE24|SORBS1|PASK|MYOF|GNMT|ISYNA1|MOGAT2|B3GNT5|SLC45A3|MIDN|PPP1R3E|C1QTNF3|SIK1|B3GNT8	-2.683687004102364	0	62	1	1	-4.715242113401834	3.899967989756722
1	-4.344377319919497	GO:0016051	M1	1	0	GO Biological Processes	19	carbohydrate biosynthetic process	19_GO:0008152 metabolic process	-4.344377319919497	2.1868979381813394	4.564070222444558	24367	214	1562	30	1.9206145966709347	0.3472709584609166	207|468|1468|1609|2026|2132|2475|2683|2875|3612|4191|5031|5155|5500|8660|8864|9572|10580|23178|27232|51363|51477|54187|84002|90673|114899|150094|200186|338596|374907	AKT1|ATF4|SLC25A10|DGKQ|ENO2|EXT2|MTOR|B4GALT1|GPT|IMPA1|MDH2|P2RY6|PDGFB|PPP1CB|IRS2|PER2|NR1D1|SORBS1|PASK|GNMT|CHST15|ISYNA1|NANS|B3GNT5|PPP1R3E|C1QTNF3|SIK1|CRTC2|ST8SIA6|B3GNT8	-2.4025199537570088	0	62	0	0	-4.715242113401834	3.899967989756722
1	-3.636626946309445	GO:0034637	M1	1	0	GO Biological Processes	19	cellular carbohydrate biosynthetic process	19_GO:0008152 metabolic process	-3.636626946309445	2.819253968498835	4.3450008071939425	24367	83	1562	15	0.9603072983354674	0.24675686391426488	207|2132|2475|2683|3612|5500|8660|8864|9572|10580|23178|51477|84002|90673|374907	AKT1|EXT2|MTOR|B4GALT1|IMPA1|PPP1CB|IRS2|PER2|NR1D1|SORBS1|PASK|ISYNA1|B3GNT5|PPP1R3E|B3GNT8	-1.9018521113671998	0	62	0	0	-4.715242113401834	3.899967989756722
1	-3.2927293129706445	GO:0005975	M1	1	0	GO Biological Processes	19	carbohydrate metabolic process	19_GO:0008152 metabolic process	-3.2927293129706445	1.537666234435083	3.5754739639899342	24367	629	1562	62	3.9692701664532652	0.49399201616029104	207|468|801|957|1118|1468|1528|1609|1727|2026|2132|2475|2595|2683|2784|2875|3098|3418|3425|3612|3705|4191|4199|4758|5031|5155|5208|5238|5315|5500|6097|7358|8660|8671|8864|8871|9469|9572|9821|10020|10269|10580|23178|26509|27232|51181|51341|51363|51477|54187|80168|84002|85414|90007|90673|112937|114899|132158|150094|200186|338596|374907	AKT1|ATF4|CALM1|ENTPD5|CHIT1|SLC25A10|CYB5A|DGKQ|CYB5R3|ENO2|EXT2|MTOR|GANC|B4GALT1|GNB3|GPT|HK1|IDH2|IDUA|IMPA1|ITPK1|MDH2|ME1|NEU1|P2RY6|PDGFB|PFKFB2|PGM3|PKM|PPP1CB|RORC|UGDH|IRS2|SLC4A4|PER2|SYNJ2|CHST3|NR1D1|RB1CC1|GNE|ZMPSTE24|SORBS1|PASK|MYOF|GNMT|DCXR|ZBTB7A|CHST15|ISYNA1|NANS|MOGAT2|B3GNT5|SLC45A3|MIDN|PPP1R3E|GLB1L3|C1QTNF3|GLYCTK|SIK1|CRTC2|ST8SIA6|B3GNT8	-1.6494015953349532	0	62	0	0	-4.715242113401834	3.899967989756722
1	-3.256899586286585	GO:0006006	M1	1	0	GO Biological Processes	19	glucose metabolic process	19_GO:0008152 metabolic process	-3.256899586286585	1.977448558186507	3.7497885402194835	24367	213	1562	27	1.7285531370038412	0.3297725691215553	207|468|1468|1609|2026|2475|2784|2875|3098|4191|5208|5315|5500|6097|8660|8864|10269|10580|23178|27232|51181|85414|90007|90673|114899|150094|200186	AKT1|ATF4|SLC25A10|DGKQ|ENO2|MTOR|GNB3|GPT|HK1|MDH2|PFKFB2|PKM|PPP1CB|RORC|IRS2|PER2|ZMPSTE24|SORBS1|PASK|GNMT|DCXR|SLC45A3|MIDN|PPP1R3E|C1QTNF3|SIK1|CRTC2	-1.6269103382912253	0	62	0	0	-4.715242113401834	3.899967989756722
1	-3.2427116761756496	GO:0010906	M1	1	0	GO Biological Processes	19	regulation of glucose metabolic process	19_GO:0008152 metabolic process	-3.2427116761756496	2.359644498004067	3.891154589853457	24367	119	1562	18	1.1523687580025608	0.2700463777281498	207|1609|2475|2784|2875|5208|5500|6097|8660|10269|10580|23178|27232|85414|90007|90673|114899|150094	AKT1|DGKQ|MTOR|GNB3|GPT|PFKFB2|PPP1CB|RORC|IRS2|ZMPSTE24|SORBS1|PASK|GNMT|SLC45A3|MIDN|PPP1R3E|C1QTNF3|SIK1	-1.6208349596255909	0	62	0	0	-4.715242113401834	3.899967989756722
1	-3.157795713447633	GO:0005976	M1	1	0	GO Biological Processes	19	polysaccharide metabolic process	19_GO:0008152 metabolic process	-3.157795713447633	2.3891695793104244	3.8390587492700985	24367	111	1562	17	1.088348271446863	0.2625228789306787	207|801|1118|2132|2475|5155|5500|8660|8864|9572|9821|10580|23178|27232|84002|90673|374907	AKT1|CALM1|CHIT1|EXT2|MTOR|PDGFB|PPP1CB|IRS2|PER2|NR1D1|RB1CC1|SORBS1|PASK|GNMT|B3GNT5|PPP1R3E|B3GNT8	-1.5580209411215835	0	62	0	0	-4.715242113401834	3.899967989756722
1	-3.06325973265574	GO:0019318	M1	1	0	GO Biological Processes	19	hexose metabolic process	19_GO:0008152 metabolic process	-3.06325973265574	1.8497871888174175	3.5559316792845497	24367	253	1562	30	1.9206145966709347	0.3472709584609166	207|468|1468|1609|2026|2475|2683|2784|2875|3098|4191|5208|5315|5500|6097|8660|8864|10269|10580|23178|27232|51181|51363|85414|90007|90673|114899|132158|150094|200186	AKT1|ATF4|SLC25A10|DGKQ|ENO2|MTOR|B4GALT1|GNB3|GPT|HK1|MDH2|PFKFB2|PKM|PPP1CB|RORC|IRS2|PER2|ZMPSTE24|SORBS1|PASK|GNMT|DCXR|CHST15|SLC45A3|MIDN|PPP1R3E|C1QTNF3|GLYCTK|SIK1|CRTC2	-1.486878804650662	0	62	0	0	-4.715242113401834	3.899967989756722
1	-2.994544561863187	GO:0000271	M1	1	0	GO Biological Processes	19	polysaccharide biosynthetic process	19_GO:0008152 metabolic process	-2.994544561863187	2.668399150886178	3.8124280455294355	24367	76	1562	13	0.8322663252240717	0.22986658336957838	207|2132|2475|5155|5500|8660|8864|9572|10580|23178|84002|90673|374907	AKT1|EXT2|MTOR|PDGFB|PPP1CB|IRS2|PER2|NR1D1|SORBS1|PASK|B3GNT5|PPP1R3E|B3GNT8	-1.446974043802329	0	62	0	0	-4.715242113401834	3.899967989756722
1	-2.8711173488430193	GO:0033692	M1	1	0	GO Biological Processes	19	cellular polysaccharide biosynthetic process	19_GO:0008152 metabolic process	-2.8711173488430193	2.713021210265546	3.72923385547832	24367	69	1562	12	0.7682458386683739	0.2209199456953171	207|2132|2475|5500|8660|8864|9572|10580|23178|84002|90673|374907	AKT1|EXT2|MTOR|PPP1CB|IRS2|PER2|NR1D1|SORBS1|PASK|B3GNT5|PPP1R3E|B3GNT8	-1.3513518389868246	0	62	0	0	-4.715242113401834	3.899967989756722
1	-2.802926245935475	GO:0005979	M1	1	0	GO Biological Processes	19	regulation of glycogen biosynthetic process	19_GO:0008152 metabolic process	-2.802926245935475	3.899967989756722	4.0182638553098355	24367	28	1562	7	0.44814340588988477	0.169002322292619	207|2475|5500|8660|10580|23178|90673	AKT1|MTOR|PPP1CB|IRS2|SORBS1|PASK|PPP1R3E	-1.3013855561854795	0	62	0	0	-4.715242113401834	3.899967989756722
1	-2.802926245935475	GO:0010962	M1	1	0	GO Biological Processes	19	regulation of glucan biosynthetic process	19_GO:0008152 metabolic process	-2.802926245935475	3.899967989756722	4.0182638553098355	24367	28	1562	7	0.44814340588988477	0.169002322292619	207|2475|5500|8660|10580|23178|90673	AKT1|MTOR|PPP1CB|IRS2|SORBS1|PASK|PPP1R3E	-1.3013855561854795	0	62	0	0	-4.715242113401834	3.899967989756722
1	-2.7735761877785423	GO:0032885	M1	1	0	GO Biological Processes	19	regulation of polysaccharide biosynthetic process	19_GO:0008152 metabolic process	-2.7735761877785423	3.4666382131170863	3.876094196896091	24367	36	1562	8	0.5121638924455826	0.18061297922967348	207|2475|5155|5500|8660|10580|23178|90673	AKT1|MTOR|PDGFB|PPP1CB|IRS2|SORBS1|PASK|PPP1R3E	-1.284416824410402	0	62	0	0	-4.715242113401834	3.899967989756722
1	-2.7611429043467837	GO:0044264	M1	1	0	GO Biological Processes	19	cellular polysaccharide metabolic process	19_GO:0008152 metabolic process	-2.7611429043467837	2.3399807938540333	3.5140515240005605	24367	100	1562	15	0.9603072983354674	0.24675686391426488	207|801|2132|2475|5500|8660|8864|9572|9821|10580|23178|27232|84002|90673|374907	AKT1|CALM1|EXT2|MTOR|PPP1CB|IRS2|PER2|NR1D1|RB1CC1|SORBS1|PASK|GNMT|B3GNT5|PPP1R3E|B3GNT8	-1.2751839569497925	0	62	0	0	-4.715242113401834	3.899967989756722
1	-2.713089942886502	GO:0005978	M1	1	0	GO Biological Processes	19	glycogen biosynthetic process	19_GO:0008152 metabolic process	-2.713089942886502	3.119974391805378	3.725244877036839	24367	45	1562	9	0.5761843790012804	0.19150734627097452	207|2475|5500|8660|8864|9572|10580|23178|90673	AKT1|MTOR|PPP1CB|IRS2|PER2|NR1D1|SORBS1|PASK|PPP1R3E	-1.2402490058758742	0	62	0	0	-4.715242113401834	3.899967989756722
1	-2.713089942886502	GO:0009250	M1	1	0	GO Biological Processes	19	glucan biosynthetic process	19_GO:0008152 metabolic process	-2.713089942886502	3.119974391805378	3.725244877036839	24367	45	1562	9	0.5761843790012804	0.19150734627097452	207|2475|5500|8660|8864|9572|10580|23178|90673	AKT1|MTOR|PPP1CB|IRS2|PER2|NR1D1|SORBS1|PASK|PPP1R3E	-1.2402490058758742	0	62	0	0	-4.715242113401834	3.899967989756722
1	-2.6542888393051447	GO:0005977	M1	1	0	GO Biological Processes	19	glycogen metabolic process	19_GO:0008152 metabolic process	-2.6542888393051447	2.5643625138126396	3.503215982031291	24367	73	1562	12	0.7682458386683739	0.2209199456953171	207|801|2475|5500|8660|8864|9572|9821|10580|23178|27232|90673	AKT1|CALM1|MTOR|PPP1CB|IRS2|PER2|NR1D1|RB1CC1|SORBS1|PASK|GNMT|PPP1R3E	-1.197237530823989	0	62	0	0	-4.715242113401834	3.899967989756722
1	-2.6030163525417307	GO:0006073	M1	1	0	GO Biological Processes	19	cellular glucan metabolic process	19_GO:0008152 metabolic process	-2.6030163525417307	2.529708966328685	3.449067497463513	24367	74	1562	12	0.7682458386683739	0.2209199456953171	207|801|2475|5500|8660|8864|9572|9821|10580|23178|27232|90673	AKT1|CALM1|MTOR|PPP1CB|IRS2|PER2|NR1D1|RB1CC1|SORBS1|PASK|GNMT|PPP1R3E	-1.1653167268220104	0	62	0	0	-4.715242113401834	3.899967989756722
1	-2.6030163525417307	GO:0044042	M1	1	0	GO Biological Processes	19	glucan metabolic process	19_GO:0008152 metabolic process	-2.6030163525417307	2.529708966328685	3.449067497463513	24367	74	1562	12	0.7682458386683739	0.2209199456953171	207|801|2475|5500|8660|8864|9572|9821|10580|23178|27232|90673	AKT1|CALM1|MTOR|PPP1CB|IRS2|PER2|NR1D1|RB1CC1|SORBS1|PASK|GNMT|PPP1R3E	-1.1653167268220104	0	62	0	0	-4.715242113401834	3.899967989756722
1	-2.594685566992387	GO:0010675	M1	1	0	GO Biological Processes	19	regulation of cellular carbohydrate metabolic process	19_GO:0008152 metabolic process	-2.594685566992387	2.030120323435006	3.2672769206426935	24367	146	1562	19	1.2163892445582587	0.2773564175744805	207|1609|2475|2784|2875|5031|5208|5500|6097|8660|10269|10580|23178|27232|85414|90007|90673|114899|150094	AKT1|DGKQ|MTOR|GNB3|GPT|P2RY6|PFKFB2|PPP1CB|RORC|IRS2|ZMPSTE24|SORBS1|PASK|GNMT|SLC45A3|MIDN|PPP1R3E|C1QTNF3|SIK1	-1.1612993096991469	0	62	0	0	-4.715242113401834	3.899967989756722
1	-2.590431107709063	GO:0005996	M1	1	0	GO Biological Processes	19	monosaccharide metabolic process	19_GO:0008152 metabolic process	-2.590431107709063	1.6921895006402048	3.130383346903736	24367	295	1562	32	2.0486555697823303	0.35842571499821285	207|468|1468|1528|1609|1727|2026|2475|2683|2784|2875|3098|4191|5208|5315|5500|6097|8660|8864|10269|10580|23178|27232|51181|51363|85414|90007|90673|114899|132158|150094|200186	AKT1|ATF4|SLC25A10|CYB5A|DGKQ|CYB5R3|ENO2|MTOR|B4GALT1|GNB3|GPT|HK1|MDH2|PFKFB2|PKM|PPP1CB|RORC|IRS2|PER2|ZMPSTE24|SORBS1|PASK|GNMT|DCXR|CHST15|SLC45A3|MIDN|PPP1R3E|C1QTNF3|GLYCTK|SIK1|CRTC2	-1.1612993096991469	0	62	0	0	-4.715242113401834	3.899967989756722
1	-2.456708905779763	GO:0043255	M1	1	0	GO Biological Processes	19	regulation of carbohydrate biosynthetic process	19_GO:0008152 metabolic process	-2.456708905779763	2.2515279116121283	3.232281042647679	24367	97	1562	14	0.8962868117797695	0.23846681525444388	207|1609|2475|2875|5031|5155|5500|8660|10580|23178|27232|90673|114899|150094	AKT1|DGKQ|MTOR|GPT|P2RY6|PDGFB|PPP1CB|IRS2|SORBS1|PASK|GNMT|PPP1R3E|C1QTNF3|SIK1	-1.0624154238333992	0	62	0	0	-4.715242113401834	3.899967989756722
1	-2.3305969505868016	GO:0032881	M1	1	0	GO Biological Processes	19	regulation of polysaccharide metabolic process	19_GO:0008152 metabolic process	-2.3305969505868016	2.971404182671788	3.3465050969339525	24367	42	1562	8	0.5121638924455826	0.18061297922967348	207|2475|5155|5500|8660|10580|23178|90673	AKT1|MTOR|PDGFB|PPP1CB|IRS2|SORBS1|PASK|PPP1R3E	-0.9846187448767239	0	62	0	0	-4.715242113401834	3.899967989756722
1	-2.291616014384447	GO:0070873	M1	1	0	GO Biological Processes	19	regulation of glycogen metabolic process	19_GO:0008152 metabolic process	-2.291616014384447	3.211738344505536	3.3774814634247825	24367	34	1562	7	0.44814340588988477	0.169002322292619	207|2475|5500|8660|10580|23178|90673	AKT1|MTOR|PPP1CB|IRS2|SORBS1|PASK|PPP1R3E	-0.9529678473507706	0	62	0	0	-4.715242113401834	3.899967989756722
1	-2.1172125196137026	GO:0006109	M1	1	0	GO Biological Processes	19	regulation of carbohydrate metabolic process	19_GO:0008152 metabolic process	-2.1172125196137026	1.7249858416231658	2.748142903092924	24367	208	1562	23	1.47247119078105	0.30476260956438245	207|957|1609|2475|2784|2875|5031|5155|5208|5500|6097|8660|8671|10269|10580|23178|27232|51341|85414|90007|90673|114899|150094	AKT1|ENTPD5|DGKQ|MTOR|GNB3|GPT|P2RY6|PDGFB|PFKFB2|PPP1CB|RORC|IRS2|SLC4A4|ZMPSTE24|SORBS1|PASK|GNMT|ZBTB7A|SLC45A3|MIDN|PPP1R3E|C1QTNF3|SIK1	-0.829110741667463	0	62	0	0	-4.715242113401834	3.899967989756722
1	-2.0654829361685296	GO:0006112	M1	1	0	GO Biological Processes	19	energy reserve metabolic process	19_GO:0008152 metabolic process	-2.0654829361685296	2.1767263198642173	2.8609416809976813	24367	86	1562	12	0.7682458386683739	0.2209199456953171	207|801|2475|5500|8660|8864|9572|9821|10580|23178|27232|90673	AKT1|CALM1|MTOR|PPP1CB|IRS2|PER2|NR1D1|RB1CC1|SORBS1|PASK|GNMT|PPP1R3E	-0.7936517442429328	0	62	0	0	-4.715242113401834	3.899967989756722
1	-4.7149913334819145	GO:0080135	M1	1	0	GO Biological Processes	19	regulation of cellular response to stress	19_GO:0050896 response to stimulus	-4.7149913334819145	1.610967169624999	4.493572830486638	24367	765	1562	79	5.057618437900128	0.5544502413377405	25|177|207|355|468|567|598|604|1236|1410|1655|1719|1857|1859|1956|1981|2139|2309|2475|2889|3090|3146|3303|3304|3305|3315|3326|3337|3480|4035|4055|4170|4780|4824|4920|5034|5187|5345|5514|7185|7430|7494|7786|8428|8531|8870|8996|9043|9181|9479|9531|9618|9821|9839|10114|10116|10269|10551|10728|10783|23645|26353|27102|51035|51043|51278|51347|54910|55432|57332|57630|80149|84447|90993|153090|221472|4069…	ABL1|AGER|AKT1|FAS|ATF4|B2M|BCL2L1|BCL6|CCR7|CRYAB|DDX5|DHFR|DVL3|DYRK1A|EGFR|EIF4G1|EYA2|FOXO3|MTOR|RAPGEF1|HIC1|HMGB1|HSPA1A|HSPA1B|HSPA1L|HSPB1|HSP90AB1|DNAJB1|IGF1R|LRP1|LTBR|MCL1|NFE2L2|NKX3-1|ROR2|P4HB|PER1|SERPINF2|PPP1R10|TRAF1|EZR|XBP1|MAP3K12|STK24|YBX3|IER3|NOL3|SPAG9|ARHGEF2|MAPK8IP1|BAG3|TRAF4|RB1CC1|ZEB2|HIPK3|FEM1B|ZMPSTE24|AGR2|PTGES3|NEK6|PPP1R15A|HSPB8|EIF2AK1|UBXN1|ZBTB7B|IER5|…	-2.683687004102364	0	63	1	1	-4.7149913334819145	2.049618213594774
1	-3.8121877502270016	GO:0031098	M1	1	0	GO Biological Processes	19	stress-activated protein kinase signaling cascade	19_GO:0023052 signaling	-3.8121877502270016	1.8700161969811413	4.08053422754695	24367	317	1562	38	2.4327784891165174	0.38981876163612683	177|207|355|677|1236|1410|1857|1956|2873|2889|3146|3480|4055|4920|5187|5345|7185|7316|7430|7538|7786|8428|9020|9043|9479|9618|9821|9839|10114|10221|10269|51347|54910|57630|80149|153090|221472|440193	AGER|AKT1|FAS|ZFP36L1|CCR7|CRYAB|DVL3|EGFR|GPS1|RAPGEF1|HMGB1|IGF1R|LTBR|ROR2|PER1|SERPINF2|TRAF1|UBC|EZR|ZFP36|MAP3K12|STK24|MAP3K14|SPAG9|MAPK8IP1|TRAF4|RB1CC1|ZEB2|HIPK3|TRIB1|ZMPSTE24|TAOK3|SEMA4C|SH3RF1|ZC3H12A|DAB2IP|FGD2|CCDC88C	-2.028045155654859	0	63	0	0	-4.7149913334819145	2.049618213594774
1	-3.755444543614927	GO:0043408	M1	1	0	GO Biological Processes	19	regulation of MAPK cascade	19_GO:0023052 signaling	-3.755444543614927	1.5310219164031693	3.8765030633778825	24367	754	1562	74	4.7375160051216385	0.5375214271483969	25|154|177|207|355|920|1236|1850|1857|1956|1969|2064|2192|2873|2889|3146|3397|3480|3611|4035|4055|4851|4920|5031|5155|5187|5291|5322|5345|5777|5795|5801|6237|6367|6376|6464|7001|7185|7316|7430|7534|7786|8831|8837|9020|9043|9146|9479|9518|9618|9821|9839|10114|10193|10221|10347|11331|23286|23624|51347|54910|55024|57556|57630|60370|80149|80279|80824|85363|153090|221472|406991|407019|407024	ABL1|ADRB2|AGER|AKT1|FAS|CD4|CCR7|DUSP8|DVL3|EGFR|EPHA2|ERBB2|FBLN1|GPS1|RAPGEF1|HMGB1|ID1|IGF1R|ILK|LRP1|LTBR|NOTCH1|ROR2|P2RY6|PDGFB|PER1|PIK3CB|PLA2G5|SERPINF2|PTPN6|PTPRJ|PTPRR|RRAS|CCL22|CX3CL1|SHC1|PRDX2|TRAF1|UBC|EZR|YWHAZ|MAP3K12|SYNGAP1|CFLAR|MAP3K14|SPAG9|HGS|MAPK8IP1|GDF15|TRAF4|RB1CC1|ZEB2|HIPK3|RNF41|TRIB1|ABCA7|PHB2|WWC1|CBLC|TAOK3|SEMA4C|BANK1|SEMA6A|SH3RF1|AVPI1|ZC3H12A|CDK5RAP3|D…	-1.9896802026747114	0	63	0	0	-4.7149913334819145	2.049618213594774
1	-3.3825723388354003	GO:0051403	M1	1	0	GO Biological Processes	19	stress-activated MAPK cascade	19_GO:0023052 signaling	-3.3825723388354003	1.848068455076356	3.7823456372433015	24367	287	1562	34	2.176696542893726	0.3692152164903899	177|207|355|677|1236|1410|1857|1956|2873|2889|3146|3480|4055|4920|5187|5345|7185|7316|7430|7538|7786|9043|9479|9618|9821|9839|10114|10221|51347|54910|57630|80149|153090|221472	AGER|AKT1|FAS|ZFP36L1|CCR7|CRYAB|DVL3|EGFR|GPS1|RAPGEF1|HMGB1|IGF1R|LTBR|ROR2|PER1|SERPINF2|TRAF1|UBC|EZR|ZFP36|MAP3K12|SPAG9|MAPK8IP1|TRAF4|RB1CC1|ZEB2|HIPK3|TRIB1|TAOK3|SEMA4C|SH3RF1|ZC3H12A|DAB2IP|FGD2	-1.7137738026575604	0	63	0	0	-4.7149913334819145	2.049618213594774
1	-3.256899586286585	GO:0007254	M1	1	0	GO Biological Processes	19	JNK cascade	19_GO:0023052 signaling	-3.256899586286585	1.977448558186507	3.7497885402194835	24367	213	1562	27	1.7285531370038412	0.3297725691215553	177|207|1236|1857|1956|2873|2889|3146|3480|4055|4920|5187|5345|7185|7316|7786|9043|9479|9618|9821|9839|10114|10221|51347|57630|153090|221472	AGER|AKT1|CCR7|DVL3|EGFR|GPS1|RAPGEF1|HMGB1|IGF1R|LTBR|ROR2|PER1|SERPINF2|TRAF1|UBC|MAP3K12|SPAG9|MAPK8IP1|TRAF4|RB1CC1|ZEB2|HIPK3|TRIB1|TAOK3|SH3RF1|DAB2IP|FGD2	-1.6269103382912253	0	63	0	0	-4.7149913334819145	2.049618213594774
1	-3.137919196660578	GO:0046328	M1	1	0	GO Biological Processes	19	regulation of JNK cascade	19_GO:0023052 signaling	-3.137919196660578	2.0347659076991595	3.6873429462530947	24367	184	1562	24	1.5364916773367479	0.3112162348789158	177|207|1236|1857|1956|2889|3146|3480|4055|4920|5187|5345|7185|7786|9043|9479|9618|9821|9839|10114|51347|57630|153090|221472	AGER|AKT1|CCR7|DVL3|EGFR|RAPGEF1|HMGB1|IGF1R|LTBR|ROR2|PER1|SERPINF2|TRAF1|MAP3K12|SPAG9|MAPK8IP1|TRAF4|RB1CC1|ZEB2|HIPK3|TAOK3|SH3RF1|DAB2IP|FGD2	-1.5406237525633484	0	63	0	0	-4.7149913334819145	2.049618213594774
1	-3.0537155381008723	GO:0070302	M1	1	0	GO Biological Processes	19	regulation of stress-activated protein kinase signaling cascade	19_GO:0023052 signaling	-3.0537155381008723	1.8694061438503293	3.557249469732622	24367	242	1562	29	1.8565941101152368	0.341545471972582	177|207|355|1236|1857|1956|2889|3146|3480|4055|4920|5187|5345|7185|7430|7786|9043|9479|9618|9821|9839|10114|10269|51347|54910|57630|80149|153090|221472	AGER|AKT1|FAS|CCR7|DVL3|EGFR|RAPGEF1|HMGB1|IGF1R|LTBR|ROR2|PER1|SERPINF2|TRAF1|EZR|MAP3K12|SPAG9|MAPK8IP1|TRAF4|RB1CC1|ZEB2|HIPK3|ZMPSTE24|TAOK3|SEMA4C|SH3RF1|ZC3H12A|DAB2IP|FGD2	-1.4796842703731534	0	63	0	0	-4.7149913334819145	2.049618213594774
1	-2.850694091262601	GO:0071900	M1	1	0	GO Biological Processes	19	regulation of protein serine/threonine kinase activity	19_GO:0008152 metabolic process	-2.850694091262601	1.5363510262677995	3.2609163388901092	24367	528	1562	52	3.329065300896287	0.45390879852988153	25|60|154|177|207|595|801|894|1027|1163|1850|1857|1956|2064|2810|2873|2889|3315|3326|3480|3611|4920|5155|5291|5573|5777|5795|5925|6464|7001|7316|7786|9020|9043|9146|9479|9518|9839|10114|10221|10614|23624|29950|51191|51347|51719|60370|80279|80824|124790|153090|221472	ABL1|ACTB|ADRB2|AGER|AKT1|CCND1|CALM1|CCND2|CDKN1B|CKS1B|DUSP8|DVL3|EGFR|ERBB2|SFN|GPS1|RAPGEF1|HSPB1|HSP90AB1|IGF1R|ILK|ROR2|PDGFB|PIK3CB|PRKAR1A|PTPN6|PTPRJ|RB1|SHC1|PRDX2|UBC|MAP3K12|MAP3K14|SPAG9|HGS|MAPK8IP1|GDF15|ZEB2|HIPK3|TRIB1|HEXIM1|CBLC|SERTAD1|HERC5|TAOK3|CAB39|AVPI1|CDK5RAP3|DUSP16|HEXIM2|DAB2IP|FGD2	-1.3364087106739868	0	63	0	0	-4.7149913334819145	2.049618213594774
1	-2.819993832359676	GO:0032872	M1	1	0	GO Biological Processes	19	regulation of stress-activated MAPK cascade	19_GO:0023052 signaling	-2.819993832359676	1.8276000621454096	3.3649328303227812	24367	239	1562	28	1.792573623559539	0.33571453996393463	177|207|355|1236|1857|1956|2889|3146|3480|4055|4920|5187|5345|7185|7430|7786|9043|9479|9618|9821|9839|10114|51347|54910|57630|80149|153090|221472	AGER|AKT1|FAS|CCR7|DVL3|EGFR|RAPGEF1|HMGB1|IGF1R|LTBR|ROR2|PER1|SERPINF2|TRAF1|EZR|MAP3K12|SPAG9|MAPK8IP1|TRAF4|RB1CC1|ZEB2|HIPK3|TAOK3|SEMA4C|SH3RF1|ZC3H12A|DAB2IP|FGD2	-1.3117920537186	0	63	0	0	-4.7149913334819145	2.049618213594774
1	-2.657758406067495	GO:0070371	M1	1	0	GO Biological Processes	19	ERK1 and ERK2 cascade	19_GO:0023052 signaling	-2.657758406067495	1.6646204834327472	3.171538892717012	24367	328	1562	35	2.240717029449424	0.3744829043781526	25|177|677|678|920|1236|1956|1969|2064|2192|2889|3146|4035|4851|4920|5031|5155|5322|5345|5777|5801|6237|6367|6376|6464|7430|7534|7786|8837|10347|11331|57556|153090|406991|407019	ABL1|AGER|ZFP36L1|ZFP36L2|CD4|CCR7|EGFR|EPHA2|ERBB2|FBLN1|RAPGEF1|HMGB1|LRP1|NOTCH1|ROR2|P2RY6|PDGFB|PLA2G5|SERPINF2|PTPN6|PTPRR|RRAS|CCL22|CX3CL1|SHC1|EZR|YWHAZ|MAP3K12|CFLAR|ABCA7|PHB2|SEMA6A|DAB2IP|MIR21|MIR27B	-1.1995889674578124	0	63	0	0	-4.7149913334819145	2.049618213594774
1	-2.567406204721356	GO:0070372	M1	1	0	GO Biological Processes	19	regulation of ERK1 and ERK2 cascade	19_GO:0023052 signaling	-2.567406204721356	1.671414852752881	3.103452573074247	24367	308	1562	33	2.112676056338028	0.3638640660854087	25|177|920|1236|1956|1969|2064|2192|2889|3146|4035|4851|4920|5031|5155|5322|5345|5777|5801|6237|6367|6376|6464|7430|7534|7786|8837|10347|11331|57556|153090|406991|407019	ABL1|AGER|CD4|CCR7|EGFR|EPHA2|ERBB2|FBLN1|RAPGEF1|HMGB1|LRP1|NOTCH1|ROR2|P2RY6|PDGFB|PLA2G5|SERPINF2|PTPN6|PTPRR|RRAS|CCL22|CX3CL1|SHC1|EZR|YWHAZ|MAP3K12|CFLAR|ABCA7|PHB2|SEMA6A|DAB2IP|MIR21|MIR27B	-1.1481206478386758	0	63	0	0	-4.7149913334819145	2.049618213594774
1	-2.533185366487282	GO:0046330	M1	1	0	GO Biological Processes	19	positive regulation of JNK cascade	19_GO:0048518 positive regulation of biological process	-2.533185366487282	2.049618213594774	3.224278379905673	24367	137	1562	18	1.1523687580025608	0.2700463777281498	177|1236|1857|3146|4055|4920|5345|7185|7786|9043|9479|9618|9821|9839|51347|57630|153090|221472	AGER|CCR7|DVL3|HMGB1|LTBR|ROR2|SERPINF2|TRAF1|MAP3K12|SPAG9|MAPK8IP1|TRAF4|RB1CC1|ZEB2|TAOK3|SH3RF1|DAB2IP|FGD2	-1.120952841899576	0	63	0	0	-4.7149913334819145	2.049618213594774
1	-2.247484079677044	GO:0043410	M1	1	0	GO Biological Processes	19	positive regulation of MAPK cascade	19_GO:0048518 positive regulation of biological process	-2.247484079677044	1.4412925179535714	2.7446590736041205	24367	552	1562	51	3.265044814340589	0.4496719274960147	25|154|177|920|1236|1857|1956|2064|2889|3146|3480|3611|4035|4055|4851|4920|5031|5155|5291|5322|5345|5795|6367|6376|6464|7001|7185|7316|7786|8837|9020|9043|9479|9518|9618|9821|9839|10347|11331|23286|51347|54910|55024|57630|60370|80149|85363|153090|221472|406991|407019	ABL1|ADRB2|AGER|CD4|CCR7|DVL3|EGFR|ERBB2|RAPGEF1|HMGB1|IGF1R|ILK|LRP1|LTBR|NOTCH1|ROR2|P2RY6|PDGFB|PIK3CB|PLA2G5|SERPINF2|PTPRJ|CCL22|CX3CL1|SHC1|PRDX2|TRAF1|UBC|MAP3K12|CFLAR|MAP3K14|SPAG9|MAPK8IP1|GDF15|TRAF4|RB1CC1|ZEB2|ABCA7|PHB2|WWC1|TAOK3|SEMA4C|BANK1|SH3RF1|AVPI1|ZC3H12A|TRIM5|DAB2IP|FGD2|MIR21|MIR27B	-0.9182725840860408	0	63	0	0	-4.7149913334819145	2.049618213594774
1	-2.2254539486548857	GO:0032874	M1	1	0	GO Biological Processes	19	positive regulation of stress-activated MAPK cascade	19_GO:0048518 positive regulation of biological process	-2.2254539486548857	1.8461386933759631	2.888768688067512	24367	169	1562	20	1.2804097311139564	0.284469454773297	177|1236|1857|3146|4055|4920|5345|7185|7786|9043|9479|9618|9821|9839|51347|54910|57630|80149|153090|221472	AGER|CCR7|DVL3|HMGB1|LTBR|ROR2|SERPINF2|TRAF1|MAP3K12|SPAG9|MAPK8IP1|TRAF4|RB1CC1|ZEB2|TAOK3|SEMA4C|SH3RF1|ZC3H12A|DAB2IP|FGD2	-0.9032971378404906	0	63	0	0	-4.7149913334819145	2.049618213594774
1	-2.169479601992477	GO:0070304	M1	1	0	GO Biological Processes	19	positive regulation of stress-activated protein kinase signaling cascade	19_GO:0048518 positive regulation of biological process	-2.169479601992477	1.8245464279563612	2.8317765321882398	24367	171	1562	20	1.2804097311139564	0.284469454773297	177|1236|1857|3146|4055|4920|5345|7185|7786|9043|9479|9618|9821|9839|51347|54910|57630|80149|153090|221472	AGER|CCR7|DVL3|HMGB1|LTBR|ROR2|SERPINF2|TRAF1|MAP3K12|SPAG9|MAPK8IP1|TRAF4|RB1CC1|ZEB2|TAOK3|SEMA4C|SH3RF1|ZC3H12A|DAB2IP|FGD2	-0.859399284769611	0	63	0	0	-4.7149913334819145	2.049618213594774
1	-2.134547416166487	GO:0051347	M1	1	0	GO Biological Processes	19	positive regulation of transferase activity	19_GO:0065007 biological regulation	-2.134547416166487	1.3751332218217345	2.620059637598453	24367	692	1562	61	3.905249679897567	0.490155318433991	25|154|177|207|595|801|894|920|994|1027|1163|1236|1609|1857|1956|1969|2050|2064|2065|2268|2475|2889|3181|3326|3480|3611|4665|4739|4920|4931|5155|5208|5291|5573|6385|6464|6794|7001|7316|7349|7786|8428|9020|9043|9518|9618|9839|10728|10899|22853|51347|51719|55697|57561|60370|79977|153090|221472|256987|406911|406991	ABL1|ADRB2|AGER|AKT1|CCND1|CALM1|CCND2|CD4|CDC25B|CDKN1B|CKS1B|CCR7|DGKQ|DVL3|EGFR|EPHA2|EPHB4|ERBB2|ERBB3|FGR|MTOR|RAPGEF1|HNRNPA2B1|HSP90AB1|IGF1R|ILK|NAB2|NEDD9|ROR2|NVL|PDGFB|PFKFB2|PIK3CB|PRKAR1A|SDC4|SHC1|STK11|PRDX2|UBC|UCN|MAP3K12|STK24|MAP3K14|SPAG9|GDF15|TRAF4|ZEB2|PTGES3|JTB|LMTK2|TAOK3|CAB39|VAC14|ARRDC3|AVPI1|GRHL2|DAB2IP|FGD2|SERINC5|MIR125B1|MIR21	-0.8341418555229541	0	63	0	0	-4.7149913334819145	2.049618213594774
1	-2.1252684178336017	GO:0033674	M1	1	0	GO Biological Processes	19	positive regulation of kinase activity	19_GO:0048518 positive regulation of biological process	-2.1252684178336017	1.399662247547274	2.6228447447759455	24367	613	1562	55	3.5211267605633805	0.46635477364244116	25|154|177|207|595|801|894|920|994|1027|1163|1236|1609|1857|1956|1969|2050|2064|2065|2268|2475|2889|3326|3480|3611|4665|4739|4920|5155|5208|5291|5573|6385|6464|6794|7001|7316|7349|7786|8428|9020|9043|9518|9618|9839|10899|22853|51347|51719|55697|60370|153090|221472|406911|406991	ABL1|ADRB2|AGER|AKT1|CCND1|CALM1|CCND2|CD4|CDC25B|CDKN1B|CKS1B|CCR7|DGKQ|DVL3|EGFR|EPHA2|EPHB4|ERBB2|ERBB3|FGR|MTOR|RAPGEF1|HSP90AB1|IGF1R|ILK|NAB2|NEDD9|ROR2|PDGFB|PFKFB2|PIK3CB|PRKAR1A|SDC4|SHC1|STK11|PRDX2|UBC|UCN|MAP3K12|STK24|MAP3K14|SPAG9|GDF15|TRAF4|ZEB2|JTB|LMTK2|TAOK3|CAB39|VAC14|AVPI1|DAB2IP|FGD2|MIR125B1|MIR21	-0.8313490754417286	0	63	0	0	-4.7149913334819145	2.049618213594774
1	-4.641427243202528	R-HSA-9031628	M1	1	0	Reactome Gene Sets	6	NGF-stimulated transcription		-4.641427243202528	4.399963885879378	5.561231837530612	24367	39	1562	11	0.704225352112676	0.21158296421416498	2353|3397|3398|3399|3726|3727|4209|4665|6722|8061|10221	FOS|ID1|ID2|ID3|JUNB|JUND|MEF2D|NAB2|SRF|FOSL1|TRIB1	-2.627672553339375	0	64	1	1	-4.641427243202528	4.399963885879378
[truncated: 588 more rows]
