# Supplementary material for: Tensor-Decomposition-Based Unsupervised Feature Extraction Applied to Prostate Cancer Multiomics Data
Source: Genes (Basel). 2020 Dec 11;11(12):1493. doi: 10.3390/genes11121493 (PMC7763286; doi:10.3390/genes11121493)
Supplement: Supplementary file 1 [file genes-11-01493-s001.zip › Enrichment_PPI/GO_MCODE_Top3.csv]

Network	Annotation
Input ID	GO:0043009|chordate embryonic development|-15.8;GO:0009792|embryo development ending in birth or egg hatching|-15.6;GO:0048732|gland development|-14.1
