# Supplementary material for: Tensor-Decomposition-Based Unsupervised Feature Extraction Applied to Prostate Cancer Multiomics Data
Source: Genes (Basel). 2020 Dec 11;11(12):1493. doi: 10.3390/genes11121493 (PMC7763286; doi:10.3390/genes11121493)
Supplement: Supplementary file 1 [file genes-11-01493-s001.zip › CyJS/scripts/custom.js]

$( document ).ready(function(){
  // Custom Cytoscape.JS code goes here.
  
  // Example: add linkouts to nodes that opens the "href" node attribute on click
  // cy.on('tap', 'node', function(){
  //   try { // your browser may block popups
  //     window.open( this.data('href') );
  //   } catch(e){ // fall back on url change
  //     window.location.href = this.data('href');
  //   }
  // });
  
  // For more options, check out http://js.cytoscape.org/

cy.on('select', 'node', function(e) {
    var node = e.cyTarget;
    if (IS_PPI) {
        node.css({ 'content' : node.data('Symbol')});
    } else {
        node.css({ 'content' : node.data('Description')});
    }
});

cy.on('unselect', 'node', function(e) {
    var node = e.cyTarget;
    node.css({ 'content' : ''});
});

});
